# Supplementary material for: Reporters to mark and eliminate basal or luminal epithelial cells in culture and in vivo
Source: PLoS Biol. 2018 Jun 20;16(6):e2004049. doi: 10.1371/journal.pbio.2004049 (PMC6042798; doi:10.1371/journal.pbio.2004049)
Supplement: S1 Data — (XLSX) [file pbio.2004049.s011.xlsx]

## Sheet: Sheet1
			Adjusted Spectra counts
swiss_prot_id	swiss_prot_name	gene_name	GFPn_bio1_asp#	GFPn_bio2_asp#	GFPn_bio3_asp#	GFPp_bio1_asp#	GFPp_bio2_asp#	GFPp_bio3_asp#	WT_bio1_asp#	WT_bio2_asp#	WT_bio3_asp#		gene_name	description	GOTERM_CC_FAT	GOTERM_BP_FAT	GOTERM_MF_FAT	INTERPRO	KEGG_PATHWAY	SP_PIR_KEYWORDS	UP_SEQ_FEATURE
Q61838	A2M_MOUSE	A2m		0.1	0.1	0.1			0.1	0.1	1.1		A2m	Alpha-2-macroglobulin	GO:0005576~extracellular region,GO:0005615~extracellular space,GO:0044421~extracellular region part,	GO:0007565~female pregnancy,	GO:0004857~enzyme inhibitor activity,GO:0004866~endopeptidase inhibitor activity,GO:0004867~serine-type endopeptidase inhibitor activity,GO:0030414~peptidase inhibitor activity,	IPR001599:Alpha-2-macroglobulin,IPR002890:Alpha-2-macroglobulin, N-terminal,IPR009048:Alpha-macroglobulin, receptor-binding,IPR011625:Alpha-2-macroglobulin, N-terminal 2,IPR011626:A-macroglobulin complement component,IPR019565:Alpha-2-macroglobulin, thiol-ester bond-forming,IPR019742:Alpha-2-macroglobulin, conserved site,	mmu04610:Complement and coagulation cascades,	bait region,disulfide bond,glycoprotein,Pregnancy,protease inhibitor,Secreted,Serine protease inhibitor,signal,thioester bond,	chain:Alpha-2-macroglobulin-P,cross-link:Isoglutamyl cysteine thioester (Cys-Gln),disulfide bond,glycosylation site:N-linked (GlcNAc...),region of interest:Bait region,sequence conflict,signal peptide,
Q9D2R0	AACS_MOUSE	Aacs	1			1			3	2			Aacs	Acetoacetyl-CoA synthetase	GO:0005829~cytosol,	GO:0006631~fatty acid metabolic process,	GO:0000166~nucleotide binding,GO:0001882~nucleoside binding,GO:0001883~purine nucleoside binding,GO:0005524~ATP binding,GO:0016877~ligase activity, forming carbon-sulfur bonds,GO:0016878~acid-thiol ligase activity,GO:0017076~purine nucleotide binding,GO:0030554~adenyl nucleotide binding,GO:0030729~acetoacetate-CoA ligase activity,GO:0032553~ribonucleotide binding,GO:0032555~purine ribonucleotide …	IPR000873:AMP-dependent synthetase and ligase,IPR005914:Acetoacetyl-CoA synthase,	mmu00650:Butanoate metabolism,	atp-binding,cytoplasm,fatty acid metabolism,ligase,lipid metabolism,nucleotide-binding,phosphoprotein,	chain:Acetoacetyl-CoA synthetase,modified residue,sequence conflict,
Q8BGQ7	SYAC_MOUSE	Aars	16	23	46	25	51	23	31	35	48		Aars	Alanine--tRNA ligase, cytoplasmic		GO:0001101~response to acid,GO:0001942~hair follicle development,GO:0006396~RNA processing,GO:0006399~tRNA metabolic process,GO:0006400~tRNA modification,GO:0006412~translation,GO:0006418~tRNA aminoacylation for protein translation,GO:0006419~alanyl-tRNA aminoacylation,GO:0006457~protein folding,GO:0006984~ER-nuclear signaling pathway,GO:0006986~response to unfolded protein,GO:0007398~ectoderm de…	GO:0000166~nucleotide binding,GO:0001882~nucleoside binding,GO:0001883~purine nucleoside binding,GO:0004812~aminoacyl-tRNA ligase activity,GO:0004813~alanine-tRNA ligase activity,GO:0005524~ATP binding,GO:0016875~ligase activity, forming carbon-oxygen bonds,GO:0016876~ligase activity, forming aminoacyl-tRNA and related compounds,GO:0017076~purine nucleotide binding,GO:0030554~adenyl nucleotide bi…	IPR002318:Alanyl-tRNA synthetase, class IIc,IPR003156:Phosphoesterase, DHHA1,IPR012947:Threonyl/alanyl tRNA synthetase, SAD,IPR018164:Alanyl-tRNA synthetase, class IIc, N-terminal,IPR018165:Alanyl-tRNA synthetase, class IIc, conserved region,	mmu00970:Aminoacyl-tRNA biosynthesis,	acetylation,Aminoacyl-tRNA synthetase,atp-binding,cytoplasm,ligase,nucleotide-binding,phosphoprotein,protein biosynthesis,rna-binding,trna-binding,	chain:Alanyl-tRNA synthetase, cytoplasmic,modified residue,region of interest:Catalytic,sequence conflict,
P61222	ABCE1_MOUSE	Abce1	5	6	3	9	17	13	12	20	8		Abce1	ATP-binding cassette sub-family E member 1	GO:0005739~mitochondrion,		GO:0000166~nucleotide binding,GO:0001882~nucleoside binding,GO:0001883~purine nucleoside binding,GO:0005524~ATP binding,GO:0009055~electron carrier activity,GO:0016887~ATPase activity,GO:0017076~purine nucleotide binding,GO:0030554~adenyl nucleotide binding,GO:0032553~ribonucleotide binding,GO:0032555~purine ribonucleotide binding,GO:0032559~adenyl ribonucleotide binding,GO:0051536~iron-sulfur cl…	IPR001450:4Fe-4S ferredoxin, iron-sulphur binding, subgroup,IPR003439:ABC transporter-like,IPR003593:ATPase, AAA+ type, core,IPR007209:Possible metal-binding region in RNase L inhibitor, RLI,IPR013283:ABC transporter, ABCE,IPR017871:ABC transporter, conserved site,IPR017896:4Fe-4S ferredoxin, iron-sulpur binding domain,IPR017900:4Fe-4S ferredoxin, iron-sulphur binding, conserved site,		acetylation,ATP binding,atp-binding,Chaperone,cytoplasm,embryo,mitochondrion,nucleotide-binding,repeat,	chain:ATP-binding cassette sub-family E member 1,domain:4Fe-4S ferredoxin-type 1,domain:4Fe-4S ferredoxin-type 2,domain:ABC transporter 1,domain:ABC transporter 2,modified residue,nucleotide phosphate-binding region:ATP 1,nucleotide phosphate-binding region:ATP 2,sequence conflict,
Q6P542	ABCF1_MOUSE	Abcf1		3	2	1	2	3	1	3	4		Abcf1	ATP-binding cassette sub-family F member 1	GO:0005886~plasma membrane,GO:0005901~caveola,GO:0016600~flotillin complex,GO:0044459~plasma membrane part,GO:0045121~membrane raft,		GO:0000166~nucleotide binding,GO:0001882~nucleoside binding,GO:0001883~purine nucleoside binding,GO:0005524~ATP binding,GO:0016887~ATPase activity,GO:0017076~purine nucleotide binding,GO:0030554~adenyl nucleotide binding,GO:0032553~ribonucleotide binding,GO:0032555~purine ribonucleotide binding,GO:0032559~adenyl ribonucleotide binding,	IPR003439:ABC transporter-like,IPR003593:ATPase, AAA+ type, core,IPR017871:ABC transporter, conserved site,		atp-binding,isopeptide bond,nucleotide-binding,phosphoprotein,repeat,ubl conjugation,	chain:ATP-binding cassette sub-family F member 1,compositionally biased region:Glu-rich,cross-link:Glycyl lysine isopeptide (Lys-Gly) (interchain with G-Cter in ubiquitin),domain:ABC transporter 1,domain:ABC transporter 2,modified residue,nucleotide phosphate-binding region:ATP 1,nucleotide phosphate-binding region:ATP 2,
Q8VCR7	ABHEB_MOUSE	Abhd14b			1	1					2		Abhd14b	Alpha/beta hydrolase domain-containing protein 14B						cytoplasm,hydrolase,nucleus,	active site:Charge relay system,chain:Abhydrolase domain-containing protein 14B,
Q8CBW3	ABI1_MOUSE	Abi1	1	1	2		2	1	5	3	4		Abi1	Abl interactor 1	GO:0000267~cell fraction,GO:0005624~membrane fraction,GO:0005626~insoluble fraction,GO:0005856~cytoskeleton,GO:0005886~plasma membrane,GO:0019717~synaptosome,GO:0030027~lamellipodium,GO:0030054~cell junction,GO:0030175~filopodium,GO:0030426~growth cone,GO:0030427~site of polarized growth,GO:0031252~cell leading edge,GO:0042995~cell projection,GO:0043005~neuron projection,GO:0043228~non-membrane-b…	GO:0001756~somitogenesis,GO:0003002~regionalization,GO:0006468~protein amino acid phosphorylation,GO:0006793~phosphorus metabolic process,GO:0006796~phosphate metabolic process,GO:0007389~pattern specification process,GO:0009792~embryonic development ending in birth or egg hatching,GO:0009952~anterior/posterior pattern formation,GO:0016310~phosphorylation,GO:0018108~peptidyl-tyrosine phosphorylat…	GO:0008047~enzyme activator activity,GO:0019207~kinase regulator activity,GO:0019209~kinase activator activity,GO:0019887~protein kinase regulator activity,GO:0030295~protein kinase activator activity,GO:0030296~protein tyrosine kinase activator activity,	IPR000108:Neutrophil cytosol factor 2,IPR000727:Target SNARE coiled-coil region,IPR001452:Src homology-3 domain,IPR012849:Abl-interactor, homeo-domain homologous region,		acetylation,alternative splicing,cell junction,cell projection,coiled coil,cytoplasm,cytoskeleton,nucleus,phosphoprotein,sh3 domain,synapse,Synaptosome,	chain:Abl interactor 1,compositionally biased region:Pro-rich,domain:SH3,domain:t-SNARE coiled-coil homology,modified residue,region of interest:Required for binding to WASF1,sequence conflict,splice variant,
Q4KML4	ABRAL_MOUSE	Abracl	14	17	12	15	23	11	19	14	19		Abracl	Costars family protein ABRACL
Q5SWU9	ACACA_MOUSE	Acaca	3			2	1		4				Acaca	Acetyl-CoA carboxylase 1	GO:0005739~mitochondrion,	GO:0001894~tissue homeostasis,GO:0006631~fatty acid metabolic process,GO:0006633~fatty acid biosynthetic process,GO:0008610~lipid biosynthetic process,GO:0016053~organic acid biosynthetic process,GO:0042592~homeostatic process,GO:0044236~multicellular organismal metabolic process,GO:0044259~multicellular organismal macromolecule metabolic process,GO:0044268~multicellular organismal protein metabo…	GO:0000166~nucleotide binding,GO:0001882~nucleoside binding,GO:0001883~purine nucleoside binding,GO:0003989~acetyl-CoA carboxylase activity,GO:0004075~biotin carboxylase activity,GO:0005524~ATP binding,GO:0009374~biotin binding,GO:0016879~ligase activity, forming carbon-nitrogen bonds,GO:0016885~ligase activity, forming carbon-carbon bonds,GO:0017076~purine nucleotide binding,GO:0019842~vitamin b…	IPR000022:Carboxyl transferase,IPR000089:Biotin/lipoyl attachment,IPR001882:Biotin-binding site,IPR005479:Carbamoyl phosphate synthetase, large subunit, ATP-binding,IPR005481:Carbamoyl phosphate synthase, large subunit, N-terminal,IPR005482:Biotin carboxylase, C-terminal,IPR011761:ATP-grasp fold,IPR011762:Acetyl-coenzyme A carboxyltransferase, N-terminal,IPR011763:Acetyl-coenzyme A carboxyltransf…	mmu00061:Fatty acid biosynthesis,mmu00620:Pyruvate metabolism,mmu00640:Propanoate metabolism,mmu04910:Insulin signaling pathway,	acetylation,alternative promoter usage,atp-binding,biotin,cytoplasm,direct protein sequencing,Fatty acid biosynthesis,ligase,lipid synthesis,manganese,metal-binding,multifunctional enzyme,nucleotide-binding,phosphoprotein,	binding site:Coenzyme A,chain:Acetyl-CoA carboxylase 1,domain:ATP-grasp,domain:Biotin carboxylation,domain:Biotinyl-binding,domain:Carboxyltransferase,metal ion-binding site:Manganese 1,metal ion-binding site:Manganese 2,modified residue,nucleotide phosphate-binding region:ATP,sequence conflict,splice variant,
Q8CAY6	THIC_MOUSE	Acat2	46	38	48	55	56	37	39	16	40		Acat2	Acetyl-CoA acetyltransferase, cytosolic	GO:0005739~mitochondrion,		GO:0003985~acetyl-CoA C-acetyltransferase activity,GO:0016407~acetyltransferase activity,GO:0016408~C-acyltransferase activity,GO:0016453~C-acetyltransferase activity,	IPR002155:Thiolase,IPR016038:Thiolase-like, subgroup,	mmu00071:Fatty acid metabolism,mmu00072:Synthesis and degradation of ketone bodies,mmu00280:Valine, leucine and isoleucine degradation,mmu00310:Lysine degradation,mmu00380:Tryptophan metabolism,mmu00620:Pyruvate metabolism,mmu00640:Propanoate metabolism,mmu00650:Butanoate metabolism,mmu00900:Terpenoid backbone biosynthesis,	acetylation,Acyltransferase,coenzyme A,cytoplasm,direct protein sequencing,ketone body metabolism,poly-beta-hydroxybutyrate biosynthesis,Steroid biosynthesis,transferase,	active site:Acyl-thioester intermediate,active site:Proton acceptor,chain:Acetyl-CoA acetyltransferase, cytosolic,modified residue,sequence conflict,
P09470	ACE_MOUSE	Ace			14		2	15		3	8		Ace	Angiotensin-converting enzyme	GO:0005576~extracellular region,GO:0005886~plasma membrane,GO:0016021~integral to membrane,GO:0031224~intrinsic to membrane,	GO:0001666~response to hypoxia,GO:0003013~circulatory system process,GO:0006508~proteolysis,GO:0006518~peptide metabolic process,GO:0008015~blood circulation,GO:0008217~regulation of blood pressure,GO:0010817~regulation of hormone levels,GO:0042445~hormone metabolic process,GO:0042447~hormone catabolic process,GO:0070482~response to oxygen levels,	GO:0004180~carboxypeptidase activity,GO:0008233~peptidase activity,GO:0008237~metallopeptidase activity,GO:0008238~exopeptidase activity,GO:0008241~peptidyl-dipeptidase activity,GO:0008270~zinc ion binding,GO:0042277~peptide binding,GO:0043167~ion binding,GO:0043169~cation binding,GO:0046872~metal ion binding,GO:0046914~transition metal ion binding,GO:0070011~peptidase activity, acting on L-amino…	IPR001548:Peptidase M2, peptidyl-dipeptidase A,IPR006025:Peptidase M, neutral zinc metallopeptidases, zinc-binding site,	mmu04614:Renin-angiotensin system,mmu05410:Hypertrophic cardiomyopathy (HCM),	alternative splicing,blood pressure control,carboxypeptidase,cell membrane,direct protein sequencing,disulfide bond,glycoprotein,hydrolase,membrane,membrane protein,metal-binding,metalloprotease,peptidyldipeptide hydrolase,phosphoprotein,Protease,repeat,Secreted,signal,transmembrane,transmembrane protein,zinc,	active site:1,active site:2,binding site:Chloride 1,binding site:Chloride 2,binding site:Chloride 3,chain:Angiotensin-converting enzyme,chain:Angiotensin-converting enzyme, soluble form,disulfide bond,glycosylation site:N-linked (GlcNAc...),glycosylation site:N-linked (GlcNAc...) (complex),metal ion-binding site:Zinc 1; catalytic,metal ion-binding site:Zinc 2; catalytic,modified residue,mutagenes…
Q9JIX8	ACINU_MOUSE	Acin1	3	3	6	6	5	2	2		4		Acin1	Apoptotic chromatin condensation inducer in the nucleus	GO:0005730~nucleolus,GO:0031974~membrane-enclosed lumen,GO:0031981~nuclear lumen,GO:0043228~non-membrane-bounded organelle,GO:0043232~intracellular non-membrane-bounded organelle,GO:0043233~organelle lumen,GO:0070013~intracellular organelle lumen,	GO:0002520~immune system development,GO:0002761~regulation of myeloid leukocyte differentiation,GO:0002763~positive regulation of myeloid leukocyte differentiation,GO:0006323~DNA packaging,GO:0006915~apoptosis,GO:0006997~nucleus organization,GO:0008219~cell death,GO:0012501~programmed cell death,GO:0016265~death,GO:0030097~hemopoiesis,GO:0030099~myeloid cell differentiation,GO:0030218~erythrocyte…	GO:0000166~nucleotide binding,	IPR000504:RNA recognition motif, RNP-1,IPR003034:DNA-binding SAP,IPR012677:Nucleotide-binding, alpha-beta plait,	mmu03040:Spliceosome,	alternative splicing,Apoptosis,isopeptide bond,nucleus,phosphoprotein,ubl conjugation,	chain:Apoptotic chromatin condensation inducer in the nucleus,compositionally biased region:Arg/Asp/Glu/Lys-rich,compositionally biased region:Glu-rich,compositionally biased region:Pro-rich,compositionally biased region:Ser-rich,cross-link:Glycyl lysine isopeptide (Lys-Gly) (interchain with G-Cter in ubiquitin),domain:SAP,modified residue,sequence conflict,site:Cleavage; by caspase-3,splice vari…
Q91V92	ACLY_MOUSE	Acly	73	38	38	99	70	35	79	56	36		Acly	ATP-citrate synthase	GO:0005739~mitochondrion,	GO:0006084~acetyl-CoA metabolic process,GO:0006085~acetyl-CoA biosynthetic process,GO:0006732~coenzyme metabolic process,GO:0008610~lipid biosynthetic process,GO:0009108~coenzyme biosynthetic process,GO:0051186~cofactor metabolic process,GO:0051188~cofactor biosynthetic process,	GO:0000166~nucleotide binding,GO:0000287~magnesium ion binding,GO:0001882~nucleoside binding,GO:0001883~purine nucleoside binding,GO:0003878~ATP citrate synthase activity,GO:0004774~succinate-CoA ligase activity,GO:0004775~succinate-CoA ligase (ADP-forming) activity,GO:0005524~ATP binding,GO:0016405~CoA-ligase activity,GO:0016877~ligase activity, forming carbon-sulfur bonds,GO:0016878~acid-thiol …	IPR003781:CoA-binding,IPR005810:Succinyl-CoA ligase, alpha subunit,IPR005811:ATP-citrate lyase/succinyl-CoA ligase,IPR013816:ATP-grasp fold, subdomain 2,IPR014608:ATP-citrate synthase,IPR016040:NAD(P)-binding domain,IPR016102:Succinyl-CoA synthetase-like,IPR016143:Citrate synthase-like, small alpha subdomain,IPR017440:ATP-citrate lyase/succinyl-CoA ligase, active site,IPR017866:Succinyl-CoA synth…	mmu00020:Citrate cycle (TCA cycle),	acetylation,atp-binding,cytoplasm,lipid synthesis,lyase,magnesium,metal-binding,nucleotide-binding,phosphoprotein,transferase,	active site:Tele-phosphohistidine intermediate,chain:ATP-citrate synthase,metal ion-binding site:Magnesium,modified residue,nucleotide phosphate-binding region:ATP,region of interest:CoA-binding,
P28271	ACOC_MOUSE	Aco1	4	3	2	5	11	3	3	5	5		Aco1	Cytoplasmic aconitate hydratase	GO:0005739~mitochondrion,GO:0005783~endoplasmic reticulum,GO:0005794~Golgi apparatus,GO:0005829~cytosol,	GO:0006084~acetyl-CoA metabolic process,GO:0006091~generation of precursor metabolites and energy,GO:0006099~tricarboxylic acid cycle,GO:0006417~regulation of translation,GO:0006732~coenzyme metabolic process,GO:0006873~cellular ion homeostasis,GO:0006879~cellular iron ion homeostasis,GO:0007586~digestion,GO:0009060~aerobic respiration,GO:0009109~coenzyme catabolic process,GO:0009791~post-embryon…	GO:0003723~RNA binding,GO:0003729~mRNA binding,GO:0003994~aconitate hydratase activity,GO:0005506~iron ion binding,GO:0016836~hydro-lyase activity,GO:0030350~iron-responsive element binding,GO:0043167~ion binding,GO:0043169~cation binding,GO:0046872~metal ion binding,GO:0046914~transition metal ion binding,GO:0051536~iron-sulfur cluster binding,GO:0051539~4 iron, 4 sulfur cluster binding,GO:00515…	IPR000573:Aconitase A/isopropylmalate dehydratase small subunit, swivel,IPR001030:Aconitase/3-isopropylmalate dehydratase large subunit, alpha/beta/alpha,IPR006249:Aconitase/iron regulatory protein 2,IPR015928:Aconitase/3-isopropylmalate dehydratase, swivel,IPR015931:Aconitase/3-isopropylmalate dehydratase large subunit, alpha/beta/alpha, subdomain 1/3,IPR015932:Aconitase/3-isopropylmalate dehydr…	mmu00020:Citrate cycle (TCA cycle),mmu00630:Glyoxylate and dicarboxylate metabolism,	4fe-4s,carbon-oxygen lyase,cytoplasm,glyoxylate bypass,hydro-lyase,iron,iron-sulfur,iron-sulfur protein,lyase,metal-binding,metalloprotein,rna-binding,tricarboxylic acid cycle,	chain:Cytoplasmic aconitate hydratase,metal ion-binding site:Iron-sulfur (4Fe-4S),sequence conflict,
Q99KI0	ACON_MOUSE	Aco2			1	1				2			Aco2	Aconitate hydratase, mitochondrial	GO:0005739~mitochondrion,	GO:0006084~acetyl-CoA metabolic process,GO:0006091~generation of precursor metabolites and energy,GO:0006099~tricarboxylic acid cycle,GO:0006101~citrate metabolic process,GO:0006732~coenzyme metabolic process,GO:0009060~aerobic respiration,GO:0009109~coenzyme catabolic process,GO:0015980~energy derivation by oxidation of organic compounds,GO:0045333~cellular respiration,GO:0046356~acetyl-CoA cata…	GO:0003994~aconitate hydratase activity,GO:0005506~iron ion binding,GO:0016836~hydro-lyase activity,GO:0043167~ion binding,GO:0043169~cation binding,GO:0046872~metal ion binding,GO:0046914~transition metal ion binding,GO:0051536~iron-sulfur cluster binding,GO:0051539~4 iron, 4 sulfur cluster binding,GO:0051540~metal cluster binding,	IPR000573:Aconitase A/isopropylmalate dehydratase small subunit, swivel,IPR001030:Aconitase/3-isopropylmalate dehydratase large subunit, alpha/beta/alpha,IPR006248:Aconitase, mitochondrial-like,IPR015928:Aconitase/3-isopropylmalate dehydratase, swivel,IPR015931:Aconitase/3-isopropylmalate dehydratase large subunit, alpha/beta/alpha, subdomain 1/3,IPR015932:Aconitase/3-isopropylmalate dehydratase …	mmu00020:Citrate cycle (TCA cycle),mmu00630:Glyoxylate and dicarboxylate metabolism,	4fe-4s,acetylation,direct protein sequencing,iron,iron-sulfur,isopeptide bond,lyase,metal-binding,mitochondrion,Pyrrolidone carboxylic acid,transit peptide,tricarboxylic acid cycle,ubl conjugation,	chain:Aconitate hydratase, mitochondrial,cross-link:Glycyl lysine isopeptide (Lys-Gly) (interchain with G-Cter in ubiquitin),metal ion-binding site:Iron-sulfur (4Fe-4S),modified residue,sequence conflict,transit peptide:Mitochondrion,
Q91V12	BACH_MOUSE	Acot7	14	13	9	17	17	7	16	5	9		Acot7	Cytosolic acyl coenzyme A thioester hydrolase	GO:0005829~cytosol,	GO:0006631~fatty acid metabolic process,GO:0009062~fatty acid catabolic process,GO:0016042~lipid catabolic process,GO:0016054~organic acid catabolic process,GO:0044242~cellular lipid catabolic process,GO:0046395~carboxylic acid catabolic process,	GO:0004091~carboxylesterase activity,GO:0016289~CoA hydrolase activity,GO:0016290~palmitoyl-CoA hydrolase activity,GO:0016291~acyl-CoA thioesterase activity,GO:0016790~thiolester hydrolase activity,	IPR006683:Thioesterase superfamily,	mmu01040:Biosynthesis of unsaturated fatty acids,	3d-structure,acetylation,alternative splicing,cytoplasm,direct protein sequencing,hydrolase,repeat,serine esterase,	chain:Cytosolic acyl coenzyme A thioester hydrolase,domain:Acyl coenzyme A hydrolase 1,domain:Acyl coenzyme A hydrolase 2,helix,modified residue,sequence conflict,splice variant,strand,turn,
Q9D358	PPAC_MOUSE	Acp1	4	9	7	7	18	4	7	9	8		Acp1	Low molecular weight phosphotyrosine protein phosphatase		GO:0006470~protein amino acid dephosphorylation,GO:0006793~phosphorus metabolic process,GO:0006796~phosphate metabolic process,GO:0016311~dephosphorylation,	GO:0003993~acid phosphatase activity,GO:0004721~phosphoprotein phosphatase activity,GO:0004725~protein tyrosine phosphatase activity,GO:0016791~phosphatase activity,	IPR000106:Protein-tyrosine phosphatase/arsenate reductase,IPR002115:Protein-tyrosine phosphatase, low molecular weight, mammalian,IPR017867:Protein-tyrosine phosphatase, low molecular weight,	mmu00740:Riboflavin metabolism,mmu04520:Adherens junction,	acetylation,alternative splicing,cytoplasm,hydrolase,phosphoprotein,polymorphism,protein phosphatase,	active site:Nucleophile,active site:Proton donor,chain:Low molecular weight phosphotyrosine protein phosphatase,modified residue,sequence variant,splice variant,
Q05117	PPA5_MOUSE	Acp5	1						2	2			Acp5	Tartrate-resistant acid phosphatase type 5	GO:0000323~lytic vacuole,GO:0005764~lysosome,GO:0005773~vacuole,	GO:0001501~skeletal system development,GO:0001894~tissue homeostasis,GO:0006793~phosphorus metabolic process,GO:0006796~phosphate metabolic process,GO:0006955~immune response,GO:0010033~response to organic substance,GO:0016311~dephosphorylation,GO:0034097~response to cytokine stimulus,GO:0042592~homeostatic process,GO:0045453~bone resorption,GO:0046849~bone remodeling,GO:0048705~skeletal system m…	GO:0003993~acid phosphatase activity,GO:0005506~iron ion binding,GO:0016791~phosphatase activity,GO:0043167~ion binding,GO:0043169~cation binding,GO:0046872~metal ion binding,GO:0046914~transition metal ion binding,	IPR004843:Metallophosphoesterase,	mmu00740:Riboflavin metabolism,mmu04142:Lysosome,	blocked amino end,disulfide bond,glycoprotein,hydrolase,iron,lysosome,metal-binding,metalloprotein,phosphoric monoester hydrolase,signal,	chain:Tartrate-resistant acid phosphatase type 5,disulfide bond,glycosylation site:N-linked (GlcNAc...),metal ion-binding site:Iron 1,metal ion-binding site:Iron 2,signal peptide,
Q8BHA9	ACPL2_MOUSE	Acpl2	1			1	2			1			Acpl2	Acid phosphatase-like protein 2	GO:0005576~extracellular region,		GO:0003993~acid phosphatase activity,GO:0016791~phosphatase activity,	IPR000560:Histidine acid phosphatase,		glycoprotein,hydrolase,Secreted,signal,	active site:Nucleophile,active site:Proton donor,chain:Acid phosphatase-like protein 2,glycosylation site:N-linked (GlcNAc...),sequence conflict,signal peptide,
Q9QUJ7	ACSL4_MOUSE	Acsl4	1			2	1		5	8			Acsl4	Long-chain-fatty-acid--CoA ligase 4	GO:0000267~cell fraction,GO:0005624~membrane fraction,GO:0005626~insoluble fraction,GO:0005739~mitochondrion,GO:0005740~mitochondrial envelope,GO:0005741~mitochondrial outer membrane,GO:0005777~peroxisome,GO:0005783~endoplasmic reticulum,GO:0005792~microsome,GO:0016021~integral to membrane,GO:0019867~outer membrane,GO:0031090~organelle membrane,GO:0031224~intrinsic to membrane,GO:0031966~mitochon…	GO:0006631~fatty acid metabolic process,GO:0007565~female pregnancy,GO:0009792~embryonic development ending in birth or egg hatching,GO:0010565~regulation of cellular ketone metabolic process,GO:0019216~regulation of lipid metabolic process,GO:0019217~regulation of fatty acid metabolic process,GO:0032504~multicellular organism reproduction,GO:0048609~reproductive process in a multicellular organi…	GO:0000166~nucleotide binding,GO:0000287~magnesium ion binding,GO:0001882~nucleoside binding,GO:0001883~purine nucleoside binding,GO:0004467~long-chain-fatty-acid-CoA ligase activity,GO:0005524~ATP binding,GO:0015645~fatty-acid ligase activity,GO:0016877~ligase activity, forming carbon-sulfur bonds,GO:0017076~purine nucleotide binding,GO:0030554~adenyl nucleotide binding,GO:0032553~ribonucleotide…	IPR000873:AMP-dependent synthetase and ligase,	mmu00071:Fatty acid metabolism,mmu03320:PPAR signaling pathway,mmu04920:Adipocytokine signaling pathway,	acetylation,alternative splicing,atp-binding,endoplasmic reticulum,fatty acid metabolism,ligase,lipid metabolism,magnesium,membrane,microsome,mitochondrion,mitochondrion outer membrane,nucleotide-binding,peroxisome,Signal-anchor,transmembrane,	chain:Long-chain-fatty-acid--CoA ligase 4,modified residue,sequence conflict,splice variant,topological domain:Cytoplasmic,transmembrane region,
P62737;P68033;P63268;P68134	ACTA_MOUSE;ACTC_MOUSE;ACTH_MOUSE;ACTS_MOUSE	Acta2;Actc1;Actg2;Acta1	32.2	39.5	43.5	32.4	35.9	28.7	89.1	32.9	39.8		Acta2;Actc1;Actg2;Acta1	Actin, aortic smooth muscle;Actin, alpha cardiac muscle 1;Actin, gamma-enteric smooth muscle;Actin, alpha skeletal muscle	GO:0001725~stress fiber,GO:0005856~cytoskeleton,GO:0005865~striated muscle thin filament,GO:0005884~actin filament,GO:0015629~actin cytoskeleton,GO:0030016~myofibril,GO:0030017~sarcomere,GO:0032432~actin filament bundle,GO:0042641~actomyosin,GO:0043228~non-membrane-bounded organelle,GO:0043232~intracellular non-membrane-bounded organelle,GO:0043292~contractile fiber,GO:0044430~cytoskeletal part,G…	GO:0007010~cytoskeleton organization,GO:0007015~actin filament organization,GO:0007517~muscle organ development,GO:0007519~skeletal muscle tissue development,GO:0010927~cellular component assembly involved in morphogenesis,GO:0014706~striated muscle tissue development,GO:0014866~skeletal myofibril assembly,GO:0030029~actin filament-based process,GO:0030036~actin cytoskeleton organization,GO:00302…	GO:0000166~nucleotide binding,GO:0001882~nucleoside binding,GO:0001883~purine nucleoside binding,GO:0005524~ATP binding,GO:0017076~purine nucleotide binding,GO:0030554~adenyl nucleotide binding,GO:0032553~ribonucleotide binding,GO:0032555~purine ribonucleotide binding,GO:0032559~adenyl ribonucleotide binding,	IPR004000:Actin/actin-like,IPR004001:Actin, conserved site,		acetylated amino end,acetylation,atp-binding,cytoplasm,cytoskeleton,methylated amino acid,methylation,muscle contraction,muscle protein,nucleotide-binding,phosphoprotein,skeletal muscle,	chain:Actin, alpha skeletal muscle,modified residue,propeptide:Removed in mature form,
P60710	ACTB_MOUSE	Actb	247.4	245.8	186.8	283.8	293.3	203.9	313.2	479.6	207.7		Actb	Actin, cytoplasmic 1	GO:0000267~cell fraction,GO:0005625~soluble fraction,GO:0005829~cytosol,GO:0005856~cytoskeleton,GO:0005938~cell cortex,GO:0030863~cortical cytoskeleton,GO:0043228~non-membrane-bounded organelle,GO:0043232~intracellular non-membrane-bounded organelle,GO:0044448~cell cortex part,		GO:0000166~nucleotide binding,GO:0001882~nucleoside binding,GO:0001883~purine nucleoside binding,GO:0005524~ATP binding,GO:0017076~purine nucleotide binding,GO:0030554~adenyl nucleotide binding,GO:0032553~ribonucleotide binding,GO:0032555~purine ribonucleotide binding,GO:0032559~adenyl ribonucleotide binding,	IPR004000:Actin/actin-like,IPR004001:Actin, conserved site,	mmu04510:Focal adhesion,mmu04520:Adherens junction,mmu04530:Tight junction,mmu04670:Leukocyte transendothelial migration,mmu04810:Regulation of actin cytoskeleton,mmu05410:Hypertrophic cardiomyopathy (HCM),mmu05412:Arrhythmogenic right ventricular cardiomyopathy (ARVC),mmu05414:Dilated cardiomyopathy,mmu05416:Viral myocarditis,	acetylation,atp-binding,blocked amino end,cell motility,cytoplasm,cytoskeleton,direct protein sequencing,methylated amino acid,methylation,microfilament,mitosis,nitration,nucleotide-binding,phosphoprotein,structural protein,	chain:Actin, cytoplasmic 1,chain:Actin, cytoplasmic 1, N-terminally processed,modified residue,sequence conflict,
Q8BFZ3	ACTBL_MOUSE	Actbl2	19.9	13.1	1.6	16	12.2	9.9	9.1	1.7	4		Actbl2	Beta-actin-like protein 2	GO:0005856~cytoskeleton,GO:0043228~non-membrane-bounded organelle,GO:0043232~intracellular non-membrane-bounded organelle,		GO:0000166~nucleotide binding,GO:0001882~nucleoside binding,GO:0001883~purine nucleoside binding,GO:0005524~ATP binding,GO:0017076~purine nucleotide binding,GO:0030554~adenyl nucleotide binding,GO:0032553~ribonucleotide binding,GO:0032555~purine ribonucleotide binding,GO:0032559~adenyl ribonucleotide binding,	IPR004000:Actin/actin-like,IPR004001:Actin, conserved site,		atp-binding,cytoplasm,cytoskeleton,nucleotide-binding,	chain:Beta-actin-like protein 2,
P63260	ACTG_MOUSE	Actg1	247.4	251.6	207.1	331.8	313.7	221.5	336.6	501.8	226.6		Actg1	Actin, cytoplasmic 2	GO:0005856~cytoskeleton,GO:0030016~myofibril,GO:0030017~sarcomere,GO:0031674~I band,GO:0043228~non-membrane-bounded organelle,GO:0043232~intracellular non-membrane-bounded organelle,GO:0043292~contractile fiber,GO:0044449~contractile fiber part,	GO:0003007~heart morphogenesis,GO:0006915~apoptosis,GO:0007010~cytoskeleton organization,GO:0007015~actin filament organization,GO:0007507~heart development,GO:0007517~muscle organ development,GO:0008219~cell death,GO:0010927~cellular component assembly involved in morphogenesis,GO:0012501~programmed cell death,GO:0014706~striated muscle tissue development,GO:0014866~skeletal myofibril assembly,G…	GO:0000166~nucleotide binding,GO:0001882~nucleoside binding,GO:0001883~purine nucleoside binding,GO:0005524~ATP binding,GO:0017076~purine nucleotide binding,GO:0030554~adenyl nucleotide binding,GO:0032553~ribonucleotide binding,GO:0032555~purine ribonucleotide binding,GO:0032559~adenyl ribonucleotide binding,	IPR004000:Actin/actin-like,IPR004001:Actin, conserved site,	mmu04260:Cardiac muscle contraction,mmu05410:Hypertrophic cardiomyopathy (HCM),mmu05414:Dilated cardiomyopathy,	acetylation,atp-binding,cardiac muscle,cytoplasm,cytoskeleton,direct protein sequencing,heart,methylated amino acid,methylation,muscle protein,nucleotide-binding,skeletal muscle,	chain:Actin, alpha cardiac muscle 1,modified residue,propeptide:Removed in mature form,
Q9Z2N8	ACL6A_MOUSE	Actl6a	2	7	3	5	12	3	9	6	9		Actl6a	Actin-like protein 6A	GO:0000123~histone acetyltransferase complex,GO:0005654~nucleoplasm,GO:0016585~chromatin remodeling complex,GO:0031974~membrane-enclosed lumen,GO:0031981~nuclear lumen,GO:0035267~NuA4 histone acetyltransferase complex,GO:0043189~H4/H2A histone acetyltransferase complex,GO:0043233~organelle lumen,GO:0044451~nucleoplasm part,GO:0070013~intracellular organelle lumen,	GO:0006325~chromatin organization,GO:0006338~chromatin remodeling,GO:0006350~transcription,GO:0006473~protein amino acid acetylation,GO:0016568~chromatin modification,GO:0016569~covalent chromatin modification,GO:0016570~histone modification,GO:0016573~histone acetylation,GO:0040008~regulation of growth,GO:0043543~protein amino acid acylation,GO:0043967~histone H4 acetylation,GO:0043968~histone H…	GO:0000166~nucleotide binding,GO:0001882~nucleoside binding,GO:0001883~purine nucleoside binding,GO:0003682~chromatin binding,GO:0005524~ATP binding,GO:0017076~purine nucleotide binding,GO:0030554~adenyl nucleotide binding,GO:0032553~ribonucleotide binding,GO:0032555~purine ribonucleotide binding,GO:0032559~adenyl ribonucleotide binding,	IPR001969:Peptidase aspartic, active site,IPR004000:Actin/actin-like,IPR004001:Actin, conserved site,		acetylation,activator,chromatin regulator,growth regulation,neurogenesis,nucleus,phosphoprotein,Transcription,transcription regulation,	chain:Actin-like protein 6A,modified residue,sequence conflict,
Q7TPR4	ACTN1_MOUSE	Actn1	47.4	57.9	72.9	66.7	119.7	44.6	49.3	59.7	62.4		Actn1	Alpha-actinin-1	GO:0001725~stress fiber,GO:0005856~cytoskeleton,GO:0005886~plasma membrane,GO:0005912~adherens junction,GO:0005924~cell-substrate adherens junction,GO:0005925~focal adhesion,GO:0005938~cell cortex,GO:0012505~endomembrane system,GO:0012506~vesicle membrane,GO:0015629~actin cytoskeleton,GO:0016023~cytoplasmic membrane-bounded vesicle,GO:0016323~basolateral plasma membrane,GO:0030016~myofibril,GO:00…	GO:0007010~cytoskeleton organization,GO:0007015~actin filament organization,GO:0030029~actin filament-based process,GO:0030036~actin cytoskeleton organization,GO:0030865~cortical cytoskeleton organization,GO:0051017~actin filament bundle formation,	GO:0003779~actin binding,GO:0005509~calcium ion binding,GO:0008092~cytoskeletal protein binding,GO:0042802~identical protein binding,GO:0042803~protein homodimerization activity,GO:0043167~ion binding,GO:0043169~cation binding,GO:0046872~metal ion binding,GO:0046983~protein dimerization activity,GO:0051015~actin filament binding,	IPR001589:Actinin-type, actin-binding, conserved site,IPR001715:Calponin-like actin-binding,IPR002017:Spectrin repeat,IPR002048:Calcium-binding EF-hand,IPR011992:EF-Hand type,IPR014837:EF-hand, Ca insensitive,IPR018159:Spectrin/alpha-actinin,IPR018247:EF-HAND 1,IPR018248:EF hand,IPR018249:EF-HAND 2,	mmu04510:Focal adhesion,mmu04520:Adherens junction,mmu04530:Tight junction,mmu04670:Leukocyte transendothelial migration,mmu04810:Regulation of actin cytoskeleton,mmu05322:Systemic lupus erythematosus,mmu05412:Arrhythmogenic right ventricular cardiomyopathy (ARVC),	acetylation,actin-binding,calcium,cytoplasm,cytoskeleton,phosphoprotein,repeat,	calcium-binding region:1,calcium-binding region:2,chain:Alpha-actinin-1,domain:Actin-binding,domain:CH 1,domain:CH 2,domain:EF-hand 1,domain:EF-hand 2,modified residue,region of interest:Interaction with DDN,repeat:Spectrin 1,repeat:Spectrin 2,repeat:Spectrin 3,repeat:Spectrin 4,
Q9JI91	ACTN2_MOUSE	Actn2	1.7	2.9	3.6	2	7.7	3.8	2.5	2.5	4.8		Actn2	Alpha-actinin-2	GO:0005856~cytoskeleton,GO:0005865~striated muscle thin filament,GO:0015629~actin cytoskeleton,GO:0030016~myofibril,GO:0030017~sarcomere,GO:0030018~Z disc,GO:0031674~I band,GO:0043228~non-membrane-bounded organelle,GO:0043232~intracellular non-membrane-bounded organelle,GO:0043292~contractile fiber,GO:0044430~cytoskeletal part,GO:0044449~contractile fiber part,	GO:0003012~muscle system process,GO:0006936~muscle contraction,	GO:0003712~transcription cofactor activity,GO:0003713~transcription coactivator activity,GO:0003779~actin binding,GO:0005509~calcium ion binding,GO:0008092~cytoskeletal protein binding,GO:0008134~transcription factor binding,GO:0010861~thyroid hormone receptor activator activity,GO:0016563~transcription activator activity,GO:0030374~ligand-dependent nuclear receptor transcription coactivator acti…	IPR001589:Actinin-type, actin-binding, conserved site,IPR001715:Calponin-like actin-binding,IPR002017:Spectrin repeat,IPR002048:Calcium-binding EF-hand,IPR011992:EF-Hand type,IPR014837:EF-hand, Ca insensitive,IPR018159:Spectrin/alpha-actinin,IPR018248:EF hand,IPR018249:EF-HAND 2,	mmu04510:Focal adhesion,mmu04520:Adherens junction,mmu04530:Tight junction,mmu04670:Leukocyte transendothelial migration,mmu04810:Regulation of actin cytoskeleton,mmu05322:Systemic lupus erythematosus,mmu05412:Arrhythmogenic right ventricular cardiomyopathy (ARVC),	actin-binding,calcium,cytoplasm,phosphoprotein,repeat,	calcium-binding region:1; possibly ancestral,calcium-binding region:2; possibly ancestral,chain:Alpha-actinin-2,domain:Actin-binding,domain:CH 1,domain:CH 2,domain:EF-hand 1,domain:EF-hand 2,modified residue,repeat:Spectrin 1,repeat:Spectrin 2,repeat:Spectrin 3,repeat:Spectrin 4,
P57780	ACTN4_MOUSE	Actn4	57.9	72.2	94.5	69.3	97.5	61.6	79.2	78.8	81.8		Actn4	Alpha-actinin-4	GO:0001725~stress fiber,GO:0005856~cytoskeleton,GO:0005938~cell cortex,GO:0015629~actin cytoskeleton,GO:0030863~cortical cytoskeleton,GO:0031143~pseudopodium,GO:0032432~actin filament bundle,GO:0042641~actomyosin,GO:0042995~cell projection,GO:0043228~non-membrane-bounded organelle,GO:0043232~intracellular non-membrane-bounded organelle,GO:0044430~cytoskeletal part,GO:0044448~cell cortex part,	GO:0001666~response to hypoxia,GO:0007010~cytoskeleton organization,GO:0007015~actin filament organization,GO:0008104~protein localization,GO:0010941~regulation of cell death,GO:0015031~protein transport,GO:0030029~actin filament-based process,GO:0030036~actin cytoskeleton organization,GO:0030100~regulation of endocytosis,GO:0042981~regulation of apoptosis,GO:0043067~regulation of programmed cell…	GO:0003779~actin binding,GO:0005509~calcium ion binding,GO:0008092~cytoskeletal protein binding,GO:0042802~identical protein binding,GO:0042803~protein homodimerization activity,GO:0043167~ion binding,GO:0043169~cation binding,GO:0046872~metal ion binding,GO:0046983~protein dimerization activity,GO:0047485~protein N-terminus binding,GO:0051015~actin filament binding,	IPR001589:Actinin-type, actin-binding, conserved site,IPR001715:Calponin-like actin-binding,IPR002017:Spectrin repeat,IPR002048:Calcium-binding EF-hand,IPR011992:EF-Hand type,IPR014837:EF-hand, Ca insensitive,IPR018159:Spectrin/alpha-actinin,IPR018247:EF-HAND 1,IPR018248:EF hand,IPR018249:EF-HAND 2,	mmu04510:Focal adhesion,mmu04520:Adherens junction,mmu04530:Tight junction,mmu04670:Leukocyte transendothelial migration,mmu04810:Regulation of actin cytoskeleton,mmu05322:Systemic lupus erythematosus,mmu05412:Arrhythmogenic right ventricular cardiomyopathy (ARVC),	acetylation,actin-binding,calcium,cytoplasm,direct protein sequencing,nucleus,phosphoprotein,protein transport,repeat,transport,	calcium-binding region:1,calcium-binding region:2,chain:Alpha-actinin-4,domain:Actin-binding,domain:CH 1,domain:CH 2,domain:EF-hand 1,domain:EF-hand 2,modified residue,region of interest:Polyphosphoinositide (PIP2)-binding,repeat:Spectrin 1,repeat:Spectrin 2,repeat:Spectrin 3,repeat:Spectrin 4,
P61164	ACTZ_MOUSE	Actr1a	3.7	3.3	5.3	5.5	7.6	2.7	10.6	5	7		Actr1a	Alpha-centractin	GO:0005813~centrosome,GO:0005815~microtubule organizing center,GO:0005856~cytoskeleton,GO:0015630~microtubule cytoskeleton,GO:0043228~non-membrane-bounded organelle,GO:0043232~intracellular non-membrane-bounded organelle,GO:0044430~cytoskeletal part,		GO:0000166~nucleotide binding,GO:0001882~nucleoside binding,GO:0001883~purine nucleoside binding,GO:0005524~ATP binding,GO:0017076~purine nucleotide binding,GO:0030554~adenyl nucleotide binding,GO:0032553~ribonucleotide binding,GO:0032555~purine ribonucleotide binding,GO:0032559~adenyl ribonucleotide binding,	IPR004000:Actin/actin-like,IPR004001:Actin, conserved site,		acetylation,atp-binding,cytoplasm,cytoskeleton,nucleotide-binding,	chain:Alpha-centractin,modified residue,
Q8R5C5	ACTY_MOUSE	Actr1b	2.3	0.7	1.7	1.5	2.4	1.3	1.4		2		Actr1b	Beta-centractin	GO:0005813~centrosome,GO:0005815~microtubule organizing center,GO:0005856~cytoskeleton,GO:0015630~microtubule cytoskeleton,GO:0043228~non-membrane-bounded organelle,GO:0043232~intracellular non-membrane-bounded organelle,GO:0044430~cytoskeletal part,		GO:0000166~nucleotide binding,GO:0001882~nucleoside binding,GO:0001883~purine nucleoside binding,GO:0005524~ATP binding,GO:0017076~purine nucleotide binding,GO:0030554~adenyl nucleotide binding,GO:0032553~ribonucleotide binding,GO:0032555~purine ribonucleotide binding,GO:0032559~adenyl ribonucleotide binding,	IPR004000:Actin/actin-like,IPR004001:Actin, conserved site,		acetylation,atp-binding,cytoplasm,cytoskeleton,direct protein sequencing,nitration,nucleotide-binding,	chain:Beta-centractin,modified residue,
P61161	ARP2_MOUSE	Actr2	11	6	13	14	12	6	20	9	14		Actr2	Actin-related protein 2	GO:0005856~cytoskeleton,GO:0042995~cell projection,GO:0043228~non-membrane-bounded organelle,GO:0043232~intracellular non-membrane-bounded organelle,		GO:0000166~nucleotide binding,GO:0001882~nucleoside binding,GO:0001883~purine nucleoside binding,GO:0003779~actin binding,GO:0005524~ATP binding,GO:0008092~cytoskeletal protein binding,GO:0017076~purine nucleotide binding,GO:0030554~adenyl nucleotide binding,GO:0032553~ribonucleotide binding,GO:0032555~purine ribonucleotide binding,GO:0032559~adenyl ribonucleotide binding,	IPR004000:Actin/actin-like,		acetylation,actin-binding,atp-binding,cell projection,cytoplasm,cytoskeleton,direct protein sequencing,nucleotide-binding,	chain:Actin-related protein 2,modified residue,nucleotide phosphate-binding region:ATP,
Q99JY9	ARP3_MOUSE	Actr3	26.4	26.6	26.9	42.7	41.8	27.9	40.4	31.3	31.4		Actr3	Actin-related protein 3	GO:0005856~cytoskeleton,GO:0030027~lamellipodium,GO:0031252~cell leading edge,GO:0042995~cell projection,GO:0043228~non-membrane-bounded organelle,GO:0043232~intracellular non-membrane-bounded organelle,	GO:0008064~regulation of actin polymerization or depolymerization,GO:0030832~regulation of actin filament length,GO:0030833~regulation of actin filament polymerization,GO:0032271~regulation of protein polymerization,GO:0032535~regulation of cellular component size,GO:0032956~regulation of actin cytoskeleton organization,GO:0032970~regulation of actin filament-based process,GO:0033043~regulation o…	GO:0000166~nucleotide binding,GO:0001882~nucleoside binding,GO:0001883~purine nucleoside binding,GO:0003779~actin binding,GO:0005524~ATP binding,GO:0008092~cytoskeletal protein binding,GO:0017076~purine nucleotide binding,GO:0030554~adenyl nucleotide binding,GO:0032553~ribonucleotide binding,GO:0032555~purine ribonucleotide binding,GO:0032559~adenyl ribonucleotide binding,	IPR004000:Actin/actin-like,IPR015623:Actin-related protein 3,		acetylation,actin-binding,atp-binding,cell projection,cytoplasm,cytoskeleton,direct protein sequencing,nucleotide-binding,phosphoprotein,	chain:Actin-related protein 3,modified residue,sequence conflict,
Q641P0	ARP3B_MOUSE	Actr3b	2.6	1.4	2.1	3.3	2.2	2.1	2.6	0.7	1.6		Actr3b	Actin-related protein 3B	GO:0005856~cytoskeleton,GO:0042995~cell projection,GO:0043228~non-membrane-bounded organelle,GO:0043232~intracellular non-membrane-bounded organelle,	GO:0008064~regulation of actin polymerization or depolymerization,GO:0030832~regulation of actin filament length,GO:0030833~regulation of actin filament polymerization,GO:0032271~regulation of protein polymerization,GO:0032535~regulation of cellular component size,GO:0032956~regulation of actin cytoskeleton organization,GO:0032970~regulation of actin filament-based process,GO:0033043~regulation o…	GO:0000166~nucleotide binding,GO:0001882~nucleoside binding,GO:0001883~purine nucleoside binding,GO:0003779~actin binding,GO:0005524~ATP binding,GO:0008092~cytoskeletal protein binding,GO:0017076~purine nucleotide binding,GO:0030554~adenyl nucleotide binding,GO:0032553~ribonucleotide binding,GO:0032555~purine ribonucleotide binding,GO:0032559~adenyl ribonucleotide binding,	IPR004000:Actin/actin-like,IPR015623:Actin-related protein 3,		acetylation,actin-binding,alternative splicing,atp-binding,cell projection,cytoplasm,cytoskeleton,nucleotide-binding,phosphoprotein,	chain:Actin-related protein 3B,modified residue,splice variant,
Q99JW2	ACY1_MOUSE	Acy1		3	2	1	5			4	2		Acy1	Aminoacylase-1	GO:0000267~cell fraction,GO:0005625~soluble fraction,	GO:0006508~proteolysis,	GO:0004046~aminoacylase activity,GO:0008233~peptidase activity,GO:0008237~metallopeptidase activity,GO:0008270~zinc ion binding,GO:0016811~hydrolase activity, acting on carbon-nitrogen (but not peptide) bonds, in linear amides,GO:0043167~ion binding,GO:0043169~cation binding,GO:0046872~metal ion binding,GO:0046914~transition metal ion binding,GO:0046983~protein dimerization activity,GO:0070011~pe…	IPR001261:ArgE/DapE/ACY1/CPG2/YscS, conserved site,IPR002933:Peptidase M20,IPR010159:N-acyl-L-amino-acid amidohydrolase,IPR011650:Peptidase M20, dimerisation,	mmu00330:Arginine and proline metabolism,	cytoplasm,hydrolase,metal-binding,zinc,	active site:Proton acceptor,chain:Aminoacylase-1,metal ion-binding site:Zinc 1,metal ion-binding site:Zinc 2,sequence conflict,
P56376	ACYP1_MOUSE	Acyp1	1	1	4		1	2	1	2	3		Acyp1	Acylphosphatase-1			GO:0003998~acylphosphatase activity,	IPR001792:Acylphosphatase,IPR001792:Acylphosphatase-like,IPR017968:Acylphosphatase, conserved site,	mmu00620:Pyruvate metabolism,	acetylation,hydrolase,	chain:Acylphosphatase-1,domain:Acylphosphatase-like,modified residue,
P03958	ADA_MOUSE	Ada	1	2		1	2		1	1	2		Ada	Adenosine deaminase		GO:0001701~in utero embryonic development,GO:0001775~cell activation,GO:0001824~blastocyst development,GO:0001825~blastocyst formation,GO:0001829~trophectodermal cell differentiation,GO:0001889~liver development,GO:0001890~placenta development,GO:0002027~regulation of heart rate,GO:0002263~cell activation during immune response,GO:0002285~lymphocyte activation during immune response,GO:0002312~B …	GO:0004000~adenosine deaminase activity,GO:0016814~hydrolase activity, acting on carbon-nitrogen (but not peptide) bonds, in cyclic amidines,GO:0019239~deaminase activity,GO:0043167~ion binding,GO:0043169~cation binding,GO:0046872~metal ion binding,	IPR001365:Adenosine/AMP deaminase,IPR006330:Adenosine deaminase,IPR006650:Adenosine/AMP deaminase active site,	mmu00230:Purine metabolism,mmu05340:Primary immunodeficiency,	3d-structure,acetylation,cell adhesion,cell junction,cell membrane,hydrolase,immunodeficiency,membrane,metal-binding,metalloprotein,nucleotide metabolism,purine catabolism,zinc,	binding site:Substrate,binding site:Substrate; via amide nitrogen,chain:Adenosine deaminase,helix,metal ion-binding site:Zinc,modified residue,sequence conflict,strand,turn,
O35598	ADA10_MOUSE	Adam10	16	35	5	9	18	14	6	10	7		Adam10	Disintegrin and metalloproteinase domain-containing protein 10	GO:0005576~extracellular region,GO:0005578~proteinaceous extracellular matrix,GO:0005794~Golgi apparatus,GO:0005798~Golgi-associated vesicle,GO:0005856~cytoskeleton,GO:0005886~plasma membrane,GO:0009986~cell surface,GO:0014069~postsynaptic density,GO:0016021~integral to membrane,GO:0016023~cytoplasmic membrane-bounded vesicle,GO:0031012~extracellular matrix,GO:0031224~intrinsic to membrane,GO:003…	GO:0001701~in utero embryonic development,GO:0006468~protein amino acid phosphorylation,GO:0006508~proteolysis,GO:0006509~membrane protein ectodomain proteolysis,GO:0006793~phosphorus metabolic process,GO:0006796~phosphate metabolic process,GO:0006913~nucleocytoplasmic transport,GO:0007162~negative regulation of cell adhesion,GO:0007166~cell surface receptor linked signal transduction,GO:0007219~…	GO:0004175~endopeptidase activity,GO:0004222~metalloendopeptidase activity,GO:0008233~peptidase activity,GO:0008237~metallopeptidase activity,GO:0008270~zinc ion binding,GO:0017124~SH3 domain binding,GO:0019899~enzyme binding,GO:0019900~kinase binding,GO:0019901~protein kinase binding,GO:0019904~protein domain specific binding,GO:0042169~SH2 domain binding,GO:0042802~identical protein binding,GO:…	IPR001590:Peptidase M12B, ADAM/reprolysin,IPR001762:Blood coagulation inhibitor, Disintegrin,IPR001818:Peptidase M10A and M12B, matrixin and adamalysin,IPR002870:Peptidase M12B, propeptide,IPR006025:Peptidase M, neutral zinc metallopeptidases, zinc-binding site,IPR018358:Disintegrin, conserved site,	mmu05010:Alzheimer's disease,	cleavage on pair of basic residues,disulfide bond,glycoprotein,hydrolase,integrin,membrane,metal-binding,metalloprotease,notch signaling pathway,Protease,sh3-binding,signal,transmembrane,zinc,zymogen,	chain:Disintegrin and metalloproteinase domain- containing protein 10,compositionally biased region:Cys-rich,disulfide bond,domain:Disintegrin,domain:Peptidase M12B,glycosylation site:N-linked (GlcNAc...),metal ion-binding site:Zinc; catalytic,metal ion-binding site:Zinc; in inhibited form,sequence conflict,short sequence motif:Cysteine switch,short sequence motif:SH3-binding,signal peptide,topol…
O88839	ADA15_MOUSE	Adam15	2	2	1	3	4	1	2	1			Adam15	Disintegrin and metalloproteinase domain-containing protein 15	GO:0005576~extracellular region,GO:0005578~proteinaceous extracellular matrix,GO:0016021~integral to membrane,GO:0031012~extracellular matrix,GO:0031224~intrinsic to membrane,GO:0044421~extracellular region part,	GO:0006508~proteolysis,GO:0007166~cell surface receptor linked signal transduction,GO:0007229~integrin-mediated signaling pathway,	GO:0004175~endopeptidase activity,GO:0004222~metalloendopeptidase activity,GO:0008233~peptidase activity,GO:0008237~metallopeptidase activity,GO:0008270~zinc ion binding,GO:0017124~SH3 domain binding,GO:0019904~protein domain specific binding,GO:0043167~ion binding,GO:0043169~cation binding,GO:0046872~metal ion binding,GO:0046914~transition metal ion binding,GO:0070011~peptidase activity, acting …	IPR000742:EGF-like, type 3,IPR001590:Peptidase M12B, ADAM/reprolysin,IPR001762:Blood coagulation inhibitor, Disintegrin,IPR001818:Peptidase M10A and M12B, matrixin and adamalysin,IPR002870:Peptidase M12B, propeptide,IPR006025:Peptidase M, neutral zinc metallopeptidases, zinc-binding site,IPR006210:EGF-like,IPR006586:ADAM, cysteine-rich,IPR013032:EGF-like region, conserved site,IPR013111:EGF, extr…		alternative splicing,cleavage on pair of basic residues,disulfide bond,egf-like domain,glycoprotein,hydrolase,integrin,membrane,metal-binding,metalloprotease,phosphoprotein,Protease,sh3-binding,signal,transmembrane,zinc,zymogen,	chain:Disintegrin and metalloproteinase domain- containing protein 15,compositionally biased region:Cys-rich,compositionally biased region:Poly-Leu,disulfide bond,domain:Disintegrin,domain:EGF-like,domain:Peptidase M12B,glycosylation site:N-linked (GlcNAc...),metal ion-binding site:Zinc; catalytic,metal ion-binding site:Zinc; in inhibited form,modified residue,sequence conflict,short sequence mot…
Q9Z0F8	ADA17_MOUSE	Adam17	9	19	2	4	9	5	4	11	1		Adam17	Disintegrin and metalloproteinase domain-containing protein 17	GO:0005576~extracellular region,GO:0005578~proteinaceous extracellular matrix,GO:0005886~plasma membrane,GO:0016021~integral to membrane,GO:0031012~extracellular matrix,GO:0031224~intrinsic to membrane,GO:0044421~extracellular region part,	GO:0001775~cell activation,GO:0002250~adaptive immune response,GO:0002460~adaptive immune response based on somatic recombination of immune receptors built from immunoglobulin superfamily domains,GO:0002467~germinal center formation,GO:0002520~immune system development,GO:0002521~leukocyte differentiation,GO:0006508~proteolysis,GO:0006509~membrane protein ectodomain proteolysis,GO:0006928~cell mo…	GO:0004175~endopeptidase activity,GO:0004222~metalloendopeptidase activity,GO:0008233~peptidase activity,GO:0008237~metallopeptidase activity,GO:0008270~zinc ion binding,GO:0017124~SH3 domain binding,GO:0019904~protein domain specific binding,GO:0043167~ion binding,GO:0043169~cation binding,GO:0046872~metal ion binding,GO:0046914~transition metal ion binding,GO:0070011~peptidase activity, acting …	IPR001590:Peptidase M12B, ADAM/reprolysin,IPR001762:Blood coagulation inhibitor, Disintegrin,IPR001818:Peptidase M10A and M12B, matrixin and adamalysin,IPR006025:Peptidase M, neutral zinc metallopeptidases, zinc-binding site,IPR018358:Disintegrin, conserved site,	mmu04330:Notch signaling pathway,mmu05010:Alzheimer's disease,	alternative splicing,cell membrane,cleavage on pair of basic residues,disulfide bond,glycoprotein,hydrolase,integrin,membrane,metal-binding,metalloprotease,notch signaling pathway,phosphoprotein,Protease,Secreted,sh3-binding,signal,transmembrane,zinc,zymogen,	chain:Disintegrin and metalloproteinase domain- containing protein 17,compositionally biased region:Cys-rich,compositionally biased region:Poly-Val,disulfide bond,domain:Disintegrin,domain:Peptidase M12B,glycosylation site:N-linked (GlcNAc...),metal ion-binding site:Zinc; catalytic,metal ion-binding site:Zinc; in inhibited form,modified residue,region of interest:Crambin-like,sequence conflict,sh…
Q61072	ADAM9_MOUSE	Adam9	6	7	8	4	5	7	5	6	7		Adam9	Disintegrin and metalloproteinase domain-containing protein 9	GO:0005576~extracellular region,GO:0005615~extracellular space,GO:0005886~plasma membrane,GO:0009897~external side of plasma membrane,GO:0009986~cell surface,GO:0016021~integral to membrane,GO:0031224~intrinsic to membrane,GO:0031226~intrinsic to plasma membrane,GO:0031233~intrinsic to external side of plasma membrane,GO:0044421~extracellular region part,GO:0044459~plasma membrane part,	GO:0006508~proteolysis,GO:0007166~cell surface receptor linked signal transduction,GO:0007167~enzyme linked receptor protein signaling pathway,GO:0007178~transmembrane receptor protein serine/threonine kinase signaling pathway,GO:0007179~transforming growth factor beta receptor signaling pathway,GO:0007229~integrin-mediated signaling pathway,GO:0009719~response to endogenous stimulus,GO:0009725~r…	GO:0004175~endopeptidase activity,GO:0004222~metalloendopeptidase activity,GO:0005080~protein kinase C binding,GO:0008233~peptidase activity,GO:0008237~metallopeptidase activity,GO:0008270~zinc ion binding,GO:0017124~SH3 domain binding,GO:0019899~enzyme binding,GO:0019900~kinase binding,GO:0019901~protein kinase binding,GO:0019904~protein domain specific binding,GO:0043167~ion binding,GO:0043169~…	IPR000742:EGF-like, type 3,IPR001590:Peptidase M12B, ADAM/reprolysin,IPR001762:Blood coagulation inhibitor, Disintegrin,IPR002870:Peptidase M12B, propeptide,IPR006025:Peptidase M, neutral zinc metallopeptidases, zinc-binding site,IPR006210:EGF-like,IPR006586:ADAM, cysteine-rich,IPR013032:EGF-like region, conserved site,IPR013111:EGF, extracellular,IPR018358:Disintegrin, conserved site,		disulfide bond,egf-like domain,glycoprotein,hydrolase,integrin,membrane,metal-binding,metalloprotease,phosphoprotein,Protease,signal,transmembrane,zinc,	chain:Disintegrin and metalloproteinase domain- containing protein 9,compositionally biased region:Cys-rich,disulfide bond,domain:Disintegrin,domain:EGF-like,domain:Peptidase M12B,glycosylation site:N-linked (GlcNAc...),metal ion-binding site:Zinc; catalytic,modified residue,signal peptide,topological domain:Cytoplasmic,topological domain:Extracellular,transmembrane region,
P97857	ATS1_MOUSE	Adamts1	27	13		31	13	2	11		1		Adamts1	A disintegrin and metalloproteinase with thrombospondin motifs 1	GO:0005576~extracellular region,GO:0005578~proteinaceous extracellular matrix,GO:0005604~basement membrane,GO:0031012~extracellular matrix,GO:0031410~cytoplasmic vesicle,GO:0031982~vesicle,GO:0044420~extracellular matrix part,GO:0044421~extracellular region part,	GO:0001542~ovulation from ovarian follicle,GO:0001655~urogenital system development,GO:0001822~kidney development,GO:0003006~reproductive developmental process,GO:0003007~heart morphogenesis,GO:0006508~proteolysis,GO:0007276~gamete generation,GO:0007292~female gamete generation,GO:0007507~heart development,GO:0007548~sex differentiation,GO:0008406~gonad development,GO:0008585~female gonad develop…	GO:0001871~pattern binding,GO:0004175~endopeptidase activity,GO:0004222~metalloendopeptidase activity,GO:0005539~glycosaminoglycan binding,GO:0008201~heparin binding,GO:0008233~peptidase activity,GO:0008237~metallopeptidase activity,GO:0008270~zinc ion binding,GO:0030246~carbohydrate binding,GO:0030247~polysaccharide binding,GO:0043167~ion binding,GO:0043169~cation binding,GO:0046872~metal ion bi…	IPR000884:Thrombospondin, type 1 repeat,IPR001590:Peptidase M12B, ADAM/reprolysin,IPR002870:Peptidase M12B, propeptide,IPR006025:Peptidase M, neutral zinc metallopeptidases, zinc-binding site,IPR006586:ADAM, cysteine-rich,IPR008085:Thrombospondin, type 1 repeat, subgroup,IPR010294:ADAM-TS Spacer 1,IPR013273:Peptidase M12B, ADAM-TS,IPR013274:Peptidase M12B, ADAM-TS1,IPR018358:Disintegrin, conserve…		cleavage on pair of basic residues,disulfide bond,extracellular matrix,glycoprotein,heparin-binding,hydrolase,metal-binding,metalloprotease,Protease,repeat,Secreted,signal,zinc,zymogen,	chain:A disintegrin and metalloproteinase with thrombospondin motifs 1,compositionally biased region:Cys-rich,compositionally biased region:Poly-Arg,disulfide bond,domain:Disintegrin,domain:Peptidase M12B,domain:TSP type-1 1,domain:TSP type-1 2,domain:TSP type-1 3,glycosylation site:N-linked (GlcNAc...),metal ion-binding site:Zinc; catalytic,metal ion-binding site:Zinc; in inhibited form,mutagene…
P28474	ADHX_MOUSE	Adh5	4	8	15	11	18	12	14	8	13		Adh5	Alcohol dehydrogenase class-3	GO:0005739~mitochondrion,	GO:0001523~retinoid metabolic process,GO:0002237~response to molecule of bacterial origin,GO:0003013~circulatory system process,GO:0003016~respiratory system process,GO:0006067~ethanol metabolic process,GO:0006069~ethanol oxidation,GO:0006081~cellular aldehyde metabolic process,GO:0006720~isoprenoid metabolic process,GO:0006721~terpenoid metabolic process,GO:0007585~respiratory gaseous exchange,G…	GO:0004022~alcohol dehydrogenase (NAD) activity,GO:0008270~zinc ion binding,GO:0042802~identical protein binding,GO:0042803~protein homodimerization activity,GO:0043167~ion binding,GO:0043169~cation binding,GO:0046872~metal ion binding,GO:0046914~transition metal ion binding,GO:0046983~protein dimerization activity,GO:0051903~S-(hydroxymethyl)glutathione dehydrogenase activity,	IPR002085:Alcohol dehydrogenase superfamily, zinc-containing,IPR002328:Alcohol dehydrogenase, zinc-containing, conserved site,IPR013149:Alcohol dehydrogenase, zinc-binding,IPR013154:Alcohol dehydrogenase GroES-like,IPR014183:Alcohol dehydrogenase class III/S-(hydroxymethyl)glutathione dehydrogenase,	mmu00010:Glycolysis / Gluconeogenesis,mmu00071:Fatty acid metabolism,mmu00350:Tyrosine metabolism,mmu00680:Methane metabolism,mmu00830:Retinol metabolism,mmu00980:Metabolism of xenobiotics by cytochrome P450,mmu00982:Drug metabolism,	3d-structure,acetylated amino end,acetylation,alcohol metabolism,cytoplasm,direct protein sequencing,homodimer,metal-binding,metalloprotein,nad,oxidoreductase,zinc,	chain:Alcohol dehydrogenase class-3,helix,metal ion-binding site:Zinc 1; catalytic,metal ion-binding site:Zinc 2,modified residue,sequence conflict,site:Important for FDH activity and activation by fatty acids,strand,turn,
P55264	ADK_MOUSE	Adk	4	2	2	7	1	1	5	1	1		Adk	Adenosine kinase	GO:0005829~cytosol,	GO:0006163~purine nucleotide metabolic process,GO:0006164~purine nucleotide biosynthetic process,GO:0006166~purine ribonucleoside salvage,GO:0006175~dATP biosynthetic process,GO:0009116~nucleoside metabolic process,GO:0009119~ribonucleoside metabolic process,GO:0009141~nucleoside triphosphate metabolic process,GO:0009142~nucleoside triphosphate biosynthetic process,GO:0009144~purine nucleoside tr…	GO:0000166~nucleotide binding,GO:0000287~magnesium ion binding,GO:0001882~nucleoside binding,GO:0001883~purine nucleoside binding,GO:0004001~adenosine kinase activity,GO:0005524~ATP binding,GO:0017076~purine nucleotide binding,GO:0019205~nucleobase, nucleoside, nucleotide kinase activity,GO:0019206~nucleoside kinase activity,GO:0030554~adenyl nucleotide binding,GO:0032553~ribonucleotide binding,G…	IPR001805:Adenosine kinase,IPR002173:Carbohydrate/puine kinase, PfkB, conserved site,IPR011611:Carbohydrate/purine kinase,	mmu00230:Purine metabolism,	acetylation,alternative splicing,atp-binding,kinase,magnesium,metal-binding,nucleotide-binding,purine salvage,transferase,	chain:Adenosine kinase,metal ion-binding site:Magnesium 2,modified residue,mutagenesis site,sequence conflict,splice variant,
P54923	ADPRH_MOUSE	Adprh	4	2		2	1		5	1	3		Adprh	[Protein ADP-ribosylarginine] hydrolase		GO:0051725~protein amino acid de-ADP-ribosylation,	GO:0000287~magnesium ion binding,GO:0003875~ADP-ribosylarginine hydrolase activity,GO:0016799~hydrolase activity, hydrolyzing N-glycosyl compounds,GO:0043167~ion binding,GO:0043169~cation binding,GO:0046872~metal ion binding,	IPR005502:ADP-ribosylation/Crystallin J1,IPR012108:ADP-ribosylarginine hydrolase,		glycosidase,hydrolase,magnesium,	chain:[Protein ADP-ribosylarginine] hydrolase,
Q9JKV1	ADRM1_MOUSE	Adrm1	3	7	3	4	11	2	2	4	1		Adrm1	Proteasomal ubiquitin receptor ADRM1	GO:0000502~proteasome complex,			IPR006773:Adhesion regulating molecule,		3d-structure,acetylation,cytoplasm,isopeptide bond,nucleus,phosphoprotein,proteasome,ubl conjugation,	chain:Proteasomal ubiquitin receptor ADRM1,compositionally biased region:Gly-rich,compositionally biased region:Poly-Ser,compositionally biased region:Ser-rich,cross-link:Glycyl lysine isopeptide (Lys-Gly) (interchain with G-Cter in ubiquitin),domain:PH,helix,modified residue,region of interest:Interaction with PSMD1,region of interest:Interaction with UCHL5,sequence conflict,strand,turn,
P54822	PUR8_MOUSE	Adsl	5	17	9	11	22	10	14	11	17		Adsl	Adenylosuccinate lyase	GO:0005739~mitochondrion,	GO:0006163~purine nucleotide metabolic process,GO:0006164~purine nucleotide biosynthetic process,GO:0009150~purine ribonucleotide metabolic process,GO:0009152~purine ribonucleotide biosynthetic process,GO:0009165~nucleotide biosynthetic process,GO:0009259~ribonucleotide metabolic process,GO:0009260~ribonucleotide biosynthetic process,GO:0034404~nucleobase, nucleoside and nucleotide biosynthetic p…	GO:0004018~N6-(1,2-dicarboxyethyl)AMP AMP-lyase (fumarate-forming) activity,GO:0016840~carbon-nitrogen lyase activity,GO:0016842~amidine-lyase activity,GO:0070626~(S)-2-(5-amino-1-(5-phospho-D-ribosyl)imidazole-4-carboxamido)succinate AMP-lyase (fumarate-forming) activity,	IPR000362:Fumarate lyase,IPR004769:Adenylosuccinate lyase,IPR019468:Adenylosuccinate lyase, C-terminal,	mmu00230:Purine metabolism,mmu00250:Alanine, aspartate and glutamate metabolism,	acetylation,lyase,phosphoprotein,purine biosynthesis,	active site:Proton acceptor,active site:Proton donor,chain:Adenylosuccinate lyase,modified residue,
P46664	PURA2_MOUSE	Adss	34	48	54	43	53	28	43	55	45		Adss	Adenylosuccinate synthetase isozyme 2		GO:0006163~purine nucleotide metabolic process,GO:0006164~purine nucleotide biosynthetic process,GO:0006167~AMP biosynthetic process,GO:0009123~nucleoside monophosphate metabolic process,GO:0009124~nucleoside monophosphate biosynthetic process,GO:0009126~purine nucleoside monophosphate metabolic process,GO:0009127~purine nucleoside monophosphate biosynthetic process,GO:0009150~purine ribonucleoti…	GO:0000166~nucleotide binding,GO:0000287~magnesium ion binding,GO:0004019~adenylosuccinate synthase activity,GO:0005525~GTP binding,GO:0016879~ligase activity, forming carbon-nitrogen bonds,GO:0017076~purine nucleotide binding,GO:0019001~guanyl nucleotide binding,GO:0032553~ribonucleotide binding,GO:0032555~purine ribonucleotide binding,GO:0032561~guanyl ribonucleotide binding,GO:0043167~ion bind…	IPR001114:Adenylosuccinate synthetase,IPR018220:Adenylosuccinate synthase, active site,	mmu00230:Purine metabolism,mmu00250:Alanine, aspartate and glutamate metabolism,	cytoplasm,gtp-binding,ligase,magnesium,metal-binding,nucleotide-binding,purine biosynthesis,	chain:Adenylosuccinate synthetase isozyme 2,metal ion-binding site:Magnesium,metal ion-binding site:Magnesium; via carbonyl oxygen,nucleotide phosphate-binding region:GTP,sequence conflict,
P28650	PURA1_MOUSE	Adssl1		0.1						1			Adssl1	Adenylosuccinate synthetase isozyme 1	GO:0019898~extrinsic to membrane,	GO:0006163~purine nucleotide metabolic process,GO:0006164~purine nucleotide biosynthetic process,GO:0009165~nucleotide biosynthetic process,GO:0034404~nucleobase, nucleoside and nucleotide biosynthetic process,GO:0034654~nucleobase, nucleoside, nucleotide and nucleic acid biosynthetic process,GO:0044271~nitrogen compound biosynthetic process,	GO:0000166~nucleotide binding,GO:0000287~magnesium ion binding,GO:0004019~adenylosuccinate synthase activity,GO:0005525~GTP binding,GO:0016879~ligase activity, forming carbon-nitrogen bonds,GO:0017076~purine nucleotide binding,GO:0019001~guanyl nucleotide binding,GO:0032553~ribonucleotide binding,GO:0032555~purine ribonucleotide binding,GO:0032561~guanyl ribonucleotide binding,GO:0043167~ion bind…	IPR001114:Adenylosuccinate synthetase,IPR018220:Adenylosuccinate synthase, active site,	mmu00230:Purine metabolism,mmu00250:Alanine, aspartate and glutamate metabolism,	3d-structure,alternative splicing,AMP biosynthesis,cytoplasm,GTP binding,gtp-binding,ligase,magnesium,membrane,metal-binding,nucleotide-binding,phosphoprotein,purine biosynthesis,purine nucleotide biosynthesis,	chain:Adenylosuccinate synthetase isozyme 1,helix,metal ion-binding site:Magnesium,metal ion-binding site:Magnesium; via carbonyl oxygen,modified residue,nucleotide phosphate-binding region:GTP,splice variant,strand,turn,
Q8K2K6	AGFG1_MOUSE	Agfg1			4		1		2		3		Agfg1	Arf-GAP domain and FG repeat-containing protein 1	GO:0016023~cytoplasmic membrane-bounded vesicle,GO:0031410~cytoplasmic vesicle,GO:0031982~vesicle,GO:0031988~membrane-bounded vesicle,GO:0042995~cell projection,GO:0043025~cell soma,	GO:0001675~acrosome assembly,GO:0003006~reproductive developmental process,GO:0006997~nucleus organization,GO:0007010~cytoskeleton organization,GO:0007276~gamete generation,GO:0007281~germ cell development,GO:0007283~spermatogenesis,GO:0007286~spermatid development,GO:0007289~spermatid nucleus differentiation,GO:0010927~cellular component assembly involved in morphogenesis,GO:0019953~sexual repro…	GO:0003677~DNA binding,GO:0005083~small GTPase regulator activity,GO:0005096~GTPase activator activity,GO:0008047~enzyme activator activity,GO:0008060~ARF GTPase activator activity,GO:0008270~zinc ion binding,GO:0030695~GTPase regulator activity,GO:0043167~ion binding,GO:0043169~cation binding,GO:0046872~metal ion binding,GO:0046914~transition metal ion binding,GO:0060589~nucleoside-triphosphatas…	IPR001164:Arf GTPase activating protein,		alternative splicing,cytoplasmic vesicle,developmental protein,differentiation,dna-binding,glycoprotein,metal-binding,nucleus,phosphoprotein,repeat,spermatogenesis,transport,zinc,zinc-finger,	chain:Arf-GAP domain and FG repeats-containing protein 1,domain:Arf-GAP,glycosylation site:O-linked (GlcNAc),modified residue,sequence conflict,splice variant,zinc finger region:C4-type,
A2ASQ1	AGRIN_MOUSE	Agrn	42	58	20	27	23	8	30	38	27		Agrn	Agrin	GO:0005576~extracellular region,GO:0005578~proteinaceous extracellular matrix,GO:0005604~basement membrane,GO:0005605~basal lamina,GO:0005615~extracellular space,GO:0009986~cell surface,GO:0031012~extracellular matrix,GO:0044420~extracellular matrix part,GO:0044421~extracellular region part,GO:0045202~synapse,	GO:0006355~regulation of transcription, DNA-dependent,GO:0006357~regulation of transcription from RNA polymerase II promoter,GO:0006461~protein complex assembly,GO:0007009~plasma membrane organization,GO:0007166~cell surface receptor linked signal transduction,GO:0007167~enzyme linked receptor protein signaling pathway,GO:0007169~transmembrane receptor protein tyrosine kinase signaling pathway,GO…	GO:0030545~receptor regulator activity,GO:0030548~acetylcholine receptor regulator activity,GO:0043236~laminin binding,GO:0050840~extracellular matrix binding,	IPR000082:SEA,IPR000742:EGF-like, type 3,IPR001791:Laminin G,IPR002049:EGF-like, laminin,IPR002350:Proteinase inhibitor I1, Kazal,IPR003645:Follistatin-like, N-terminal,IPR004850:Agrin NtA,IPR006209:EGF,IPR006210:EGF-like,IPR012679:Laminin G, subdomain 1,IPR013032:EGF-like region, conserved site,IPR013320:Concanavalin A-like lectin/glucanase, subgroup,	mmu04512:ECM-receptor interaction,	alternative splicing,disulfide bond,egf-like domain,extracellular matrix,glycoprotein,heparan sulfate,laminin egf-like domain,proteoglycan,repeat,Secreted,signal,	chain:Agrin,compositionally biased region:Ser/Thr-rich,disulfide bond,domain:EGF-like 1,domain:EGF-like 2,domain:EGF-like 3,domain:EGF-like 4,domain:Kazal-like 1,domain:Kazal-like 2,domain:Kazal-like 3,domain:Kazal-like 4,domain:Kazal-like 5,domain:Kazal-like 6,domain:Kazal-like 7,domain:Kazal-like 8,domain:Kazal-like 9,domain:Laminin EGF-like 1,domain:Laminin EGF-like 2,domain:Laminin G-like 1,d…
P50247	SAHH_MOUSE	Ahcy	70	93	92	75	102	48	90	61	82		Ahcy	Adenosylhomocysteinase	GO:0005829~cytosol,GO:0016023~cytoplasmic membrane-bounded vesicle,GO:0031410~cytoplasmic vesicle,GO:0031982~vesicle,GO:0031988~membrane-bounded vesicle,GO:0042470~melanosome,GO:0048770~pigment granule,	GO:0000096~sulfur amino acid metabolic process,GO:0000098~sulfur amino acid catabolic process,GO:0006575~cellular amino acid derivative metabolic process,GO:0006730~one-carbon metabolic process,GO:0006790~sulfur metabolic process,GO:0009063~cellular amino acid catabolic process,GO:0009310~amine catabolic process,GO:0016054~organic acid catabolic process,GO:0019510~S-adenosylhomocysteine catabolic…	GO:0004013~adenosylhomocysteinase activity,GO:0005507~copper ion binding,GO:0016801~hydrolase activity, acting on ether bonds,GO:0016802~trialkylsulfonium hydrolase activity,GO:0043167~ion binding,GO:0043169~cation binding,GO:0043621~protein self-association,GO:0046872~metal ion binding,GO:0046914~transition metal ion binding,	IPR000043:S-adenosyl-L-homocysteine hydrolase,IPR015878:S-adenosyl-L-homocysteine hydrolase, NAD binding,IPR016040:NAD(P)-binding domain,	mmu00270:Cysteine and methionine metabolism,mmu00450:Selenoamino acid metabolism,	acetylation,cytoplasm,hydrolase,nad,one-carbon metabolism,	binding site:Substrate,chain:Adenosylhomocysteinase,modified residue,region of interest:NAD binding,sequence conflict,
Q68FL4	SAHH3_MOUSE	Ahcyl2		2	1	6	2		3	3	3		Ahcyl2	Putative adenosylhomocysteinase 3		GO:0006730~one-carbon metabolic process,	GO:0004013~adenosylhomocysteinase activity,GO:0016801~hydrolase activity, acting on ether bonds,GO:0016802~trialkylsulfonium hydrolase activity,	IPR000043:S-adenosyl-L-homocysteine hydrolase,IPR015878:S-adenosyl-L-homocysteine hydrolase, NAD binding,IPR016040:NAD(P)-binding domain,	mmu00270:Cysteine and methionine metabolism,mmu00450:Selenoamino acid metabolism,	alternative splicing,hydrolase,nad,one-carbon metabolism,phosphoprotein,	binding site:Substrate,chain:Putative adenosylhomocysteinase 3,modified residue,region of interest:NAD binding,sequence conflict,splice variant,
Q8BK64	AHSA1_MOUSE	Ahsa1	5	12	3	10	13	1	5	3	7		Ahsa1	Activator of 90 kDa heat shock protein ATPase homolog 1	GO:0005783~endoplasmic reticulum,GO:0005829~cytosol,	GO:0006457~protein folding,	GO:0001671~ATPase activator activity,GO:0008047~enzyme activator activity,GO:0051087~chaperone binding,GO:0060589~nucleoside-triphosphatase regulator activity,GO:0060590~ATPase regulator activity,	IPR013538:Activator of Hsp90 ATPase homologue 1-like,IPR015310:Activator of Hsp90 ATPase, N-terminal,		acetylation,Chaperone,cytoplasm,endoplasmic reticulum,stress response,	chain:Activator of 90 kDa heat shock protein ATPase homolog 1,modified residue,sequence conflict,
Q9Z0X1	AIFM1_MOUSE	Aifm1	1	3	6	1	4	1	2	5	7		Aifm1	Apoptosis-inducing factor 1, mitochondrial	GO:0000267~cell fraction,GO:0005624~membrane fraction,GO:0005625~soluble fraction,GO:0005626~insoluble fraction,GO:0005739~mitochondrion,GO:0005740~mitochondrial envelope,GO:0005741~mitochondrial outer membrane,GO:0005758~mitochondrial intermembrane space,GO:0005792~microsome,GO:0005829~cytosol,GO:0019867~outer membrane,GO:0031090~organelle membrane,GO:0031966~mitochondrial membrane,GO:0031967~or…	GO:0000737~DNA catabolic process, endonucleolytic,GO:0006259~DNA metabolic process,GO:0006308~DNA catabolic process,GO:0006309~DNA fragmentation involved in apoptosis,GO:0006323~DNA packaging,GO:0006915~apoptosis,GO:0006921~cell structure disassembly during apoptosis,GO:0006997~nucleus organization,GO:0007005~mitochondrion organization,GO:0008219~cell death,GO:0008637~apoptotic mitochondrial chan…	GO:0000166~nucleotide binding,GO:0001882~nucleoside binding,GO:0001883~purine nucleoside binding,GO:0003677~DNA binding,GO:0004174~electron-transferring-flavoprotein dehydrogenase activity,GO:0009055~electron carrier activity,GO:0016645~oxidoreductase activity, acting on the CH-NH group of donors,GO:0016649~oxidoreductase activity, acting on the CH-NH group of donors, quinone or similar compound …	IPR001327:Pyridine nucleotide-disulphide oxidoreductase, NAD-binding region,IPR004099:Pyridine nucleotide-disulphide oxidoreductase, dimerisation,IPR013027:FAD-dependent pyridine nucleotide-disulphide oxidoreductase,	mmu04210:Apoptosis,	3d-structure,acetylation,Apoptosis,direct protein sequencing,dna-binding,FAD,Flavoprotein,mitochondrion,nucleus,oxidoreductase,phosphoprotein,transit peptide,	binding site:FAD,binding site:FAD; via amide nitrogen and carbonyl oxygen,binding site:FAD; via carbonyl oxygen,chain:Apoptosis-inducing factor 1, mitochondrial,helix,modified residue,mutagenesis site,nucleotide phosphate-binding region:FAD,region of interest:FAD-dependent oxidoreductase,short sequence motif:Nuclear localization signal,strand,transit peptide:Mitochondrion,turn,
P31230	AIMP1_MOUSE	Aimp1	4	11	9	6	12	6	11	10	8		Aimp1	Aminoacyl tRNA synthase complex-interacting multifunctional protein 1	GO:0005576~extracellular region,GO:0005615~extracellular space,GO:0005783~endoplasmic reticulum,GO:0005794~Golgi apparatus,GO:0005829~cytosol,GO:0016023~cytoplasmic membrane-bounded vesicle,GO:0017101~aminoacyl-tRNA synthetase multienzyme complex,GO:0030141~secretory granule,GO:0031410~cytoplasmic vesicle,GO:0031982~vesicle,GO:0031988~membrane-bounded vesicle,GO:0044421~extracellular region part,	GO:0001525~angiogenesis,GO:0001568~blood vessel development,GO:0001936~regulation of endothelial cell proliferation,GO:0001937~negative regulation of endothelial cell proliferation,GO:0001944~vasculature development,GO:0005996~monosaccharide metabolic process,GO:0006006~glucose metabolic process,GO:0006412~translation,GO:0006915~apoptosis,GO:0006928~cell motion,GO:0006952~defense response,GO:0006…	GO:0000049~tRNA binding,GO:0003723~RNA binding,GO:0005125~cytokine activity,GO:0042802~identical protein binding,GO:0042803~protein homodimerization activity,GO:0043498~cell surface binding,GO:0046983~protein dimerization activity,	IPR002547:tRNA-binding region,IPR012340:Nucleic acid-binding, OB-fold,		acetylation,angiogenesis,Apoptosis,carbohydrate metabolism,cell adhesion,cytokine,cytoplasm,cytoplasmic vesicle,direct protein sequencing,endoplasmic reticulum,glucose metabolism,golgi apparatus,inflammatory response,nucleus,protein biosynthesis,rna-binding,Secreted,trna-binding,	chain:Aminoacyl tRNA synthetase complex- interacting multifunctional protein 1,chain:Endothelial monocyte-activating polypeptide 2,domain:tRNA-binding,modified residue,region of interest:Interaction with HSP90B1,region of interest:Required for endothelial cell death,region of interest:Required for endothelial cell migration,region of interest:Required for fibroblast proliferation,
Q8R010	AIMP2_MOUSE	Aimp2	10	7	5	9	12	4	9	8	10		Aimp2	Aminoacyl tRNA synthase complex-interacting multifunctional protein 2	GO:0005829~cytosol,	GO:0006412~translation,GO:0006915~apoptosis,GO:0008219~cell death,GO:0012501~programmed cell death,GO:0016265~death,		IPR004046:Glutathione S-transferase, C-terminal,IPR010987:Glutathione S-transferase, C-terminal-like,		Apoptosis,cytoplasm,developmental protein,differentiation,nucleus,phosphoprotein,protein biosynthesis,ubl conjugation,	chain:Aminoacyl tRNA synthetase complex- interacting multifunctional protein 2,domain:GST C-terminal,modified residue,region of interest:Interaction with PARK2,region of interest:Interaction with TP53,sequence conflict,
O08915	AIP_MOUSE	Aip		1		3	3	1	3	4	2		Aip	AH receptor-interacting protein	GO:0000267~cell fraction,GO:0005624~membrane fraction,GO:0005626~insoluble fraction,	GO:0006457~protein folding,GO:0006605~protein targeting,GO:0006626~protein targeting to mitochondrion,GO:0006805~xenobiotic metabolic process,GO:0006839~mitochondrial transport,GO:0006886~intracellular protein transport,GO:0007005~mitochondrion organization,GO:0008104~protein localization,GO:0009410~response to xenobiotic stimulus,GO:0015031~protein transport,GO:0017038~protein import,GO:0022417~…	GO:0003712~transcription cofactor activity,GO:0008134~transcription factor binding,GO:0030528~transcription regulator activity,GO:0051082~unfolded protein binding,	IPR001179:Peptidyl-prolyl cis-trans isomerase, FKBP-type,IPR011990:Tetratricopeptide-like helical,IPR013026:Tetratricopeptide region,IPR013105:Tetratricopeptide TPR2,IPR019734:Tetratricopeptide repeat,		acetylation,cytoplasm,direct protein sequencing,phosphoprotein,repeat,tpr repeat,	chain:AH receptor-interacting protein,domain:PPIase FKBP-type,modified residue,repeat:TPR 1,repeat:TPR 2,
Q9WTP6	KAD2_MOUSE	Ak2	7	14	19	14	22	17	17	20	22		Ak2	Adenylate kinase 2, mitochondrial	GO:0005739~mitochondrion,GO:0005740~mitochondrial envelope,GO:0005743~mitochondrial inner membrane,GO:0005758~mitochondrial intermembrane space,GO:0019866~organelle inner membrane,GO:0031090~organelle membrane,GO:0031966~mitochondrial membrane,GO:0031967~organelle envelope,GO:0031970~organelle envelope lumen,GO:0031974~membrane-enclosed lumen,GO:0031975~envelope,GO:0044429~mitochondrial part,		GO:0000166~nucleotide binding,GO:0001882~nucleoside binding,GO:0001883~purine nucleoside binding,GO:0004017~adenylate kinase activity,GO:0005524~ATP binding,GO:0016776~phosphotransferase activity, phosphate group as acceptor,GO:0017076~purine nucleotide binding,GO:0019201~nucleotide kinase activity,GO:0019205~nucleobase, nucleoside, nucleotide kinase activity,GO:0030554~adenyl nucleotide binding,…	IPR000850:Adenylate kinase,IPR006259:Adenylate kinase, subfamily,IPR007862:Adenylate kinase, zinc-finger lid region,	mmu00230:Purine metabolism,	acetylation,alternative splicing,atp-binding,direct protein sequencing,disulfide bond,kinase,mitochondrion,nucleotide-binding,transferase,	binding site:AMP,chain:Adenylate kinase 2, mitochondrial,disulfide bond,modified residue,nucleotide phosphate-binding region:AMP,nucleotide phosphate-binding region:ATP,sequence conflict,splice variant,
Q9JII6	AK1A1_MOUSE	Akr1a1	4	8	9	4	14	5	13	11	14		Akr1a1	Alcohol dehydrogenase [NADP(+)]
P45376	ALDR_MOUSE	Akr1b1	29	26	22	35	31	10	27	24	37		Akr1b1	Aldose reductase
P45377	ALD2_MOUSE	Akr1b8	2	5	4	5	13	7	5	4	10		Akr1b8	Aldose reductase-related protein 2		GO:0055114~oxidation reduction,	GO:0004032~aldehyde reductase activity,GO:0004033~aldo-keto reductase activity,	IPR001395:Aldo/keto reductase,IPR018170:Aldo/keto reductase, conserved site,	mmu00040:Pentose and glucuronate interconversions,mmu00051:Fructose and mannose metabolism,mmu00052:Galactose metabolism,mmu00561:Glycerolipid metabolism,mmu00620:Pyruvate metabolism,	3d-structure,cytoplasm,nadp,oxidoreductase,	active site:Proton donor,binding site:Substrate,chain:Aldose reductase-related protein 2,helix,nucleotide phosphate-binding region:NADP,sequence conflict,site:Lowers pKa of active site Tyr,strand,turn,
Q8CG76	ARK72_MOUSE	Akr7a2			3	1					2		Akr7a2	Aflatoxin B1 aldehyde reductase member 2
P10518	HEM2_MOUSE	Alad	12	12	11	13	19	13	7	11	15		Alad	Delta-aminolevulinic acid dehydratase		GO:0006778~porphyrin metabolic process,GO:0006779~porphyrin biosynthetic process,GO:0006783~heme biosynthetic process,GO:0018130~heterocycle biosynthetic process,GO:0033013~tetrapyrrole metabolic process,GO:0033014~tetrapyrrole biosynthetic process,GO:0042168~heme metabolic process,GO:0042440~pigment metabolic process,GO:0044271~nitrogen compound biosynthetic process,GO:0046148~pigment biosynthet…	GO:0004655~porphobilinogen synthase activity,GO:0008270~zinc ion binding,GO:0016836~hydro-lyase activity,GO:0042802~identical protein binding,GO:0043167~ion binding,GO:0043169~cation binding,GO:0046872~metal ion binding,GO:0046914~transition metal ion binding,	IPR001731:Tetrapyrrole biosynthesis, porphobilinogen synthase,IPR013785:Aldolase-type TIM barrel,	mmu00860:Porphyrin and chlorophyll metabolism,	3d-structure,carbon-oxygen lyase,heme biosynthesis,hydro-lyase,lyase,metal-binding,porphyrin biosynthesis,zinc,	chain:Delta-aminolevulinic acid dehydratase,helix,metal ion-binding site:Zinc; catalytic,strand,turn,
P07724	ALBU_MOUSE	Alb	16	11	12	13	9	153	11	5	54		Alb	Serum albumin	GO:0005576~extracellular region,GO:0005578~proteinaceous extracellular matrix,GO:0005604~basement membrane,GO:0005615~extracellular space,GO:0031012~extracellular matrix,GO:0044420~extracellular matrix part,GO:0044421~extracellular region part,	GO:0001897~cytolysis by symbiont of host cells,GO:0001906~cell killing,GO:0001907~killing by symbiont of host cells,GO:0007610~behavior,GO:0007622~rhythmic behavior,GO:0007623~circadian rhythm,GO:0009267~cellular response to starvation,GO:0009991~response to extracellular stimulus,GO:0010033~response to organic substance,GO:0010035~response to inorganic substance,GO:0010038~response to metal ion,…	GO:0003677~DNA binding,GO:0005507~copper ion binding,GO:0008144~drug binding,GO:0008270~zinc ion binding,GO:0008289~lipid binding,GO:0015643~toxin binding,GO:0019825~oxygen binding,GO:0019842~vitamin binding,GO:0030170~pyridoxal phosphate binding,GO:0043167~ion binding,GO:0043169~cation binding,GO:0043498~cell surface binding,GO:0046872~metal ion binding,GO:0046914~transition metal ion binding,GO…	IPR000264:Serum albumin,IPR001703:Alpha-fetoprotein,IPR014760:Serum albumin, N-terminal,		carrier protein,cleavage on pair of basic residues,copper,direct protein sequencing,disulfide bond,duplication,lipid-binding,metal binding,metal-binding,phosphoprotein,plasma,repeat,Secreted,signal,zinc,	chain:Serum albumin,disulfide bond,domain:Albumin 1,domain:Albumin 2,domain:Albumin 3,metal ion-binding site:Copper,metal ion-binding site:Zinc,modified residue,sequence conflict,signal peptide,
Q61490	CD166_MOUSE	Alcam	2	1	1	2		1	3	4			Alcam	CD166 antigen	GO:0005886~plasma membrane,GO:0009897~external side of plasma membrane,GO:0009986~cell surface,GO:0016021~integral to membrane,GO:0030424~axon,GO:0031224~intrinsic to membrane,GO:0042995~cell projection,GO:0043005~neuron projection,GO:0043025~cell soma,GO:0044459~plasma membrane part,	GO:0000902~cell morphogenesis,GO:0000904~cell morphogenesis involved in differentiation,GO:0006928~cell motion,GO:0007155~cell adhesion,GO:0007409~axonogenesis,GO:0007411~axon guidance,GO:0008045~motor axon guidance,GO:0022610~biological adhesion,GO:0030030~cell projection organization,GO:0030182~neuron differentiation,GO:0031175~neuron projection development,GO:0032989~cellular component morphog…		IPR003599:Immunoglobulin subtype,IPR007110:Immunoglobulin-like,IPR013106:Immunoglobulin V-set,IPR013151:Immunoglobulin,IPR013162:CD80-like, immunoglobulin C2-set,IPR013783:Immunoglobulin-like fold,	mmu04514:Cell adhesion molecules (CAMs),	cell adhesion,disulfide bond,glycoprotein,Immunoglobulin domain,membrane,repeat,signal,transmembrane,	chain:CD166 antigen,disulfide bond,domain:Ig-like C2-type 1,domain:Ig-like C2-type 2,domain:Ig-like C2-type 3,domain:Ig-like V-type 1,domain:Ig-like V-type 2,glycosylation site:N-linked (GlcNAc...),sequence conflict,signal peptide,topological domain:Cytoplasmic,topological domain:Extracellular,transmembrane region,
Q571I9	A16A1_MOUSE	Aldh16a1	3		3	3	5		3	3	3		Aldh16a1	Aldehyde dehydrogenase family 16 member A1		GO:0055114~oxidation reduction,		IPR011408:Aldehyde dehydrogenase predicted, duplicated region,IPR015590:Aldehyde dehydrogenase,IPR016160:Aldehyde dehydrogenase, conserved site,IPR016162:Aldehyde dehydrogenase, N-terminal,		acetylation,	chain:Aldehyde dehydrogenase family 16 member A1,modified residue,sequence conflict,
P47739	AL3A1_MOUSE	Aldh3a1		1	1		4	2		2	3		Aldh3a1	Aldehyde dehydrogenase, dimeric NADP-preferring	GO:0005829~cytosol,	GO:0006081~cellular aldehyde metabolic process,GO:0055114~oxidation reduction,	GO:0004028~3-chloroallyl aldehyde dehydrogenase activity,GO:0004029~aldehyde dehydrogenase (NAD) activity,GO:0004030~aldehyde dehydrogenase [NAD(P)+] activity,GO:0004033~aldo-keto reductase activity,GO:0008106~alcohol dehydrogenase (NADP+) activity,GO:0016620~oxidoreductase activity, acting on the aldehyde or oxo group of donors, NAD or NADP as acceptor,	IPR012394:Aldehyde dehydrogenase NAD(P)-dependent,IPR015590:Aldehyde dehydrogenase,IPR016160:Aldehyde dehydrogenase, conserved site,IPR016162:Aldehyde dehydrogenase, N-terminal,	mmu00010:Glycolysis / Gluconeogenesis,mmu00340:Histidine metabolism,mmu00350:Tyrosine metabolism,mmu00360:Phenylalanine metabolism,mmu00980:Metabolism of xenobiotics by cytochrome P450,mmu00982:Drug metabolism,	acetylation,cytoplasm,nadp,oxidoreductase,polymorphism,	chain:Aldehyde dehydrogenase, dimeric NADP- preferring,modified residue,nucleotide phosphate-binding region:NAD,sequence variant,
Q9DBF1	AL7A1_MOUSE	Aldh7a1							2	3	3		Aldh7a1	Alpha-aminoadipic semialdehyde dehydrogenase	GO:0005739~mitochondrion,	GO:0055114~oxidation reduction,	GO:0004043~L-aminoadipate-semialdehyde dehydrogenase activity,GO:0016620~oxidoreductase activity, acting on the aldehyde or oxo group of donors, NAD or NADP as acceptor,	IPR015590:Aldehyde dehydrogenase,IPR016160:Aldehyde dehydrogenase, conserved site,IPR016162:Aldehyde dehydrogenase, N-terminal,	mmu00010:Glycolysis / Gluconeogenesis,mmu00053:Ascorbate and aldarate metabolism,mmu00071:Fatty acid metabolism,mmu00280:Valine, leucine and isoleucine degradation,mmu00310:Lysine degradation,mmu00330:Arginine and proline metabolism,mmu00340:Histidine metabolism,mmu00380:Tryptophan metabolism,mmu00410:beta-Alanine metabolism,mmu00561:Glycerolipid metabolism,mmu00620:Pyruvate metabolism,mmu00640:P…	nad,oxidoreductase,	active site:Nucleophile,active site:Proton acceptor,chain:Alpha-aminoadipic semialdehyde dehydrogenase,nucleotide phosphate-binding region:NAD,site:Transition state stabilizer,
Q9JLJ2	AL9A1_MOUSE	Aldh9a1					3			4			Aldh9a1	4-trimethylaminobutyraldehyde dehydrogenase	GO:0005739~mitochondrion,GO:0005829~cytosol,	GO:0006575~cellular amino acid derivative metabolic process,GO:0006576~biogenic amine metabolic process,GO:0006577~betaine metabolic process,GO:0006766~vitamin metabolic process,GO:0006767~water-soluble vitamin metabolic process,GO:0009437~carnitine metabolic process,GO:0055114~oxidation reduction,	GO:0004029~aldehyde dehydrogenase (NAD) activity,GO:0016620~oxidoreductase activity, acting on the aldehyde or oxo group of donors, NAD or NADP as acceptor,GO:0047105~4-trimethylammoniobutyraldehyde dehydrogenase activity,	IPR015590:Aldehyde dehydrogenase,IPR016160:Aldehyde dehydrogenase, conserved site,IPR016162:Aldehyde dehydrogenase, N-terminal,IPR016163:Aldehyde dehydrogenase, C-terminal,	mmu00010:Glycolysis / Gluconeogenesis,mmu00053:Ascorbate and aldarate metabolism,mmu00071:Fatty acid metabolism,mmu00280:Valine, leucine and isoleucine degradation,mmu00310:Lysine degradation,mmu00330:Arginine and proline metabolism,mmu00340:Histidine metabolism,mmu00380:Tryptophan metabolism,mmu00410:beta-Alanine metabolism,mmu00561:Glycerolipid metabolism,mmu00620:Pyruvate metabolism,mmu00640:P…	acetylation,cytoplasm,direct protein sequencing,nad,oxidoreductase,	chain:4-trimethylaminobutyraldehyde dehydrogenase,modified residue,nucleotide phosphate-binding region:NAD,
P05064	ALDOA_MOUSE	Aldoa	99.8	185.9	141.1	140.9	216.3	148.1	202	195	178.3		Aldoa	Fructose-bisphosphate aldolase A	GO:0005576~extracellular region,GO:0016023~cytoplasmic membrane-bounded vesicle,GO:0019861~flagellum,GO:0030141~secretory granule,GO:0031091~platelet alpha granule,GO:0031093~platelet alpha granule lumen,GO:0031410~cytoplasmic vesicle,GO:0031974~membrane-enclosed lumen,GO:0031982~vesicle,GO:0031983~vesicle lumen,GO:0031988~membrane-bounded vesicle,GO:0042995~cell projection,GO:0043233~organelle l…	GO:0005996~monosaccharide metabolic process,GO:0006006~glucose metabolic process,GO:0006007~glucose catabolic process,GO:0006091~generation of precursor metabolites and energy,GO:0006096~glycolysis,GO:0016052~carbohydrate catabolic process,GO:0019318~hexose metabolic process,GO:0019320~hexose catabolic process,GO:0044275~cellular carbohydrate catabolic process,GO:0046164~alcohol catabolic process…	GO:0004332~fructose-bisphosphate aldolase activity,GO:0016832~aldehyde-lyase activity,	IPR000741:Fructose-bisphosphate aldolase, class-I,IPR013785:Aldolase-type TIM barrel,	mmu00010:Glycolysis / Gluconeogenesis,mmu00030:Pentose phosphate pathway,mmu00051:Fructose and mannose metabolism,	acetylation,aldehyde-lyase,carbon-carbon lyase,direct protein sequencing,gluconeogenesis,glycolysis,lyase,muscle,nitration,pentose phosphate pathway,phosphoprotein,Schiff base,tetramer,	active site:Proton acceptor,active site:Schiff-base intermediate with dihydroxyacetone-P,binding site:Substrate,chain:Fructose-bisphosphate aldolase A,modified residue,sequence conflict,site:Necessary for preference for fructose 1,6-bisphosphate over fructose 1- phosphate,
P05063	ALDOC_MOUSE	Aldoc	2.2	3.1	2.9	3.1	11.7	0.9	3	5	4.7		Aldoc	Fructose-bisphosphate aldolase C	GO:0005739~mitochondrion,	GO:0005996~monosaccharide metabolic process,GO:0006006~glucose metabolic process,GO:0006007~glucose catabolic process,GO:0006091~generation of precursor metabolites and energy,GO:0006096~glycolysis,GO:0016052~carbohydrate catabolic process,GO:0019318~hexose metabolic process,GO:0019320~hexose catabolic process,GO:0044275~cellular carbohydrate catabolic process,GO:0046164~alcohol catabolic process…	GO:0004332~fructose-bisphosphate aldolase activity,GO:0016832~aldehyde-lyase activity,	IPR000741:Fructose-bisphosphate aldolase, class-I,IPR013785:Aldolase-type TIM barrel,	mmu00010:Glycolysis / Gluconeogenesis,mmu00030:Pentose phosphate pathway,mmu00051:Fructose and mannose metabolism,	acetylation,aldehyde-lyase,brain,carbon-carbon lyase,direct protein sequencing,gluconeogenesis,glycolysis,lyase,pentose phosphate pathway,phosphoprotein,Schiff base,tetramer,	active site:Proton acceptor,active site:Schiff-base intermediate with dihydroxyacetone-P,binding site:Substrate,chain:Fructose-bisphosphate aldolase C,modified residue,sequence conflict,site:Necessary for preference for fructose 1,6-bisphosphate over fructose 1- phosphate,
O08583	THOC4_MOUSE	Alyref	5	4	11	7	18	23	9	4	12		Alyref	THO complex subunit 4
Q9R045	ANGL2_MOUSE	Angptl2	12	20		9	6	2	4	4			Angptl2	Angiopoietin-related protein 2	GO:0005576~extracellular region,			IPR002181:Fibrinogen, alpha/beta/gamma chain, C-terminal globular,IPR014716:Fibrinogen, alpha/beta/gamma chain, C-terminal globular, subdomain 1,		coiled coil,disulfide bond,glycoprotein,Secreted,signal,	chain:Angiopoietin-related protein 2,disulfide bond,domain:Fibrinogen C-terminal,glycosylation site:N-linked (GlcNAc...),signal peptide,
Q8C8R3	ANK2_MOUSE	Ank2	1		0.1	2.1	1	1		0.1			Ank2	Ankyrin-2	GO:0005856~cytoskeleton,GO:0005886~plasma membrane,GO:0005887~integral to plasma membrane,GO:0016021~integral to membrane,GO:0016324~apical plasma membrane,GO:0030016~myofibril,GO:0030017~sarcomere,GO:0031224~intrinsic to membrane,GO:0031226~intrinsic to plasma membrane,GO:0031430~M band,GO:0031672~A band,GO:0043228~non-membrane-bounded organelle,GO:0043232~intracellular non-membrane-bounded orga…	GO:0003012~muscle system process,GO:0003013~circulatory system process,GO:0003015~heart process,GO:0006915~apoptosis,GO:0006936~muscle contraction,GO:0006941~striated muscle contraction,GO:0008015~blood circulation,GO:0008104~protein localization,GO:0008219~cell death,GO:0010941~regulation of cell death,GO:0012501~programmed cell death,GO:0016265~death,GO:0034394~protein localization at cell surf…		IPR000488:Death,IPR000906:ZU5,IPR002110:Ankyrin,IPR011029:DEATH-like,		acetylation,alternative splicing,ank repeat,cell membrane,cytoplasm,cytoskeleton,membrane,phosphoprotein,repeat,	chain:Ankyrin-2,compositionally biased region:Poly-Ser,compositionally biased region:Ser-rich,domain:Death,domain:ZU5,modified residue,region of interest:Interaction with SPTBN1,repeat:ANK 1,repeat:ANK 10,repeat:ANK 11,repeat:ANK 12,repeat:ANK 13,repeat:ANK 14,repeat:ANK 15,repeat:ANK 16,repeat:ANK 17,repeat:ANK 18,repeat:ANK 19,repeat:ANK 2,repeat:ANK 20,repeat:ANK 21,repeat:ANK 22,repeat:ANK 23…
Q8K298	ANLN_MOUSE	Anln				1				2			Anln	Actin-binding protein anillin	GO:0005826~contractile ring,GO:0005856~cytoskeleton,GO:0005938~cell cortex,GO:0015629~actin cytoskeleton,GO:0032153~cell division site,GO:0032155~cell division site part,GO:0043228~non-membrane-bounded organelle,GO:0043232~intracellular non-membrane-bounded organelle,GO:0044430~cytoskeletal part,GO:0044448~cell cortex part,	GO:0000087~M phase of mitotic cell cycle,GO:0000278~mitotic cell cycle,GO:0000279~M phase,GO:0000280~nuclear division,GO:0000910~cytokinesis,GO:0007049~cell cycle,GO:0007067~mitosis,GO:0022402~cell cycle process,GO:0022403~cell cycle phase,GO:0048285~organelle fission,GO:0051301~cell division,	GO:0003779~actin binding,GO:0008092~cytoskeletal protein binding,	IPR001849:Pleckstrin homology,IPR011993:Pleckstrin homology-type,		acetylation,actin-binding,cell cycle,cell division,coiled coil,cytoplasm,cytoskeleton,mitosis,nucleus,phosphoprotein,ubl conjugation,	chain:Actin-binding protein anillin,domain:PH,modified residue,region of interest:Interaction with CD2AP,region of interest:Interaction with F-actin,region of interest:Localization to the cleavage furrow,region of interest:Nuclear localization,region of interest:Required for ubiquitination,sequence conflict,
O35381	AN32A_MOUSE	Anp32a	1.4	7.6	13	7.8	17.2	32.9	8.6	6.6	27.9		Anp32a	Acidic leucine-rich nuclear phosphoprotein 32 family member A	GO:0016363~nuclear matrix,GO:0031974~membrane-enclosed lumen,GO:0031981~nuclear lumen,GO:0034399~nuclear periphery,GO:0043233~organelle lumen,GO:0070013~intracellular organelle lumen,	GO:0006350~transcription,GO:0045449~regulation of transcription,		IPR001611:Leucine-rich repeat,IPR003603:U2A'/phosphoprotein 32 family A, C-terminal,		3d-structure,cytoplasm,leucine-rich repeat,nucleus,phosphoprotein,repeat,repressor,Transcription,transcription regulation,	chain:Acidic leucine-rich nuclear phosphoprotein 32 family member A,compositionally biased region:Asp/Glu-rich (highly acidic),helix,modified residue,region of interest:Interaction with E4F1,region of interest:Necessary for tumor-suppressive function,repeat:LRR 1,repeat:LRR 2,repeat:LRR 3,repeat:LRR 4,sequence conflict,strand,turn,
Q9EST5	AN32B_MOUSE	Anp32b	2.6	5.4		12.2	9.8	3.1	6.4	5.4	3.1		Anp32b	Acidic leucine-rich nuclear phosphoprotein 32 family member B		GO:0000084~S phase of mitotic cell cycle,GO:0000278~mitotic cell cycle,GO:0007049~cell cycle,GO:0022402~cell cycle process,GO:0022403~cell cycle phase,GO:0051320~S phase,GO:0051325~interphase,GO:0051329~interphase of mitotic cell cycle,		IPR001611:Leucine-rich repeat,IPR003603:U2A'/phosphoprotein 32 family A, C-terminal,		alternative splicing,leucine-rich repeat,nucleus,phosphoprotein,repeat,	chain:Acidic leucine-rich nuclear phosphoprotein 32 family member B,compositionally biased region:Asp/Glu-rich (highly acidic),modified residue,repeat:LRR 1,repeat:LRR 2,repeat:LRR 3,repeat:LRR 4,splice variant,
P97822	AN32E_MOUSE	Anp32e	3	8	6	8	15	19	12	14	11		Anp32e	Acidic leucine-rich nuclear phosphoprotein 32 family member E	GO:0016023~cytoplasmic membrane-bounded vesicle,GO:0031410~cytoplasmic vesicle,GO:0031982~vesicle,GO:0031988~membrane-bounded vesicle,		GO:0004857~enzyme inhibitor activity,GO:0019208~phosphatase regulator activity,GO:0019212~phosphatase inhibitor activity,GO:0019888~protein phosphatase regulator activity,	IPR001611:Leucine-rich repeat,IPR003603:U2A'/phosphoprotein 32 family A, C-terminal,		alternative splicing,cytoplasm,leucine-rich repeat,nucleus,phosphoprotein,repeat,	chain:Acidic leucine-rich nuclear phosphoprotein 32 family member E,compositionally biased region:Asp/Glu-rich (highly acidic),modified residue,repeat:LRR 1,repeat:LRR 2,repeat:LRR 3,repeat:LRR 4,sequence conflict,splice variant,
P10107	ANXA1_MOUSE	Anxa1	13	22	51	16	33	39	15	38	51		Anxa1	Annexin A1	GO:0005886~plasma membrane,GO:0005929~cilium,GO:0016323~basolateral plasma membrane,GO:0042383~sarcolemma,GO:0042995~cell projection,GO:0044459~plasma membrane part,	GO:0006869~lipid transport,GO:0007049~cell cycle,GO:0010876~lipid localization,GO:0015718~monocarboxylic acid transport,GO:0015849~organic acid transport,GO:0015908~fatty acid transport,GO:0015909~long-chain fatty acid transport,GO:0032309~icosanoid secretion,GO:0042127~regulation of cell proliferation,GO:0046717~acid secretion,GO:0046903~secretion,GO:0046942~carboxylic acid transport,GO:0050482~…	GO:0004857~enzyme inhibitor activity,GO:0004859~phospholipase inhibitor activity,GO:0005509~calcium ion binding,GO:0005543~phospholipid binding,GO:0005544~calcium-dependent phospholipid binding,GO:0008289~lipid binding,GO:0019834~phospholipase A2 inhibitor activity,GO:0043167~ion binding,GO:0043169~cation binding,GO:0046872~metal ion binding,GO:0055102~lipase inhibitor activity,	IPR001464:Annexin,IPR002388:Annexin, type I,IPR018252:Annexin repeat, conserved site,IPR018502:Annexin repeat,		acetylated amino end,acetylation,annexin,calcium,calcium binding,calcium/phospholipid-binding,cell membrane,cell projection,cilium,cytoplasm,duplication,endonexin fold,glycoprotein,inflammation,isopeptide bond,membrane,nucleus,phospholipase a2 inhibitor,phospholipid binding,phosphoprotein,repeat,	chain:Annexin A1,cross-link:Isoglutamyl lysine isopeptide (Gln-Lys) (interchain with K-?),modified residue,repeat:Annexin 1,repeat:Annexin 2,repeat:Annexin 3,repeat:Annexin 4,sequence conflict,
P07356	ANXA2_MOUSE	Anxa2	31	26	50	30	37	44	49	38	30		Anxa2	Annexin A2	GO:0000267~cell fraction,GO:0001725~stress fiber,GO:0005576~extracellular region,GO:0005578~proteinaceous extracellular matrix,GO:0005604~basement membrane,GO:0005624~membrane fraction,GO:0005626~insoluble fraction,GO:0005768~endosome,GO:0005769~early endosome,GO:0005856~cytoskeleton,GO:0005886~plasma membrane,GO:0015629~actin cytoskeleton,GO:0016023~cytoplasmic membrane-bounded vesicle,GO:003005…	GO:0001525~angiogenesis,GO:0001568~blood vessel development,GO:0001944~vasculature development,GO:0030193~regulation of blood coagulation,GO:0030195~negative regulation of blood coagulation,GO:0030198~extracellular matrix organization,GO:0030199~collagen fibril organization,GO:0032101~regulation of response to external stimulus,GO:0042730~fibrinolysis,GO:0043062~extracellular structure organizati…	GO:0004857~enzyme inhibitor activity,GO:0004859~phospholipase inhibitor activity,GO:0005509~calcium ion binding,GO:0005543~phospholipid binding,GO:0005544~calcium-dependent phospholipid binding,GO:0005546~phosphatidylinositol-4,5-bisphosphate binding,GO:0008092~cytoskeletal protein binding,GO:0008289~lipid binding,GO:0035091~phosphoinositide binding,GO:0043167~ion binding,GO:0043169~cation bindin…	IPR001464:Annexin,IPR002389:Annexin, type II,IPR018252:Annexin repeat, conserved site,IPR018502:Annexin repeat,		acetylated amino end,acetylation,actin binding,annexin,basement membrane,calcium,calcium binding,calcium/phospholipid-binding,duplication,endonexin fold,extracellular matrix,heterotetramer,phospholipid binding,phosphoprotein,repeat,Secreted,	chain:Annexin A2,modified residue,region of interest:S100A10-binding site,repeat:Annexin 1,repeat:Annexin 2,repeat:Annexin 3,repeat:Annexin 4,
O35639	ANXA3_MOUSE	Anxa3	4	2	10	4	1	1	7	11	5		Anxa3	Annexin A3			GO:0004857~enzyme inhibitor activity,GO:0004859~phospholipase inhibitor activity,GO:0005509~calcium ion binding,GO:0005543~phospholipid binding,GO:0005544~calcium-dependent phospholipid binding,GO:0008289~lipid binding,GO:0019834~phospholipase A2 inhibitor activity,GO:0043167~ion binding,GO:0043169~cation binding,GO:0046872~metal ion binding,GO:0055102~lipase inhibitor activity,	IPR001464:Annexin,IPR002390:Annexin, type III,IPR018252:Annexin repeat, conserved site,IPR018502:Annexin repeat,		acetylation,annexin,calcium,calcium/phospholipid-binding,phospholipase a2 inhibitor,repeat,	chain:Annexin A3,modified residue,repeat:Annexin 1,repeat:Annexin 2,repeat:Annexin 3,repeat:Annexin 4,
P97429	ANXA4_MOUSE	Anxa4							0.5	2.3			Anxa4	Annexin A4	GO:0005886~plasma membrane,GO:0016324~apical plasma membrane,GO:0044459~plasma membrane part,GO:0045177~apical part of cell,	GO:0001655~urogenital system development,GO:0001822~kidney development,	GO:0005509~calcium ion binding,GO:0005543~phospholipid binding,GO:0005544~calcium-dependent phospholipid binding,GO:0008289~lipid binding,GO:0043167~ion binding,GO:0043169~cation binding,GO:0046872~metal ion binding,	IPR001464:Annexin,IPR015474:Annexin IV,IPR018252:Annexin repeat, conserved site,IPR018502:Annexin repeat,		acetylation,annexin,calcium,calcium/phospholipid-binding,phosphoprotein,repeat,	chain:Annexin A4,modified residue,repeat:Annexin 1,repeat:Annexin 2,repeat:Annexin 3,repeat:Annexin 4,
P48036	ANXA5_MOUSE	Anxa5	3	5	12	2	8	13	10	8	23		Anxa5	Annexin A5		GO:0006461~protein complex assembly,GO:0007596~blood coagulation,GO:0007599~hemostasis,GO:0009611~response to wounding,GO:0010033~response to organic substance,GO:0042060~wound healing,GO:0043933~macromolecular complex subunit organization,GO:0050817~coagulation,GO:0050818~regulation of coagulation,GO:0050819~negative regulation of coagulation,GO:0050878~regulation of body fluid levels,GO:0051241…	GO:0005509~calcium ion binding,GO:0005543~phospholipid binding,GO:0005544~calcium-dependent phospholipid binding,GO:0008289~lipid binding,GO:0043167~ion binding,GO:0043169~cation binding,GO:0043498~cell surface binding,GO:0043499~eukaryotic cell surface binding,GO:0046872~metal ion binding,	IPR001464:Annexin,IPR002392:Annexin, type V,IPR015473:Annexin V,IPR018252:Annexin repeat, conserved site,IPR018502:Annexin repeat,		acetylation,annexin,blood coagulation,calcium,calcium/phospholipid-binding,direct protein sequencing,phosphoprotein,repeat,	chain:Annexin A5,modified residue,repeat:Annexin 1,repeat:Annexin 2,repeat:Annexin 3,repeat:Annexin 4,sequence conflict,
P14824	ANXA6_MOUSE	Anxa6			2		1	2	0.5	5.7	2		Anxa6	Annexin A6	GO:0005886~plasma membrane,GO:0016023~cytoplasmic membrane-bounded vesicle,GO:0016324~apical plasma membrane,GO:0031410~cytoplasmic vesicle,GO:0031982~vesicle,GO:0031988~membrane-bounded vesicle,GO:0042470~melanosome,GO:0044459~plasma membrane part,GO:0045177~apical part of cell,GO:0048471~perinuclear region of cytoplasm,GO:0048770~pigment granule,	GO:0006811~ion transport,GO:0006812~cation transport,GO:0006816~calcium ion transport,GO:0006937~regulation of muscle contraction,GO:0015674~di-, tri-valent inorganic cation transport,GO:0030001~metal ion transport,GO:0044057~regulation of system process,	GO:0005509~calcium ion binding,GO:0005543~phospholipid binding,GO:0005544~calcium-dependent phospholipid binding,GO:0008289~lipid binding,GO:0043167~ion binding,GO:0043169~cation binding,GO:0046872~metal ion binding,	IPR001464:Annexin,IPR002393:Annexin, type VI,IPR015473:Annexin V,IPR018252:Annexin repeat, conserved site,IPR018502:Annexin repeat,		acetylated amino end,acetylation,annexin,calcium,calcium binding,calcium/phospholipid-binding,cytoplasm,direct protein sequencing,duplication,endonexin fold,phospholipid binding,phosphoprotein,repeat,	chain:Annexin A6,modified residue,repeat:Annexin 1,repeat:Annexin 2,repeat:Annexin 3,repeat:Annexin 4,repeat:Annexin 5,repeat:Annexin 6,repeat:Annexin 7,repeat:Annexin 8,
O35643	AP1B1_MOUSE	Ap1b1	1.3	0.7	5.7	0.9	4.5	5.5	4.8	10.1	5.3		Ap1b1	AP-1 complex subunit beta-1	GO:0005794~Golgi apparatus,GO:0005802~trans-Golgi network,GO:0005886~plasma membrane,GO:0009898~internal side of plasma membrane,GO:0030117~membrane coat,GO:0030118~clathrin coat,GO:0030119~AP-type membrane coat adaptor complex,GO:0030131~clathrin adaptor complex,GO:0031410~cytoplasmic vesicle,GO:0031982~vesicle,GO:0044431~Golgi apparatus part,GO:0044459~plasma membrane part,GO:0048475~coated mem…	GO:0006886~intracellular protein transport,GO:0006897~endocytosis,GO:0008104~protein localization,GO:0010324~membrane invagination,GO:0015031~protein transport,GO:0016044~membrane organization,GO:0016192~vesicle-mediated transport,GO:0034613~cellular protein localization,GO:0045184~establishment of protein localization,GO:0046907~intracellular transport,GO:0070727~cellular macromolecule localizat…	GO:0008565~protein transporter activity,	IPR002553:Clathrin/coatomer adaptor, adaptin-like, N-terminal,IPR008152:Clathrin adaptor, alpha/beta/gamma-adaptin, appendage, Ig-like subdomain,IPR011989:Armadillo-like helical,IPR012295:Beta2-adaptin/TATA-box binding, C-terminal,IPR013037:Clathrin adaptor, beta-adaptin, appendage, Ig-like subdomain,IPR015151:Clathrin adaptor, beta-adaptin, appendage, C-terminal subdomain,IPR016342:Adaptor prote…	mmu04142:Lysosome,	acetylation,cytoplasmic vesicle,Endocytosis,golgi apparatus,membrane,nitration,phosphoprotein,protein transport,transport,	chain:AP-1 complex subunit beta-1,compositionally biased region:Pro-rich (stalk region),modified residue,sequence conflict,
P22892	AP1G1_MOUSE	Ap1g1	5	1	10	5	5	4	15	3	7		Ap1g1	AP-1 complex subunit gamma-1	GO:0005794~Golgi apparatus,GO:0005802~trans-Golgi network,GO:0005886~plasma membrane,GO:0009898~internal side of plasma membrane,GO:0016023~cytoplasmic membrane-bounded vesicle,GO:0030117~membrane coat,GO:0030118~clathrin coat,GO:0030119~AP-type membrane coat adaptor complex,GO:0030131~clathrin adaptor complex,GO:0030135~coated vesicle,GO:0030136~clathrin-coated vesicle,GO:0031410~cytoplasmic ves…	GO:0006886~intracellular protein transport,GO:0006897~endocytosis,GO:0008104~protein localization,GO:0010324~membrane invagination,GO:0015031~protein transport,GO:0016044~membrane organization,GO:0016192~vesicle-mediated transport,GO:0034613~cellular protein localization,GO:0045184~establishment of protein localization,GO:0046907~intracellular transport,GO:0070727~cellular macromolecule localizat…	GO:0008565~protein transporter activity,	IPR002553:Clathrin/coatomer adaptor, adaptin-like, N-terminal,IPR008152:Clathrin adaptor, alpha/beta/gamma-adaptin, appendage, Ig-like subdomain,IPR008153:Clathrin adaptor, gamma-adaptin, appendage,IPR011989:Armadillo-like helical,IPR017107:Adaptor protein complex AP-1, gamma subunit,	mmu04142:Lysosome,	3d-structure,acetylation,cytoplasmic vesicle,direct protein sequencing,Endocytosis,golgi apparatus,membrane,protein transport,transport,	chain:AP-1 complex subunit gamma-1,domain:GAE,helix,modified residue,mutagenesis site,strand,turn,
P35585	AP1M1_MOUSE	Ap1m1	1		3	2	3	3	7	1	4		Ap1m1	AP-1 complex subunit mu-1	GO:0005794~Golgi apparatus,GO:0005802~trans-Golgi network,GO:0005886~plasma membrane,GO:0009898~internal side of plasma membrane,GO:0030117~membrane coat,GO:0030118~clathrin coat,GO:0030119~AP-type membrane coat adaptor complex,GO:0030131~clathrin adaptor complex,GO:0031410~cytoplasmic vesicle,GO:0031982~vesicle,GO:0044431~Golgi apparatus part,GO:0044459~plasma membrane part,GO:0048475~coated mem…	GO:0006886~intracellular protein transport,GO:0008104~protein localization,GO:0015031~protein transport,GO:0016192~vesicle-mediated transport,GO:0034613~cellular protein localization,GO:0045184~establishment of protein localization,GO:0046907~intracellular transport,GO:0070727~cellular macromolecule localization,		IPR001392:Clathrin adaptor, mu subunit,IPR008968:Clathrin adaptor, mu subunit, C-terminal,IPR018240:Clathrin adaptor, mu subunit, conserved site,	mmu04142:Lysosome,	3d-structure,acetylation,cytoplasmic vesicle,golgi apparatus,membrane,phosphoprotein,protein transport,transport,	chain:AP-1 complex subunit mu-1,domain:MHD,helix,modified residue,strand,turn,
P17426	AP2A1_MOUSE	Ap2a1	1	2.8	3.5	3.7	3.9	1.6	4.5	4.3	7.5		Ap2a1	AP-2 complex subunit alpha-1	GO:0005794~Golgi apparatus,GO:0005886~plasma membrane,GO:0005905~coated pit,GO:0009898~internal side of plasma membrane,GO:0012505~endomembrane system,GO:0016023~cytoplasmic membrane-bounded vesicle,GO:0030117~membrane coat,GO:0030118~clathrin coat,GO:0030119~AP-type membrane coat adaptor complex,GO:0030131~clathrin adaptor complex,GO:0030141~secretory granule,GO:0031410~cytoplasmic vesicle,GO:00…	GO:0006886~intracellular protein transport,GO:0006897~endocytosis,GO:0008104~protein localization,GO:0010324~membrane invagination,GO:0015031~protein transport,GO:0016044~membrane organization,GO:0016192~vesicle-mediated transport,GO:0034613~cellular protein localization,GO:0045184~establishment of protein localization,GO:0046907~intracellular transport,GO:0070727~cellular macromolecule localizat…	GO:0008565~protein transporter activity,	IPR002553:Clathrin/coatomer adaptor, adaptin-like, N-terminal,IPR003164:Clathrin adaptor, alpha-adaptin, appendage, C-terminal subdomain,IPR008152:Clathrin adaptor, alpha/beta/gamma-adaptin, appendage, Ig-like subdomain,IPR013038:Clathrin adaptor, alpha-adaptin, appendage, Ig-like subdomain,IPR015873:Clathrin alpha-adaptin/coatomer adaptor, appendage, C-terminal subdomain,IPR017104:Adaptor protei…	mmu04144:Endocytosis,mmu05016:Huntington's disease,	alternative splicing,cell membrane,coated pit,Endocytosis,membrane,phosphoprotein,protein transport,transport,	chain:AP-2 complex subunit alpha-1,modified residue,splice variant,
P17427	AP2A2_MOUSE	Ap2a2	1	0.3	11.5	2.3	5.1	6.4	4.5	6.7	7.5		Ap2a2	AP-2 complex subunit alpha-2	GO:0005886~plasma membrane,GO:0005905~coated pit,GO:0009898~internal side of plasma membrane,GO:0012505~endomembrane system,GO:0016023~cytoplasmic membrane-bounded vesicle,GO:0030117~membrane coat,GO:0030118~clathrin coat,GO:0030119~AP-type membrane coat adaptor complex,GO:0030131~clathrin adaptor complex,GO:0030141~secretory granule,GO:0031410~cytoplasmic vesicle,GO:0031982~vesicle,GO:0031988~me…	GO:0006886~intracellular protein transport,GO:0006897~endocytosis,GO:0008104~protein localization,GO:0010324~membrane invagination,GO:0015031~protein transport,GO:0016044~membrane organization,GO:0016192~vesicle-mediated transport,GO:0034613~cellular protein localization,GO:0045184~establishment of protein localization,GO:0046907~intracellular transport,GO:0070727~cellular macromolecule localizat…	GO:0008289~lipid binding,GO:0008565~protein transporter activity,	IPR002553:Clathrin/coatomer adaptor, adaptin-like, N-terminal,IPR003164:Clathrin adaptor, alpha-adaptin, appendage, C-terminal subdomain,IPR008152:Clathrin adaptor, alpha/beta/gamma-adaptin, appendage, Ig-like subdomain,IPR011989:Armadillo-like helical,IPR013038:Clathrin adaptor, alpha-adaptin, appendage, Ig-like subdomain,IPR015873:Clathrin alpha-adaptin/coatomer adaptor, appendage, C-terminal s…	mmu04144:Endocytosis,mmu05016:Huntington's disease,	3d-structure,acetylation,cell membrane,coated pit,Endocytosis,heterodimer,lipid-binding,membrane,membrane trafficking,phosphoprotein,protein transport,transport,	binding site:Phosphatidylinositol lipid headgroup,chain:AP-2 complex subunit alpha-2,helix,modified residue,mutagenesis site,region of interest:Lipid-binding,sequence conflict,strand,turn,
Q9DBG3	AP2B1_MOUSE	Ap2b1	6.7	9.3	15.3	13.1	27.5	10.5	14.2	12.9	10.7		Ap2b1	AP-2 complex subunit beta	GO:0005886~plasma membrane,GO:0005905~coated pit,GO:0009898~internal side of plasma membrane,GO:0012505~endomembrane system,GO:0030117~membrane coat,GO:0030118~clathrin coat,GO:0030119~AP-type membrane coat adaptor complex,GO:0030131~clathrin adaptor complex,GO:0044459~plasma membrane part,GO:0048475~coated membrane,	GO:0006886~intracellular protein transport,GO:0008104~protein localization,GO:0015031~protein transport,GO:0016192~vesicle-mediated transport,GO:0034613~cellular protein localization,GO:0045184~establishment of protein localization,GO:0046907~intracellular transport,GO:0070727~cellular macromolecule localization,	GO:0008565~protein transporter activity,GO:0030276~clathrin binding,	IPR002553:Clathrin/coatomer adaptor, adaptin-like, N-terminal,IPR008152:Clathrin adaptor, alpha/beta/gamma-adaptin, appendage, Ig-like subdomain,IPR011989:Armadillo-like helical,IPR012295:Beta2-adaptin/TATA-box binding, C-terminal,IPR013037:Clathrin adaptor, beta-adaptin, appendage, Ig-like subdomain,IPR015151:Clathrin adaptor, beta-adaptin, appendage, C-terminal subdomain,IPR016342:Adaptor prote…	mmu04144:Endocytosis,mmu05016:Huntington's disease,	acetylation,alternative splicing,cell membrane,coated pit,membrane,phosphoprotein,protein transport,transport,	chain:AP-2 complex subunit beta,compositionally biased region:Pro-rich (stalk region),modified residue,splice variant,
P84091	AP2M1_MOUSE	Ap2m1	4		3	2		1	5	3	1		Ap2m1	AP-2 complex subunit mu	GO:0005739~mitochondrion,GO:0005886~plasma membrane,GO:0005905~coated pit,GO:0009898~internal side of plasma membrane,GO:0012505~endomembrane system,GO:0016023~cytoplasmic membrane-bounded vesicle,GO:0030117~membrane coat,GO:0030118~clathrin coat,GO:0030119~AP-type membrane coat adaptor complex,GO:0030131~clathrin adaptor complex,GO:0030132~clathrin coat of coated pit,GO:0030141~secretory granule…	GO:0006886~intracellular protein transport,GO:0008104~protein localization,GO:0015031~protein transport,GO:0016192~vesicle-mediated transport,GO:0034613~cellular protein localization,GO:0045184~establishment of protein localization,GO:0046907~intracellular transport,GO:0070727~cellular macromolecule localization,	GO:0008289~lipid binding,	IPR001392:Clathrin adaptor, mu subunit,IPR008968:Clathrin adaptor, mu subunit, C-terminal,IPR015629:Clathrin coat associated protein AP-50,IPR018240:Clathrin adaptor, mu subunit, conserved site,	mmu04144:Endocytosis,mmu05016:Huntington's disease,	cell membrane,coated pit,direct protein sequencing,lipid-binding,membrane,phosphoprotein,protein transport,transport,	binding site:Phosphatidylinositol lipid headgroup,chain:AP-2 complex subunit mu,domain:MHD,modified residue,
Q8R5A3	AB1IP_MOUSE	Apbb1ip	1	1		1	3		5	2			Apbb1ip	Amyloid beta A4 precursor protein-binding family B member 1-interacting protein	GO:0005856~cytoskeleton,GO:0005886~plasma membrane,GO:0005912~adherens junction,GO:0005924~cell-substrate adherens junction,GO:0005925~focal adhesion,GO:0016323~basolateral plasma membrane,GO:0019898~extrinsic to membrane,GO:0030027~lamellipodium,GO:0030054~cell junction,GO:0030055~cell-substrate junction,GO:0031252~cell leading edge,GO:0042995~cell projection,GO:0043228~non-membrane-bounded orga…			IPR000159:Ras-association,IPR001849:Pleckstrin homology,IPR011993:Pleckstrin homology-type,		cell junction,cell membrane,cell projection,cytoplasm,cytoskeleton,membrane,phosphoprotein,	chain:Amyloid beta A4 precursor protein-binding family B member 1-interacting protein,compositionally biased region:Poly-Glu,compositionally biased region:Pro-rich,domain:PH,domain:Ras-associating,modified residue,sequence conflict,
Q8R146	APEH_MOUSE	Apeh	1	2	9	3	4		7	7	3		Apeh	Acylamino-acid-releasing enzyme		GO:0006508~proteolysis,	GO:0004175~endopeptidase activity,GO:0004252~serine-type endopeptidase activity,GO:0008233~peptidase activity,GO:0008236~serine-type peptidase activity,GO:0017171~serine hydrolase activity,GO:0070011~peptidase activity, acting on L-amino acid peptides,	IPR001375:Peptidase S9, prolyl oligopeptidase active site region,IPR002471:Peptidase S9, serine active site,IPR011042:Six-bladed beta-propeller, TolB-like,		acetylation,alternative splicing,cytoplasm,hydrolase,	active site:Charge relay system,chain:Acylamino-acid-releasing enzyme,modified residue,splice variant,
P28352	APEX1_MOUSE	Apex1	32	48	23	37	49	21	26	27	27		Apex1	DNA-(apurinic or apyrimidinic site) lyase	GO:0048471~perinuclear region of cytoplasm,	GO:0006259~DNA metabolic process,GO:0006281~DNA repair,GO:0006974~response to DNA damage stimulus,GO:0019725~cellular homeostasis,GO:0033554~cellular response to stress,GO:0042592~homeostatic process,GO:0045454~cell redox homeostasis,	GO:0000287~magnesium ion binding,GO:0003677~DNA binding,GO:0003712~transcription cofactor activity,GO:0003713~transcription coactivator activity,GO:0003906~DNA-(apurinic or apyrimidinic site) lyase activity,GO:0004518~nuclease activity,GO:0004519~endonuclease activity,GO:0008134~transcription factor binding,GO:0016563~transcription activator activity,GO:0030528~transcription regulator activity,GO…	IPR000097:AP endonuclease, family 1,IPR004808:Exodeoxyribonuclease III xth,IPR005135:Endonuclease/exonuclease/phosphatase,	mmu03410:Base excision repair,	acetylation,carbon-oxygen lyase,direct protein sequencing,DNA damage,dna repair,Endonuclease,lyase,magnesium,metal-binding,nucleus,phosphoprotein,	active site:Proton acceptor,chain:DNA-(apurinic or apyrimidinic site) lyase,metal ion-binding site:Magnesium or manganese,modified residue,site:Important for substrate recognition,
O35841	API5_MOUSE	Api5	10	13	18	9	24	19	13	11	21		Api5	Apoptosis inhibitor 5	GO:0005681~spliceosome,GO:0030529~ribonucleoprotein complex,	GO:0006915~apoptosis,GO:0006916~anti-apoptosis,GO:0008219~cell death,GO:0010941~regulation of cell death,GO:0012501~programmed cell death,GO:0016265~death,GO:0042981~regulation of apoptosis,GO:0043066~negative regulation of apoptosis,GO:0043067~regulation of programmed cell death,GO:0043069~negative regulation of programmed cell death,GO:0060548~negative regulation of cell death,	GO:0017134~fibroblast growth factor binding,GO:0019838~growth factor binding,	IPR008383:Apoptosis inhibitory 5,		acetylation,Apoptosis,cytoplasm,nucleus,phosphoprotein,	chain:Apoptosis inhibitor 5,domain:Leucine-zipper,modified residue,sequence conflict,
Q06335	APLP2_MOUSE	Aplp2	104.4	72.7	25.3	109	104.9	45.5	58.4	28.4	28.3		Aplp2	Amyloid-like protein 2	GO:0005886~plasma membrane,GO:0016021~integral to membrane,GO:0031224~intrinsic to membrane,	GO:0001967~suckling behavior,GO:0006873~cellular ion homeostasis,GO:0006878~cellular copper ion homeostasis,GO:0007176~regulation of epidermal growth factor receptor activity,GO:0007610~behavior,GO:0007617~mating behavior,GO:0007618~mating,GO:0007626~locomotory behavior,GO:0007631~feeding behavior,GO:0010469~regulation of receptor activity,GO:0019098~reproductive behavior,GO:0019220~regulation of…	GO:0003677~DNA binding,GO:0004857~enzyme inhibitor activity,GO:0004866~endopeptidase inhibitor activity,GO:0004867~serine-type endopeptidase inhibitor activity,GO:0030414~peptidase inhibitor activity,	IPR002223:Proteinase inhibitor I2, Kunitz metazoa,IPR008154:Amyloidogenic glycoprotein, extracellular,IPR008155:Amyloidogenic glycoprotein,IPR011178:Amyloidogenic glycoprotein, copper-binding,IPR015849:Amyloidogenic glycoprotein, heparin-binding,IPR019543:Beta-amyloid precursor protein C-terminal,IPR019744:Amyloidogenic glycoprotein, extracellular domain conserved site,IPR019745:Amyloidogenic gly…		cell membrane,DNA binding,dna-binding,glycoprotein,membrane,nucleus,phosphoprotein,signal,transmembrane,transmembrane protein,	chain:Amyloid-like protein 2,compositionally biased region:Asp/Glu-rich (highly acidic),compositionally biased region:Poly-Glu,glycosylation site:N-linked (GlcNAc...),modified residue,sequence conflict,signal peptide,topological domain:Cytoplasmic,topological domain:Extracellular,transmembrane region,
Q8K4Z3	NNRE_MOUSE	Apoa1bp	2		3	2	6	2	1	1	1		Apoa1bp	NAD(P)H-hydrate epimerase	GO:0005576~extracellular region,GO:0005739~mitochondrion,			IPR004443:YjeF-related protein, N-terminal,		3d-structure,phosphoprotein,Secreted,signal,	chain:Apolipoprotein A-I-binding protein,domain:YjeF N-terminal,helix,modified residue,signal peptide,strand,turn,
P12023	A4_MOUSE	App	139.6	145.3	51.7	141	122.1	46.5	78.6	55.6	55.7		App	Amyloid beta A4 protein	GO:0000267~cell fraction,GO:0005624~membrane fraction,GO:0005626~insoluble fraction,GO:0005794~Golgi apparatus,GO:0005819~spindle,GO:0005856~cytoskeleton,GO:0005905~coated pit,GO:0005929~cilium,GO:0012505~endomembrane system,GO:0015630~microtubule cytoskeleton,GO:0016021~integral to membrane,GO:0030424~axon,GO:0031224~intrinsic to membrane,GO:0031410~cytoplasmic vesicle,GO:0031594~neuromuscular j…	GO:0000085~G2 phase of mitotic cell cycle,GO:0000278~mitotic cell cycle,GO:0000902~cell morphogenesis,GO:0000904~cell morphogenesis involved in differentiation,GO:0001967~suckling behavior,GO:0006355~regulation of transcription, DNA-dependent,GO:0006357~regulation of transcription from RNA polymerase II promoter,GO:0006378~mRNA polyadenylation,GO:0006396~RNA processing,GO:0006397~mRNA processing,…	GO:0001871~pattern binding,GO:0003677~DNA binding,GO:0004857~enzyme inhibitor activity,GO:0004866~endopeptidase inhibitor activity,GO:0004867~serine-type endopeptidase inhibitor activity,GO:0005506~iron ion binding,GO:0005507~copper ion binding,GO:0005539~glycosaminoglycan binding,GO:0008201~heparin binding,GO:0008270~zinc ion binding,GO:0030246~carbohydrate binding,GO:0030247~polysaccharide bind…	IPR002223:Proteinase inhibitor I2, Kunitz metazoa,IPR008154:Amyloidogenic glycoprotein, extracellular,IPR008155:Amyloidogenic glycoprotein,IPR011178:Amyloidogenic glycoprotein, copper-binding,IPR013803:Amyloidogenic glycoprotein, amyloid-beta peptide,IPR015849:Amyloidogenic glycoprotein, heparin-binding,IPR019543:Beta-amyloid precursor protein C-terminal,IPR019744:Amyloidogenic glycoprotein, extr…	mmu05010:Alzheimer's disease,	3d-structure,alternative splicing,amyloid,Apoptosis,cell adhesion,coated pit,copper,disulfide bond,Endocytosis,glycoprotein,heparin-binding,iron,membrane,metal-binding,notch signaling pathway,phosphoprotein,protease inhibitor,Serine protease inhibitor,serine proteinase inhibitor,signal,transmembrane,transmembrane protein,zinc,	chain:Amyloid beta A4 protein,chain:Beta-amyloid protein 40,chain:Beta-amyloid protein 42,chain:C31,chain:C80,chain:C83,chain:C99,chain:Gamma-secretase C-terminal fragment 50,chain:Gamma-secretase C-terminal fragment 57,chain:Gamma-secretase C-terminal fragment 59,chain:N-APP,chain:Soluble APP-alpha,chain:Soluble APP-beta,compositionally biased region:Asp/Glu-rich (acidic),compositionally biased …
P08030	APT_MOUSE	Aprt	17	22	17	33	43	19	12	20	13		Aprt	Adenine phosphoribosyltransferase		GO:0006144~purine base metabolic process,GO:0006166~purine ribonucleoside salvage,GO:0006168~adenine salvage,GO:0007610~behavior,GO:0007625~grooming behavior,GO:0009112~nucleobase metabolic process,GO:0009113~purine base biosynthetic process,GO:0009116~nucleoside metabolic process,GO:0009119~ribonucleoside metabolic process,GO:0009163~nucleoside biosynthetic process,GO:0018130~heterocycle biosynt…	GO:0000166~nucleotide binding,GO:0001882~nucleoside binding,GO:0001883~purine nucleoside binding,GO:0002054~nucleobase binding,GO:0002055~adenine binding,GO:0002060~purine binding,GO:0003999~adenine phosphoribosyltransferase activity,GO:0016208~AMP binding,GO:0016763~transferase activity, transferring pentosyl groups,GO:0017076~purine nucleotide binding,GO:0030554~adenyl nucleotide binding,GO:003…	IPR000836:Phosphoribosyltransferase,IPR002375:Purine/pyrimidine phosphoribosyl transferase, conserved site,IPR005764:Adenine phosphoribosyl transferase,	mmu00230:Purine metabolism,	acetylation,cytoplasm,glycosyltransferase,pentosyltransferase,phosphoprotein,purine salvage,salvage pathway,transferase,	chain:Adenine phosphoribosyltransferase,modified residue,sequence conflict,
Q5XJY5	COPD_MOUSE	Arcn1	7	8	17	10	16	6	10	18	11		Arcn1	Coatomer subunit delta	GO:0005794~Golgi apparatus,GO:0005886~plasma membrane,GO:0009898~internal side of plasma membrane,GO:0030117~membrane coat,GO:0030118~clathrin coat,GO:0030119~AP-type membrane coat adaptor complex,GO:0030131~clathrin adaptor complex,GO:0031410~cytoplasmic vesicle,GO:0031982~vesicle,GO:0044459~plasma membrane part,GO:0048475~coated membrane,	GO:0006886~intracellular protein transport,GO:0008104~protein localization,GO:0015031~protein transport,GO:0016192~vesicle-mediated transport,GO:0034613~cellular protein localization,GO:0045184~establishment of protein localization,GO:0046907~intracellular transport,GO:0070727~cellular macromolecule localization,		IPR008968:Clathrin adaptor, mu subunit, C-terminal,		acetylation,cytoplasm,cytoplasmic vesicle,er-golgi transport,golgi apparatus,membrane,protein transport,transport,	chain:Coatomer subunit delta,domain:MHD,modified residue,
P84078	ARF1_MOUSE	Arf1	7	10.7	23.4	9	22	7	22.6	12.7	16.9		Arf1	ADP-ribosylation factor 1	GO:0005794~Golgi apparatus,GO:0005829~cytosol,GO:0012505~endomembrane system,GO:0030016~myofibril,GO:0030017~sarcomere,GO:0043292~contractile fiber,GO:0044449~contractile fiber part,	GO:0007242~intracellular signaling cascade,GO:0007264~small GTPase mediated signal transduction,GO:0008104~protein localization,GO:0015031~protein transport,GO:0016192~vesicle-mediated transport,GO:0045184~establishment of protein localization,	GO:0000166~nucleotide binding,GO:0005525~GTP binding,GO:0017076~purine nucleotide binding,GO:0019001~guanyl nucleotide binding,GO:0032553~ribonucleotide binding,GO:0032555~purine ribonucleotide binding,GO:0032561~guanyl ribonucleotide binding,	IPR005225:Small GTP-binding protein,IPR006688:ADP-ribosylation factor,IPR006689:ARF/SAR superfamily,		3d-structure,blocked amino end,cytoplasm,direct protein sequencing,er-golgi transport,golgi apparatus,gtp-binding,lipoprotein,myristate,myristylation,nucleotide binding,nucleotide-binding,P-loop,phosphoprotein,protein transport,transport,	chain:ADP-ribosylation factor 1,helix,lipid moiety-binding region:N-myristoyl glycine,modified residue,nucleotide phosphate-binding region:GTP,sequence conflict,strand,turn,
P61750	ARF4_MOUSE	Arf4		0.3	0.6	5	0.1	1	4.4	1.3	1.1		Arf4	ADP-ribosylation factor 4	GO:0005794~Golgi apparatus,GO:0005886~plasma membrane,	GO:0007242~intracellular signaling cascade,GO:0007264~small GTPase mediated signal transduction,GO:0008104~protein localization,GO:0015031~protein transport,GO:0016192~vesicle-mediated transport,GO:0045184~establishment of protein localization,	GO:0000166~nucleotide binding,GO:0005525~GTP binding,GO:0017076~purine nucleotide binding,GO:0019001~guanyl nucleotide binding,GO:0032553~ribonucleotide binding,GO:0032555~purine ribonucleotide binding,GO:0032561~guanyl ribonucleotide binding,	IPR005225:Small GTP-binding protein,IPR006688:ADP-ribosylation factor,IPR006689:ARF/SAR superfamily,		blocked amino end,er-golgi transport,golgi apparatus,gtp-binding,lipoprotein,myristate,myristylation,nucleotide binding,nucleotide-binding,P-loop,protein transport,transport,	chain:ADP-ribosylation factor 4,lipid moiety-binding region:N-myristoyl glycine,nucleotide phosphate-binding region:GTP,sequence conflict,
P62331	ARF6_MOUSE	Arf6							2		1		Arf6	ADP-ribosylation factor 6	GO:0005768~endosome,GO:0005794~Golgi apparatus,GO:0005886~plasma membrane,	GO:0001889~liver development,GO:0006915~apoptosis,GO:0007242~intracellular signaling cascade,GO:0007264~small GTPase mediated signal transduction,GO:0008104~protein localization,GO:0008219~cell death,GO:0012501~programmed cell death,GO:0015031~protein transport,GO:0016192~vesicle-mediated transport,GO:0016265~death,GO:0045184~establishment of protein localization,	GO:0000166~nucleotide binding,GO:0005525~GTP binding,GO:0017076~purine nucleotide binding,GO:0019001~guanyl nucleotide binding,GO:0032553~ribonucleotide binding,GO:0032555~purine ribonucleotide binding,GO:0032561~guanyl ribonucleotide binding,	IPR005225:Small GTP-binding protein,IPR006688:ADP-ribosylation factor,IPR006689:ARF/SAR superfamily,	mmu04144:Endocytosis,mmu04666:Fc gamma R-mediated phagocytosis,	blocked amino end,cell membrane,endosome,er-golgi transport,golgi apparatus,gtp-binding,lipoprotein,membrane,myristate,myristylation,nucleotide binding,nucleotide-binding,P-loop,protein transport,transport,	chain:ADP-ribosylation factor 6,lipid moiety-binding region:N-myristoyl glycine,nucleotide phosphate-binding region:GTP,
Q99PT1	GDIR1_MOUSE	Arhgdia	49	81	68	69	91	52	62	79	73		Arhgdia	Rho GDP-dissociation inhibitor 1	GO:0001772~immunological synapse,GO:0005886~plasma membrane,GO:0044459~plasma membrane part,	GO:0007242~intracellular signaling cascade,GO:0007264~small GTPase mediated signal transduction,GO:0007265~Ras protein signal transduction,GO:0007266~Rho protein signal transduction,GO:0032880~regulation of protein localization,	GO:0005083~small GTPase regulator activity,GO:0005092~GDP-dissociation inhibitor activity,GO:0005094~Rho GDP-dissociation inhibitor activity,GO:0005096~GTPase activator activity,GO:0008047~enzyme activator activity,GO:0030695~GTPase regulator activity,GO:0060589~nucleoside-triphosphatase regulator activity,	IPR000406:RHO protein GDP dissociation inhibitor,	mmu04722:Neurotrophin signaling pathway,	acetylation,cytoplasm,direct protein sequencing,GTPase activation,	chain:Rho GDP-dissociation inhibitor 1,modified residue,sequence conflict,
Q61599	GDIR2_MOUSE	Arhgdib		3				1					Arhgdib	Rho GDP-dissociation inhibitor 2			GO:0005083~small GTPase regulator activity,GO:0005092~GDP-dissociation inhibitor activity,GO:0005094~Rho GDP-dissociation inhibitor activity,GO:0005096~GTPase activator activity,GO:0008047~enzyme activator activity,GO:0030695~GTPase regulator activity,GO:0060589~nucleoside-triphosphatase regulator activity,	IPR000406:RHO protein GDP dissociation inhibitor,	mmu04722:Neurotrophin signaling pathway,	acetylation,cytoplasm,GTPase activation,phosphoprotein,	chain:Rho GDP-dissociation inhibitor 2,modified residue,
Q60875	ARHG2_MOUSE	Arhgef2			2		3						Arhgef2	Rho guanine nucleotide exchange factor 2	GO:0005794~Golgi apparatus,GO:0005819~spindle,GO:0005856~cytoskeleton,GO:0005874~microtubule,GO:0005886~plasma membrane,GO:0005911~cell-cell junction,GO:0005923~tight junction,GO:0015630~microtubule cytoskeleton,GO:0016327~apicolateral plasma membrane,GO:0030054~cell junction,GO:0030425~dendrite,GO:0042995~cell projection,GO:0043005~neuron projection,GO:0043025~cell soma,GO:0043198~dendritic shaf…	GO:0000087~M phase of mitotic cell cycle,GO:0000278~mitotic cell cycle,GO:0000279~M phase,GO:0000280~nuclear division,GO:0000902~cell morphogenesis,GO:0007010~cytoskeleton organization,GO:0007015~actin filament organization,GO:0007026~negative regulation of microtubule depolymerization,GO:0007049~cell cycle,GO:0007067~mitosis,GO:0007242~intracellular signaling cascade,GO:0010639~negative regulati…	GO:0005083~small GTPase regulator activity,GO:0005085~guanyl-nucleotide exchange factor activity,GO:0005088~Ras guanyl-nucleotide exchange factor activity,GO:0005089~Rho guanyl-nucleotide exchange factor activity,GO:0008017~microtubule binding,GO:0008092~cytoskeletal protein binding,GO:0008270~zinc ion binding,GO:0008289~lipid binding,GO:0015631~tubulin binding,GO:0017016~Ras GTPase binding,GO:00…	IPR000219:Dbl homology (DH) domain,IPR001331:Guanine-nucleotide dissociation stimulator, CDC24, conserved site,IPR001849:Pleckstrin homology,IPR002219:Protein kinase C, phorbol ester/diacylglycerol binding,IPR002219:Protein kinase C-like, phorbol ester/diacylglycerol binding,IPR011993:Pleckstrin homology-type,IPR015721:Rho GTP exchange factor,		acetylation,alternative splicing,cell cycle,cell division,cell junction,coiled coil,cytoplasm,cytoskeleton,golgi apparatus,guanine-nucleotide releasing factor,metal-binding,microtubule,mitosis,phosphoprotein,Proto-oncogene,Tight junction,zinc,zinc-finger,	chain:Rho guanine nucleotide exchange factor 2,compositionally biased region:Poly-Leu,domain:DH,domain:PH,modified residue,sequence conflict,splice variant,zinc finger region:Phorbol-ester/DAG-type,
Q9Z1K5	ARI1_MOUSE	Arih1	1	1	2	3	2	1	5	6	3		Arih1	E3 ubiquitin-protein ligase ARIH1		GO:0006508~proteolysis,GO:0006511~ubiquitin-dependent protein catabolic process,GO:0009057~macromolecule catabolic process,GO:0019941~modification-dependent protein catabolic process,GO:0030163~protein catabolic process,GO:0043632~modification-dependent macromolecule catabolic process,GO:0044257~cellular protein catabolic process,GO:0044265~cellular macromolecule catabolic process,GO:0051603~prot…	GO:0008270~zinc ion binding,GO:0043167~ion binding,GO:0043169~cation binding,GO:0046872~metal ion binding,GO:0046914~transition metal ion binding,	IPR001841:Zinc finger, RING-type,IPR002867:Zinc finger, C6HC-type,IPR017907:Zinc finger, RING-type, conserved site,		coiled coil,cytoplasm,metal-binding,repeat,ubl conjugation pathway,zinc,zinc-finger,	chain:Protein ariadne-1 homolog,compositionally biased region:Asp/Glu-rich (acidic),compositionally biased region:Gly-rich,region of interest:Interaction with UBE2L3,sequence conflict,zinc finger region:IBR-type,zinc finger region:RING-type 1; atypical,zinc finger region:RING-type 2,
Q9WUL7	ARL3_MOUSE	Arl3			3	3	1	2	5	6	3		Arl3	ADP-ribosylation factor-like protein 3	GO:0005794~Golgi apparatus,GO:0005819~spindle,GO:0005856~cytoskeleton,GO:0005886~plasma membrane,GO:0009898~internal side of plasma membrane,GO:0015630~microtubule cytoskeleton,GO:0043228~non-membrane-bounded organelle,GO:0043232~intracellular non-membrane-bounded organelle,GO:0044430~cytoskeletal part,GO:0044459~plasma membrane part,	GO:0007049~cell cycle,GO:0007242~intracellular signaling cascade,GO:0007264~small GTPase mediated signal transduction,GO:0051301~cell division,	GO:0000166~nucleotide binding,GO:0000287~magnesium ion binding,GO:0005525~GTP binding,GO:0017076~purine nucleotide binding,GO:0019001~guanyl nucleotide binding,GO:0032553~ribonucleotide binding,GO:0032555~purine ribonucleotide binding,GO:0032561~guanyl ribonucleotide binding,GO:0043167~ion binding,GO:0043169~cation binding,GO:0046872~metal ion binding,	IPR005225:Small GTP-binding protein,IPR006688:ADP-ribosylation factor,IPR006689:ARF/SAR superfamily,		3d-structure,cell cycle,cell division,cytoplasm,cytoskeleton,golgi apparatus,gtp-binding,lipoprotein,magnesium,membrane,metal-binding,myristate,nucleotide-binding,nucleus,phosphoprotein,	binding site:GTP,binding site:GTP; via amide nitrogen,chain:ADP-ribosylation factor-like protein 3,helix,lipid moiety-binding region:N-myristoyl glycine,metal ion-binding site:Magnesium,modified residue,nucleotide phosphate-binding region:GTP,strand,turn,
Q9D0L7	ARM10_MOUSE	Armc10		1	2	1	1		1	5	1		Armc10	Armadillo repeat-containing protein 10	GO:0005739~mitochondrion,GO:0005783~endoplasmic reticulum,GO:0016021~integral to membrane,GO:0031224~intrinsic to membrane,	GO:0040008~regulation of growth,		IPR006911:Protein of unknown function DUF634,IPR011989:Armadillo-like helical,		alternative splicing,endoplasmic reticulum,growth regulation,membrane,phosphoprotein,transmembrane,	chain:Armadillo repeat-containing protein 10,modified residue,repeat:ARM,sequence conflict,splice variant,transmembrane region,
Q9WV32	ARC1B_MOUSE	Arpc1b	7	8	13	8	17	4	12	11	12		Arpc1b	Actin-related protein 2/3 complex subunit 1B	GO:0005856~cytoskeleton,GO:0005885~Arp2/3 protein complex,GO:0015629~actin cytoskeleton,GO:0043228~non-membrane-bounded organelle,GO:0043232~intracellular non-membrane-bounded organelle,GO:0044430~cytoskeletal part,	GO:0008064~regulation of actin polymerization or depolymerization,GO:0030832~regulation of actin filament length,GO:0030833~regulation of actin filament polymerization,GO:0032271~regulation of protein polymerization,GO:0032535~regulation of cellular component size,GO:0032956~regulation of actin cytoskeleton organization,GO:0032970~regulation of actin filament-based process,GO:0033043~regulation o…	GO:0003779~actin binding,GO:0008092~cytoskeletal protein binding,	IPR001680:WD40 repeat,IPR015943:WD40/YVTN repeat-like,IPR017383:Actin-related protein 2/3 complex, subunit 1,IPR017986:WD40 repeat, region,IPR019775:WD40 repeat, conserved site,IPR019781:WD40 repeat, subgroup,IPR019782:WD40 repeat 2,	mmu04666:Fc gamma R-mediated phagocytosis,mmu04810:Regulation of actin cytoskeleton,	acetylation,actin-binding,cytoplasm,cytoskeleton,phosphoprotein,repeat,wd repeat,	chain:Actin-related protein 2/3 complex subunit 1B,modified residue,repeat:WD 1,repeat:WD 2,repeat:WD 3,repeat:WD 4,repeat:WD 5,repeat:WD 6,
Q9CVB6	ARPC2_MOUSE	Arpc2	11	5	11	14	12	2	20	4	16		Arpc2	Actin-related protein 2/3 complex subunit 2	GO:0005856~cytoskeleton,GO:0005885~Arp2/3 protein complex,GO:0005886~plasma membrane,GO:0005912~adherens junction,GO:0005924~cell-substrate adherens junction,GO:0005925~focal adhesion,GO:0015629~actin cytoskeleton,GO:0016323~basolateral plasma membrane,GO:0030054~cell junction,GO:0030055~cell-substrate junction,GO:0031252~cell leading edge,GO:0042995~cell projection,GO:0043228~non-membrane-bounde…	GO:0008064~regulation of actin polymerization or depolymerization,GO:0010638~positive regulation of organelle organization,GO:0030832~regulation of actin filament length,GO:0030833~regulation of actin filament polymerization,GO:0030838~positive regulation of actin filament polymerization,GO:0031334~positive regulation of protein complex assembly,GO:0032271~regulation of protein polymerization,GO:…	GO:0003779~actin binding,GO:0008092~cytoskeletal protein binding,	IPR007188:Arp2/3 complex, 34kDa subunit p34-Arc,	mmu04666:Fc gamma R-mediated phagocytosis,mmu04810:Regulation of actin cytoskeleton,	acetylation,actin-binding,cell projection,cytoplasm,cytoskeleton,direct protein sequencing,	chain:Actin-related protein 2/3 complex subunit 2,modified residue,
Q9JM76	ARPC3_MOUSE	Arpc3	5	3	10	5	9	7	6	11	10		Arpc3	Actin-related protein 2/3 complex subunit 3	GO:0005856~cytoskeleton,GO:0005885~Arp2/3 protein complex,GO:0015629~actin cytoskeleton,GO:0030027~lamellipodium,GO:0031252~cell leading edge,GO:0042995~cell projection,GO:0043228~non-membrane-bounded organelle,GO:0043232~intracellular non-membrane-bounded organelle,GO:0044430~cytoskeletal part,	GO:0008064~regulation of actin polymerization or depolymerization,GO:0030832~regulation of actin filament length,GO:0030833~regulation of actin filament polymerization,GO:0032271~regulation of protein polymerization,GO:0032535~regulation of cellular component size,GO:0032956~regulation of actin cytoskeleton organization,GO:0032970~regulation of actin filament-based process,GO:0033043~regulation o…	GO:0003779~actin binding,GO:0008092~cytoskeletal protein binding,	IPR007204:ARP2/3 complex, p21-Arc subunit,	mmu04666:Fc gamma R-mediated phagocytosis,mmu04810:Regulation of actin cytoskeleton,	acetylation,actin-binding,cell projection,cytoplasm,cytoskeleton,direct protein sequencing,phosphoprotein,	chain:Actin-related protein 2/3 complex subunit 3,modified residue,
P59999	ARPC4_MOUSE	Arpc4	5	4	16	10	9	8	9	11	9		Arpc4	Actin-related protein 2/3 complex subunit 4	GO:0005856~cytoskeleton,GO:0005885~Arp2/3 protein complex,GO:0015629~actin cytoskeleton,GO:0042995~cell projection,GO:0043228~non-membrane-bounded organelle,GO:0043232~intracellular non-membrane-bounded organelle,GO:0044430~cytoskeletal part,	GO:0006461~protein complex assembly,GO:0007010~cytoskeleton organization,GO:0007015~actin filament organization,GO:0008154~actin polymerization or depolymerization,GO:0030029~actin filament-based process,GO:0030036~actin cytoskeleton organization,GO:0030041~actin filament polymerization,GO:0034621~cellular macromolecular complex subunit organization,GO:0034622~cellular macromolecular complex asse…	GO:0003779~actin binding,GO:0008092~cytoskeletal protein binding,	IPR008384:ARP23 complex 20 kDa subunit,	mmu04666:Fc gamma R-mediated phagocytosis,mmu04810:Regulation of actin cytoskeleton,	acetylation,actin-binding,cell projection,cytoplasm,cytoskeleton,direct protein sequencing,	chain:Actin-related protein 2/3 complex subunit 4,modified residue,
Q9CPW4	ARPC5_MOUSE	Arpc5	1	1	4	2	2	2	4	9	6		Arpc5	Actin-related protein 2/3 complex subunit 5	GO:0005856~cytoskeleton,GO:0005885~Arp2/3 protein complex,GO:0015629~actin cytoskeleton,GO:0030027~lamellipodium,GO:0031252~cell leading edge,GO:0042995~cell projection,GO:0043228~non-membrane-bounded organelle,GO:0043232~intracellular non-membrane-bounded organelle,GO:0044430~cytoskeletal part,	GO:0008064~regulation of actin polymerization or depolymerization,GO:0030832~regulation of actin filament length,GO:0030833~regulation of actin filament polymerization,GO:0032271~regulation of protein polymerization,GO:0032535~regulation of cellular component size,GO:0032956~regulation of actin cytoskeleton organization,GO:0032970~regulation of actin filament-based process,GO:0033043~regulation o…	GO:0003779~actin binding,GO:0008092~cytoskeletal protein binding,	IPR006789:ARP2/3 complex 16 kDa subunit (p16-Arc),	mmu04666:Fc gamma R-mediated phagocytosis,mmu04810:Regulation of actin cytoskeleton,	actin-binding,cell projection,cytoplasm,cytoskeleton,	chain:Actin-related protein 2/3 complex subunit 5,sequence conflict,
Q99KN1	ARRD1_MOUSE	Arrdc1	1	1	1	1				5	2		Arrdc1	Arrestin domain-containing protein 1				IPR011021:Arrestin-like, N-terminal,IPR011022:Arrestin-like, C-terminal,		alternative splicing,	chain:Arrestin domain-containing protein 1,sequence conflict,splice variant,
P50428	ARSA_MOUSE	Arsa	14		1	20	9	3	8	3	3		Arsa	Arylsulfatase A	GO:0000267~cell fraction,GO:0000299~integral to membrane of membrane fraction,GO:0000323~lytic vacuole,GO:0001669~acrosomal vesicle,GO:0005576~extracellular region,GO:0005615~extracellular space,GO:0005624~membrane fraction,GO:0005626~insoluble fraction,GO:0005764~lysosome,GO:0005768~endosome,GO:0005773~vacuole,GO:0005886~plasma membrane,GO:0009897~external side of plasma membrane,GO:0009986~cell…	GO:0006914~autophagy,GO:0007338~single fertilization,GO:0007339~binding of sperm to zona pellucida,GO:0007584~response to nutrient,GO:0008037~cell recognition,GO:0009268~response to pH,GO:0009566~fertilization,GO:0009628~response to abiotic stimulus,GO:0009719~response to endogenous stimulus,GO:0009725~response to hormone stimulus,GO:0009988~cell-cell recognition,GO:0009991~response to extracellu…	GO:0004065~arylsulfatase activity,GO:0004098~cerebroside-sulfatase activity,GO:0005509~calcium ion binding,GO:0008484~sulfuric ester hydrolase activity,GO:0043167~ion binding,GO:0043169~cation binding,GO:0046872~metal ion binding,	IPR000917:Sulfatase,IPR017849:Alkaline phosphatase-like, alpha/beta/alpha,	mmu00600:Sphingolipid metabolism,mmu04142:Lysosome,	calcium,disulfide bond,glycoprotein,hydrolase,lysosome,metal-binding,signal,sulfuric ester hydrolase,	binding site:Substrate,chain:Arylsulfatase A,disulfide bond,glycosylation site:N-linked (GlcNAc...),metal ion-binding site:Calcium,metal ion-binding site:Calcium; via 3-oxoalanine,modified residue,signal peptide,
P50429	ARSB_MOUSE	Arsb	4	4		3	1		1				Arsb	Arylsulfatase B	GO:0000323~lytic vacuole,GO:0005764~lysosome,GO:0005773~vacuole,		GO:0003943~N-acetylgalactosamine-4-sulfatase activity,GO:0004065~arylsulfatase activity,GO:0005509~calcium ion binding,GO:0008484~sulfuric ester hydrolase activity,GO:0043167~ion binding,GO:0043169~cation binding,GO:0046872~metal ion binding,	IPR000917:Sulfatase,IPR017849:Alkaline phosphatase-like, alpha/beta/alpha,	mmu00531:Glycosaminoglycan degradation,mmu04142:Lysosome,	alternative splicing,calcium,disulfide bond,glycoprotein,hydrolase,lysosome,metal-binding,signal,	binding site:Substrate,chain:Arylsulfatase B,disulfide bond,glycosylation site:N-linked (GlcNAc...),metal ion-binding site:Calcium,metal ion-binding site:Calcium; via 3-oxoalanine,modified residue,sequence conflict,signal peptide,splice variant,
Q9WV54	ASAH1_MOUSE	Asah1	96	67	13	103	66	21	65	27	12		Asah1	Acid ceramidase	GO:0000323~lytic vacuole,GO:0005764~lysosome,GO:0005773~vacuole,	GO:0010033~response to organic substance,GO:0030323~respiratory tube development,GO:0030324~lung development,GO:0035295~tube development,GO:0060541~respiratory system development,	GO:0016811~hydrolase activity, acting on carbon-nitrogen (but not peptide) bonds, in linear amides,GO:0017040~ceramidase activity,	IPR003199:Choloylglycine hydrolase,IPR016699:Acid ceramidase-like,	mmu00600:Sphingolipid metabolism,mmu04142:Lysosome,	glycoprotein,hydrolase,lysosome,signal,	chain:Acid ceramidase subunit alpha,chain:Acid ceramidase subunit beta,glycosylation site:N-linked (GlcNAc...),signal peptide,
Q9DAP7	ASF1B_MOUSE	Asf1b								2	1		Asf1b	Histone chaperone ASF1B	GO:0000785~chromatin,GO:0005694~chromosome,GO:0043228~non-membrane-bounded organelle,GO:0043232~intracellular non-membrane-bounded organelle,GO:0044427~chromosomal part,	GO:0006323~DNA packaging,GO:0006325~chromatin organization,GO:0006333~chromatin assembly or disassembly,GO:0006334~nucleosome assembly,GO:0006350~transcription,GO:0016568~chromatin modification,GO:0031497~chromatin assembly,GO:0034621~cellular macromolecular complex subunit organization,GO:0034622~cellular macromolecular complex assembly,GO:0034728~nucleosome organization,GO:0043933~macromolecula…	GO:0042393~histone binding,	IPR006818:Histone chaperone, ASF1-like,		Chaperone,chromatin regulator,nucleus,phosphoprotein,Transcription,transcription regulation,	chain:Histone chaperone ASF1B,modified residue,region of interest:Interaction with histone H3 and CHAF1B,sequence conflict,
Q91YI0	ARLY_MOUSE	Asl	1	3	17	6	10	9	9	7	17		Asl	Argininosuccinate lyase		GO:0000050~urea cycle,GO:0000053~argininosuccinate metabolic process,GO:0001655~urogenital system development,GO:0001666~response to hypoxia,GO:0001822~kidney development,GO:0001889~liver development,GO:0006525~arginine metabolic process,GO:0006526~arginine biosynthetic process,GO:0006536~glutamate metabolic process,GO:0006541~glutamine metabolic process,GO:0006591~ornithine metabolic process,GO:…	GO:0004056~argininosuccinate lyase activity,GO:0016840~carbon-nitrogen lyase activity,GO:0016842~amidine-lyase activity,	IPR000362:Fumarate lyase,IPR003031:Delta crystallin,IPR009049:Argininosuccinate lyase,	mmu00250:Alanine, aspartate and glutamate metabolism,mmu00330:Arginine and proline metabolism,	amino-acid biosynthesis,arginine biosynthesis,lyase,urea cycle,	chain:Argininosuccinate lyase,
O54984	ASNA_MOUSE	Asna1	1	2	1	2	4	1	1	1	1		Asna1	ATPase Asna1		GO:0006873~cellular ion homeostasis,GO:0006875~cellular metal ion homeostasis,GO:0010035~response to inorganic substance,GO:0019725~cellular homeostasis,GO:0030003~cellular cation homeostasis,GO:0042592~homeostatic process,GO:0046685~response to arsenic,GO:0048878~chemical homeostasis,GO:0050801~ion homeostasis,GO:0055065~metal ion homeostasis,GO:0055080~cation homeostasis,GO:0055082~cellular che…	GO:0000166~nucleotide binding,GO:0001882~nucleoside binding,GO:0001883~purine nucleoside binding,GO:0005524~ATP binding,GO:0008490~arsenite secondary active transmembrane transporter activity,GO:0008509~anion transmembrane transporter activity,GO:0015103~inorganic anion transmembrane transporter activity,GO:0015105~arsenite transmembrane transporter activity,GO:0015399~primary active transmembran…	IPR003348:ATPase, anion-transporting,		acetylation,atp-binding,cytoplasm,direct protein sequencing,endoplasmic reticulum,hydrolase,metal-binding,nucleotide-binding,nucleus,transport,zinc,	binding site:ATP,chain:ATPase Asna1,metal ion-binding site:Zinc; shared with dimeric partner,modified residue,nucleotide phosphate-binding region:ATP,
Q61024	ASNS_MOUSE	Asns	10	12	16	15	14	4	13	5	16		Asns	Asparagine synthetase [glutamine-hydrolyzing]		GO:0006528~asparagine metabolic process,GO:0006529~asparagine biosynthetic process,GO:0006541~glutamine metabolic process,GO:0008652~cellular amino acid biosynthetic process,GO:0009064~glutamine family amino acid metabolic process,GO:0009066~aspartate family amino acid metabolic process,GO:0009067~aspartate family amino acid biosynthetic process,GO:0009309~amine biosynthetic process,GO:0016053~or…	GO:0000166~nucleotide binding,GO:0001882~nucleoside binding,GO:0001883~purine nucleoside binding,GO:0004066~asparagine synthase (glutamine-hydrolyzing) activity,GO:0005524~ATP binding,GO:0016879~ligase activity, forming carbon-nitrogen bonds,GO:0016884~carbon-nitrogen ligase activity, with glutamine as amido-N-donor,GO:0017076~purine nucleotide binding,GO:0030554~adenyl nucleotide binding,GO:0032…	IPR000583:Glutamine amidotransferase, class-II,IPR001962:Asparagine synthase,IPR006426:Asparagine synthase, glutamine-hydrolyzing,IPR014729:Rossmann-like alpha/beta/alpha sandwich fold,IPR017932:Glutamine amidotransferase, type II,	mmu00250:Alanine, aspartate and glutamate metabolism,mmu00910:Nitrogen metabolism,	acetylation,amino-acid biosynthesis,asparagine biosynthesis,atp-binding,glutamine amidotransferase,ligase,nucleotide-binding,phosphoprotein,	active site:For GATase activity,chain:Asparagine synthetase [glutamine- hydrolyzing],domain:Asparagine synthetase,domain:Glutamine amidotransferase type-2,modified residue,sequence conflict,
Q8C0J2	A16L1_MOUSE	Atg16l1					2						Atg16l1	Autophagy-related protein 16-1	GO:0005773~vacuole,GO:0005776~autophagic vacuole,GO:0019898~extrinsic to membrane,	GO:0000045~autophagic vacuole formation,GO:0006914~autophagy,GO:0007033~vacuole organization,GO:0008104~protein localization,GO:0009267~cellular response to starvation,GO:0009991~response to extracellular stimulus,GO:0015031~protein transport,GO:0016236~macroautophagy,GO:0031667~response to nutrient levels,GO:0031668~cellular response to extracellular stimulus,GO:0031669~cellular response to nutr…		IPR001680:WD40 repeat,IPR013923:Autophagy-related protein 16,IPR015943:WD40/YVTN repeat-like,IPR017986:WD40 repeat, region,IPR019775:WD40 repeat, conserved site,IPR019781:WD40 repeat, subgroup,IPR019782:WD40 repeat 2,		alternative splicing,autophagy,coiled coil,cytoplasm,membrane,phosphoprotein,protein transport,repeat,transport,wd repeat,	chain:Autophagy-related protein 16-1,modified residue,repeat:WD 1,repeat:WD 2,repeat:WD 3,repeat:WD 4,repeat:WD 5,repeat:WD 6,repeat:WD 7,sequence conflict,splice variant,
Q9CWJ9	PUR9_MOUSE	Atic	52	63	55	64	71	39	76	67	61		Atic	Bifunctional purine biosynthesis protein PURH	GO:0005739~mitochondrion,	GO:0006163~purine nucleotide metabolic process,GO:0006164~purine nucleotide biosynthetic process,GO:0006188~IMP biosynthetic process,GO:0009123~nucleoside monophosphate metabolic process,GO:0009124~nucleoside monophosphate biosynthetic process,GO:0009126~purine nucleoside monophosphate metabolic process,GO:0009127~purine nucleoside monophosphate biosynthetic process,GO:0009150~purine ribonucleoti…	GO:0003937~IMP cyclohydrolase activity,GO:0004372~glycine hydroxymethyltransferase activity,GO:0004643~phosphoribosylaminoimidazolecarboxamide formyltransferase activity,GO:0016814~hydrolase activity, acting on carbon-nitrogen (but not peptide) bonds, in cyclic amidines,	IPR002695:AICARFT/IMPCHase bienzyme,IPR011607:MGS-like,IPR013982:AICARFT/IMPCHase bienzyme, formylation region,	mmu00230:Purine metabolism,mmu00670:One carbon pool by folate,	acetylation,direct protein sequencing,hydrolase,multifunctional enzyme,phosphoprotein,purine biosynthesis,transferase,	active site:Proton acceptor,binding site:AICAR,binding site:AICAR; shared with dimeric partner,binding site:AICAR; via carbonyl oxygen,binding site:AICAR; via carbonyl oxygen; shared with dimeric partner,chain:Bifunctional purine biosynthesis protein PURH,modified residue,nucleotide phosphate-binding region:IMP,region of interest:AICAR binding,sequence conflict,site:Transition state stabilizer,
O08997	ATOX1_MOUSE	Atox1	10	21	13	9	19	11	8	14	12		Atox1	Copper transport protein ATOX1		GO:0000041~transition metal ion transport,GO:0006811~ion transport,GO:0006812~cation transport,GO:0006825~copper ion transport,GO:0006873~cellular ion homeostasis,GO:0006878~cellular copper ion homeostasis,GO:0006979~response to oxidative stress,GO:0019725~cellular homeostasis,GO:0030001~metal ion transport,GO:0030003~cellular cation homeostasis,GO:0030005~cellular di-, tri-valent inorganic catio…	GO:0005507~copper ion binding,GO:0043167~ion binding,GO:0043169~cation binding,GO:0046872~metal ion binding,GO:0046914~transition metal ion binding,	IPR006121:Heavy metal transport/detoxification protein,IPR017969:Heavy-metal-associated, conserved site,		Chaperone,copper,copper transport,ion transport,metal-binding,transport,	chain:Copper transport protein ATOX1,domain:HMA,metal ion-binding site:Copper,
Q8VDN2	AT1A1_MOUSE	Atp1a1	3	2	2	1	4	3	10	9			Atp1a1	Sodium/potassium-transporting ATPase subunit alpha-1	GO:0000267~cell fraction,GO:0005624~membrane fraction,GO:0005626~insoluble fraction,GO:0005792~microsome,GO:0005886~plasma membrane,GO:0016021~integral to membrane,GO:0016323~basolateral plasma membrane,GO:0031224~intrinsic to membrane,GO:0042383~sarcolemma,GO:0042598~vesicular fraction,GO:0044459~plasma membrane part,	GO:0002026~regulation of the force of heart contraction,GO:0003013~circulatory system process,GO:0006163~purine nucleotide metabolic process,GO:0006164~purine nucleotide biosynthetic process,GO:0006754~ATP biosynthetic process,GO:0006811~ion transport,GO:0006812~cation transport,GO:0006813~potassium ion transport,GO:0006814~sodium ion transport,GO:0006937~regulation of muscle contraction,GO:00069…	GO:0000166~nucleotide binding,GO:0000287~magnesium ion binding,GO:0001882~nucleoside binding,GO:0001883~purine nucleoside binding,GO:0003869~4-nitrophenylphosphatase activity,GO:0005391~sodium:potassium-exchanging ATPase activity,GO:0005524~ATP binding,GO:0015077~monovalent inorganic cation transmembrane transporter activity,GO:0015399~primary active transmembrane transporter activity,GO:0015405~…	IPR001757:ATPase, P-type, K/Mg/Cd/Cu/Zn/Na/Ca/Na/H-transporter,IPR004014:ATPase, P-type cation-transporter, N-terminal,IPR005775:ATPase, P-type cation exchange, alpha subunit, eukaryotic,IPR005834:Haloacid dehalogenase-like hydrolase,IPR006068:ATPase, P-type cation-transporter, C-terminal,IPR006069:ATPase, P-type cation exchange, alpha subunit,IPR008250:ATPase, P-type, ATPase-associated region,IP…	mmu04260:Cardiac muscle contraction,mmu04960:Aldosterone-regulated sodium reabsorption,	atp-binding,direct protein sequencing,hydrolase,ion transport,magnesium,membrane,metal-binding,nucleotide-binding,phosphoprotein,potassium,potassium transport,Sodium,Sodium transport,sodium/potassium transport,transmembrane,transport,	active site:4-aspartylphosphate intermediate,chain:Sodium/potassium-transporting ATPase subunit alpha-1,metal ion-binding site:Magnesium,modified residue,region of interest:Phosphoinositide-3 kinase binding,topological domain:Cytoplasmic,topological domain:Lumenal,transmembrane region,
P56480	ATPB_MOUSE	Atp5b	6		2	2			7	3	1		Atp5b	ATP synthase subunit beta, mitochondrial	GO:0005739~mitochondrion,GO:0005740~mitochondrial envelope,GO:0005743~mitochondrial inner membrane,GO:0016469~proton-transporting two-sector ATPase complex,GO:0019866~organelle inner membrane,GO:0031090~organelle membrane,GO:0031966~mitochondrial membrane,GO:0031967~organelle envelope,GO:0031975~envelope,GO:0033178~proton-transporting two-sector ATPase complex, catalytic domain,GO:0044429~mitocho…	GO:0006091~generation of precursor metabolites and energy,GO:0006119~oxidative phosphorylation,GO:0006163~purine nucleotide metabolic process,GO:0006164~purine nucleotide biosynthetic process,GO:0006754~ATP biosynthetic process,GO:0006793~phosphorus metabolic process,GO:0006796~phosphate metabolic process,GO:0006811~ion transport,GO:0006812~cation transport,GO:0006818~hydrogen transport,GO:000692…	GO:0000166~nucleotide binding,GO:0001882~nucleoside binding,GO:0001883~purine nucleoside binding,GO:0005524~ATP binding,GO:0008553~hydrogen-exporting ATPase activity, phosphorylative mechanism,GO:0015077~monovalent inorganic cation transmembrane transporter activity,GO:0015078~hydrogen ion transmembrane transporter activity,GO:0015399~primary active transmembrane transporter activity,GO:0015405~P…	IPR000194:ATPase, F1/V1/A1 complex, alpha/beta subunit, nucleotide-binding domain,IPR000793:ATPase, F1/V1/A1 complex, alpha/beta subunit, C-terminal,IPR003593:ATPase, AAA+ type, core,IPR004100:ATPase, F1/V1/A1 complex, alpha/beta subunit, N-terminal,IPR005722:ATPase, F1 complex, beta subunit,IPR020003:ATPase, F1/V1/A1 complex, alpha/beta subunit, nucleotide-binding domain, active site,	mmu00190:Oxidative phosphorylation,mmu05010:Alzheimer's disease,mmu05012:Parkinson's disease,mmu05016:Huntington's disease,	acetylation,atp synthesis,atp-binding,cf(1),direct protein sequencing,Hydrogen ion transport,hydrolase,ion transport,membrane,mitochondrion,mitochondrion inner membrane,nucleotide-binding,phosphoprotein,transit peptide,transport,	chain:ATP synthase subunit beta, mitochondrial,modified residue,nucleotide phosphate-binding region:ATP,sequence conflict,transit peptide:Mitochondrion,
Q9R1Q9	VAS1_MOUSE	Atp6ap1	48	46	34	60	75	21	46	29	29		Atp6ap1	V-type proton ATPase subunit S1	GO:0005773~vacuole,GO:0016021~integral to membrane,GO:0016469~proton-transporting two-sector ATPase complex,GO:0031224~intrinsic to membrane,GO:0033176~proton-transporting V-type ATPase complex,GO:0033178~proton-transporting two-sector ATPase complex, catalytic domain,GO:0033180~proton-transporting V-type ATPase, V1 domain,	GO:0006091~generation of precursor metabolites and energy,GO:0006119~oxidative phosphorylation,GO:0006163~purine nucleotide metabolic process,GO:0006164~purine nucleotide biosynthetic process,GO:0006754~ATP biosynthetic process,GO:0006793~phosphorus metabolic process,GO:0006796~phosphate metabolic process,GO:0006811~ion transport,GO:0006812~cation transport,GO:0006818~hydrogen transport,GO:000914…	GO:0000166~nucleotide binding,GO:0001882~nucleoside binding,GO:0001883~purine nucleoside binding,GO:0005524~ATP binding,GO:0015077~monovalent inorganic cation transmembrane transporter activity,GO:0015078~hydrogen ion transmembrane transporter activity,GO:0015399~primary active transmembrane transporter activity,GO:0015405~P-P-bond-hydrolysis-driven transmembrane transporter activity,GO:0016820~h…	IPR008388:ATPase, V1 complex, subunit S1,	mmu00190:Oxidative phosphorylation,mmu04142:Lysosome,	atp-binding,direct protein sequencing,glycoprotein,Hydrogen ion transport,ion transport,membrane,nucleotide-binding,phosphoprotein,signal,transmembrane,transport,Vacuole,	chain:V-type proton ATPase subunit S1,glycosylation site:N-linked (GlcNAc...),modified residue,signal peptide,transmembrane region,
Q9CYN9	RENR_MOUSE	Atp6ap2	58	73	24	44	41	19	27	32	33		Atp6ap2	Renin receptor	GO:0016021~integral to membrane,GO:0031224~intrinsic to membrane,			IPR012493:Renin receptor-like,		membrane,phosphoprotein,receptor,signal,transmembrane,	chain:Renin receptor,sequence conflict,signal peptide,topological domain:Cytoplasmic,topological domain:Extracellular,transmembrane region,
P50516	VATA_MOUSE	Atp6v1a	5	3	9	10	4	3	11	12	6		Atp6v1a	V-type proton ATPase catalytic subunit A	GO:0005739~mitochondrion,GO:0005829~cytosol,GO:0005886~plasma membrane,GO:0016469~proton-transporting two-sector ATPase complex,GO:0033176~proton-transporting V-type ATPase complex,GO:0033178~proton-transporting two-sector ATPase complex, catalytic domain,GO:0033180~proton-transporting V-type ATPase, V1 domain,	GO:0006091~generation of precursor metabolites and energy,GO:0006119~oxidative phosphorylation,GO:0006163~purine nucleotide metabolic process,GO:0006164~purine nucleotide biosynthetic process,GO:0006754~ATP biosynthetic process,GO:0006793~phosphorus metabolic process,GO:0006796~phosphate metabolic process,GO:0006811~ion transport,GO:0006812~cation transport,GO:0006818~hydrogen transport,GO:000914…	GO:0000166~nucleotide binding,GO:0001882~nucleoside binding,GO:0001883~purine nucleoside binding,GO:0005524~ATP binding,GO:0015077~monovalent inorganic cation transmembrane transporter activity,GO:0015078~hydrogen ion transmembrane transporter activity,GO:0015399~primary active transmembrane transporter activity,GO:0015405~P-P-bond-hydrolysis-driven transmembrane transporter activity,GO:0016820~h…	IPR000194:ATPase, F1/V1/A1 complex, alpha/beta subunit, nucleotide-binding domain,IPR000793:ATPase, F1/V1/A1 complex, alpha/beta subunit, C-terminal,IPR004100:ATPase, F1/V1/A1 complex, alpha/beta subunit, N-terminal,IPR005725:ATPase, V1 complex, subunit A,IPR020003:ATPase, F1/V1/A1 complex, alpha/beta subunit, nucleotide-binding domain, active site,	mmu00190:Oxidative phosphorylation,	alternative splicing,atp-binding,direct protein sequencing,Hydrogen ion transport,hydrolase,ion transport,nucleotide-binding,phosphoprotein,transport,	chain:V-type proton ATPase catalytic subunit A,modified residue,nucleotide phosphate-binding region:ATP,sequence conflict,splice variant,
P62814	VATB2_MOUSE	Atp6v1b2	2	2	5	4	2	1	7	14	3		Atp6v1b2	V-type proton ATPase subunit B, brain isoform	GO:0005829~cytosol,GO:0005886~plasma membrane,GO:0016023~cytoplasmic membrane-bounded vesicle,GO:0016469~proton-transporting two-sector ATPase complex,GO:0019898~extrinsic to membrane,GO:0031410~cytoplasmic vesicle,GO:0031982~vesicle,GO:0031988~membrane-bounded vesicle,GO:0033176~proton-transporting V-type ATPase complex,GO:0033178~proton-transporting two-sector ATPase complex, catalytic domain,G…	GO:0006091~generation of precursor metabolites and energy,GO:0006119~oxidative phosphorylation,GO:0006163~purine nucleotide metabolic process,GO:0006164~purine nucleotide biosynthetic process,GO:0006754~ATP biosynthetic process,GO:0006793~phosphorus metabolic process,GO:0006796~phosphate metabolic process,GO:0006811~ion transport,GO:0006812~cation transport,GO:0006818~hydrogen transport,GO:000914…	GO:0015077~monovalent inorganic cation transmembrane transporter activity,GO:0015078~hydrogen ion transmembrane transporter activity,GO:0015399~primary active transmembrane transporter activity,GO:0015405~P-P-bond-hydrolysis-driven transmembrane transporter activity,GO:0016820~hydrolase activity, acting on acid anhydrides, catalyzing transmembrane movement of substances,GO:0016887~ATPase activity…	IPR000194:ATPase, F1/V1/A1 complex, alpha/beta subunit, nucleotide-binding domain,IPR000793:ATPase, F1/V1/A1 complex, alpha/beta subunit, C-terminal,IPR004100:ATPase, F1/V1/A1 complex, alpha/beta subunit, N-terminal,IPR005723:ATPase, V1 complex, subunit B,IPR020003:ATPase, F1/V1/A1 complex, alpha/beta subunit, nucleotide-binding domain, active site,	mmu00190:Oxidative phosphorylation,	direct protein sequencing,Hydrogen ion transport,hydrolase,ion transport,membrane,phosphoprotein,transport,	chain:V-type proton ATPase subunit B, brain isoform,modified residue,sequence conflict,
Q9Z1G3	VATC1_MOUSE	Atp6v1c1					3			3			Atp6v1c1	V-type proton ATPase subunit C 1	GO:0005886~plasma membrane,GO:0016469~proton-transporting two-sector ATPase complex,GO:0033176~proton-transporting V-type ATPase complex,GO:0033178~proton-transporting two-sector ATPase complex, catalytic domain,GO:0033180~proton-transporting V-type ATPase, V1 domain,	GO:0006091~generation of precursor metabolites and energy,GO:0006119~oxidative phosphorylation,GO:0006163~purine nucleotide metabolic process,GO:0006164~purine nucleotide biosynthetic process,GO:0006754~ATP biosynthetic process,GO:0006793~phosphorus metabolic process,GO:0006796~phosphate metabolic process,GO:0006811~ion transport,GO:0006812~cation transport,GO:0006818~hydrogen transport,GO:000914…	GO:0008553~hydrogen-exporting ATPase activity, phosphorylative mechanism,GO:0015077~monovalent inorganic cation transmembrane transporter activity,GO:0015078~hydrogen ion transmembrane transporter activity,GO:0015399~primary active transmembrane transporter activity,GO:0015405~P-P-bond-hydrolysis-driven transmembrane transporter activity,GO:0015662~ATPase activity, coupled to transmembrane moveme…	IPR004907:ATPase, V1 complex, subunit C,	mmu00190:Oxidative phosphorylation,	acetylation,direct protein sequencing,Hydrogen ion transport,ion transport,transport,	chain:V-type proton ATPase subunit C 1,modified residue,sequence conflict,
P50518	VATE1_MOUSE	Atp6v1e1				2	2		2	2	1		Atp6v1e1	V-type proton ATPase subunit E 1	GO:0005739~mitochondrion,GO:0005768~endosome,GO:0005829~cytosol,GO:0005886~plasma membrane,GO:0016324~apical plasma membrane,GO:0016469~proton-transporting two-sector ATPase complex,GO:0033178~proton-transporting two-sector ATPase complex, catalytic domain,GO:0044459~plasma membrane part,GO:0045177~apical part of cell,	GO:0006091~generation of precursor metabolites and energy,GO:0006119~oxidative phosphorylation,GO:0006163~purine nucleotide metabolic process,GO:0006164~purine nucleotide biosynthetic process,GO:0006754~ATP biosynthetic process,GO:0006793~phosphorus metabolic process,GO:0006796~phosphate metabolic process,GO:0006811~ion transport,GO:0006812~cation transport,GO:0006818~hydrogen transport,GO:000914…	GO:0008553~hydrogen-exporting ATPase activity, phosphorylative mechanism,GO:0015077~monovalent inorganic cation transmembrane transporter activity,GO:0015078~hydrogen ion transmembrane transporter activity,GO:0015399~primary active transmembrane transporter activity,GO:0015405~P-P-bond-hydrolysis-driven transmembrane transporter activity,GO:0015662~ATPase activity, coupled to transmembrane moveme…	IPR002842:ATPase, V1/A1 complex, subunit E,	mmu00190:Oxidative phosphorylation,	acetylation,direct protein sequencing,Hydrogen ion transport,hydrolase,ion transport,phosphoprotein,transport,	chain:V-type proton ATPase subunit E 1,modified residue,sequence conflict,
Q9CR51	VATG1_MOUSE	Atp6v1g1			2	3	4		2	5	2		Atp6v1g1	V-type proton ATPase subunit G 1	GO:0000323~lytic vacuole,GO:0005764~lysosome,GO:0005765~lysosomal membrane,GO:0005773~vacuole,GO:0005774~vacuolar membrane,GO:0005829~cytosol,GO:0005886~plasma membrane,GO:0008021~synaptic vesicle,GO:0016023~cytoplasmic membrane-bounded vesicle,GO:0016469~proton-transporting two-sector ATPase complex,GO:0016471~vacuolar proton-transporting V-type ATPase complex,GO:0030135~coated vesicle,GO:003013…	GO:0006811~ion transport,GO:0006812~cation transport,GO:0006818~hydrogen transport,GO:0015672~monovalent inorganic cation transport,GO:0015992~proton transport,	GO:0008553~hydrogen-exporting ATPase activity, phosphorylative mechanism,GO:0015077~monovalent inorganic cation transmembrane transporter activity,GO:0015078~hydrogen ion transmembrane transporter activity,GO:0015399~primary active transmembrane transporter activity,GO:0015405~P-P-bond-hydrolysis-driven transmembrane transporter activity,GO:0015662~ATPase activity, coupled to transmembrane moveme…	IPR005124:Vacuolar (H+)-ATPase G subunit,	mmu00190:Oxidative phosphorylation,	acetylation,Hydrogen ion transport,ion transport,transport,	chain:V-type proton ATPase subunit G 1,modified residue,
Q61687	ATRX_MOUSE	Atrx					2	1		4	1		Atrx	Transcriptional regulator ATRX	GO:0000228~nuclear chromosome,GO:0000785~chromatin,GO:0000792~heterochromatin,GO:0005694~chromosome,GO:0043228~non-membrane-bounded organelle,GO:0043232~intracellular non-membrane-bounded organelle,GO:0044427~chromosomal part,	GO:0006259~DNA metabolic process,GO:0006281~DNA repair,GO:0006355~regulation of transcription, DNA-dependent,GO:0006974~response to DNA damage stimulus,GO:0030900~forebrain development,GO:0033554~cellular response to stress,GO:0045449~regulation of transcription,GO:0051252~regulation of RNA metabolic process,	GO:0000166~nucleotide binding,GO:0001882~nucleoside binding,GO:0001883~purine nucleoside binding,GO:0003677~DNA binding,GO:0003682~chromatin binding,GO:0003700~transcription factor activity,GO:0004386~helicase activity,GO:0005524~ATP binding,GO:0008270~zinc ion binding,GO:0017076~purine nucleotide binding,GO:0030528~transcription regulator activity,GO:0030554~adenyl nucleotide binding,GO:0032553~…	IPR000330:SNF2-related,IPR000679:Zinc finger, GATA-type,IPR001650:DNA/RNA helicase, C-terminal,IPR001841:Zinc finger, RING-type,IPR014001:DEAD-like helicase, N-terminal,IPR014021:Helicase, superfamily 1 and 2, ATP-binding,IPR019786:Zinc finger, PHD-type, conserved site,		atp-binding,DNA damage,dna repair,dna-binding,helicase,hydrolase,metal-binding,nucleotide-binding,nucleus,phosphoprotein,zinc,zinc-finger,	chain:Transcriptional regulator ATRX,compositionally biased region:Poly-Asp,compositionally biased region:Poly-Gln,compositionally biased region:Poly-Glu,compositionally biased region:Poly-Lys,compositionally biased region:Poly-Ser,domain:Helicase ATP-binding,domain:Helicase C-terminal,modified residue,nucleotide phosphate-binding region:ATP,short sequence motif:DEGH box,short sequence motif:PxVx…
P28658	ATX10_MOUSE	Atxn10	1		3	6	2	1	5	4			Atxn10	Ataxin-10	GO:0048471~perinuclear region of cytoplasm,			IPR019156:Ataxin-10 domain,		cytoplasm,direct protein sequencing,	chain:Ataxin-10,sequence conflict,
O70305	ATX2_MOUSE	Atxn2	2			2	2		2				Atxn2	Ataxin-2	GO:0048471~perinuclear region of cytoplasm,	GO:0040008~regulation of growth,GO:0040014~regulation of multicellular organism growth,GO:0040015~negative regulation of multicellular organism growth,GO:0045926~negative regulation of growth,GO:0051241~negative regulation of multicellular organismal process,	GO:0019904~protein domain specific binding,GO:0050692~DBD domain binding,	IPR009604:LsmAD domain,IPR009818:Ataxin-2, C-terminal,		alternative splicing,cytoplasm,phosphoprotein,	chain:Ataxin-2,compositionally biased region:Pro-rich,compositionally biased region:Ser-rich,modified residue,sequence conflict,splice variant,
Q7TQH0	ATX2L_MOUSE	Atxn2l	1			1			2	1	1		Atxn2l	Ataxin-2-like protein	GO:0019898~extrinsic to membrane,			IPR009604:LsmAD domain,IPR009818:Ataxin-2, C-terminal,		acetylation,alternative splicing,membrane,methylation,phosphoprotein,	chain:Ataxin-2-like protein,compositionally biased region:Pro-rich,modified residue,region of interest:Interaction with MPL,splice variant,
Q00993	UFO_MOUSE	Axl	45	84	12	44	40	19	23	20	18		Axl	Tyrosine-protein kinase receptor UFO	GO:0005886~plasma membrane,GO:0005887~integral to plasma membrane,GO:0016021~integral to membrane,GO:0031224~intrinsic to membrane,GO:0031226~intrinsic to plasma membrane,GO:0044459~plasma membrane part,	GO:0006468~protein amino acid phosphorylation,GO:0006793~phosphorus metabolic process,GO:0006796~phosphate metabolic process,GO:0007166~cell surface receptor linked signal transduction,GO:0007167~enzyme linked receptor protein signaling pathway,GO:0007169~transmembrane receptor protein tyrosine kinase signaling pathway,GO:0009991~response to extracellular stimulus,GO:0016310~phosphorylation,GO:00…	GO:0000166~nucleotide binding,GO:0001882~nucleoside binding,GO:0001883~purine nucleoside binding,GO:0004672~protein kinase activity,GO:0004713~protein tyrosine kinase activity,GO:0004714~transmembrane receptor protein tyrosine kinase activity,GO:0005524~ATP binding,GO:0017076~purine nucleotide binding,GO:0030554~adenyl nucleotide binding,GO:0032553~ribonucleotide binding,GO:0032555~purine ribonuc…	IPR000719:Protein kinase, core,IPR001245:Tyrosine protein kinase,IPR003599:Immunoglobulin subtype,IPR003961:Fibronectin, type III,IPR007110:Immunoglobulin-like,IPR008266:Tyrosine protein kinase, active site,IPR008957:Fibronectin, type III-like fold,IPR013151:Immunoglobulin,IPR013783:Immunoglobulin-like fold,IPR015775:Receptor protein tyrosine kinase Axl-related,IPR017441:Protein kinase, ATP bindi…		ATP,atp-binding,autophosphorylation,disulfide bond,glycoprotein,Immunoglobulin domain,kinase,membrane,nucleotide-binding,phosphoprotein,phosphotransferase,receptor,repeat,signal,transferase,transmembrane,transmembrane protein,tyrosine-protein kinase,tyrosine-specific protein kinase,	active site:Proton acceptor,binding site:ATP,chain:Tyrosine-protein kinase receptor UFO,disulfide bond,domain:Fibronectin type-III 1,domain:Fibronectin type-III 2,domain:Ig-like C2-type 1,domain:Ig-like C2-type 2,domain:Protein kinase,glycosylation site:N-linked (GlcNAc...),modified residue,nucleotide phosphate-binding region:ATP,region of interest:Interaction with SKP1 and GAS6,sequence conflict…
P01887	B2MG_MOUSE	B2m	379	703	172	285	524	394	250	190	252		B2m	Beta-2-microglobulin	GO:0005576~extracellular region,GO:0005886~plasma membrane,GO:0042611~MHC protein complex,GO:0042612~MHC class I protein complex,GO:0044459~plasma membrane part,	GO:0001910~regulation of leukocyte mediated cytotoxicity,GO:0001912~positive regulation of leukocyte mediated cytotoxicity,GO:0001914~regulation of T cell mediated cytotoxicity,GO:0001916~positive regulation of T cell mediated cytotoxicity,GO:0002237~response to molecule of bacterial origin,GO:0002428~antigen processing and presentation of peptide antigen via MHC class Ib,GO:0002474~antigen proce…		IPR003006:Immunoglobulin/major histocompatibility complex, conserved site,IPR003597:Immunoglobulin C1-set,IPR007110:Immunoglobulin-like,IPR013783:Immunoglobulin-like fold,IPR015707:Beta-2-Microglobulin,	mmu04612:Antigen processing and presentation,	3d-structure,direct protein sequencing,disulfide bond,heterodimer,immune response,Immunoglobulin domain,mhc i,polymorphism,Secreted,signal,	chain:Beta-2-microglobulin,disulfide bond,domain:Ig-like C1-type,sequence variant,signal peptide,strand,
Q8BWP8	B3GN1_MOUSE	B3gnt1	1	4		2	1		1	1			B3gnt1	N-acetyllactosaminide beta-1,3-N-acetylglucosaminyltransferase	GO:0005794~Golgi apparatus,GO:0016021~integral to membrane,GO:0031224~intrinsic to membrane,		GO:0008375~acetylglucosaminyltransferase activity,GO:0008532~N-acetyllactosaminide beta-1,3-N-acetylglucosaminyltransferase activity,		mmu00533:Keratan sulfate biosynthesis,mmu00601:Glycosphingolipid biosynthesis,	alternative splicing,glycoprotein,glycosyltransferase,golgi apparatus,membrane,Signal-anchor,transferase,transmembrane,	chain:N-acetyllactosaminide beta-1,3-N- acetylglucosaminyltransferase,glycosylation site:N-linked (GlcNAc...),sequence conflict,splice variant,topological domain:Cytoplasmic,topological domain:Lumenal,transmembrane region,
Q9Z222	B3GN2_MOUSE	B3gnt2	9	10	2	13	16	3	8		2		B3gnt2	UDP-GlcNAc:betaGal beta-1,3-N-acetylglucosaminyltransferase 2	GO:0005794~Golgi apparatus,GO:0016021~integral to membrane,GO:0031224~intrinsic to membrane,	GO:0000902~cell morphogenesis,GO:0000904~cell morphogenesis involved in differentiation,GO:0006486~protein amino acid glycosylation,GO:0006928~cell motion,GO:0007409~axonogenesis,GO:0007411~axon guidance,GO:0007600~sensory perception,GO:0007606~sensory perception of chemical stimulus,GO:0007608~sensory perception of smell,GO:0009100~glycoprotein metabolic process,GO:0009101~glycoprotein biosynthe…	GO:0008378~galactosyltransferase activity,GO:0030145~manganese ion binding,GO:0043167~ion binding,GO:0043169~cation binding,GO:0046872~metal ion binding,GO:0046914~transition metal ion binding,	IPR002659:Glycosyl transferase, family 31,	mmu00533:Keratan sulfate biosynthesis,mmu00601:Glycosphingolipid biosynthesis,	glycoprotein,glycosyltransferase,golgi apparatus,manganese,membrane,Signal-anchor,transferase,transmembrane,	chain:UDP-GlcNAc:betaGal beta-1,3-N- acetylglucosaminyltransferase 2,glycosylation site:N-linked (GlcNAc...),sequence conflict,topological domain:Cytoplasmic,topological domain:Lumenal,transmembrane region,
Q09200	B4GN1_MOUSE	B4galnt1	2	12	3		2	2	1	6	1		B4galnt1	Beta-1,4 N-acetylgalactosaminyltransferase 1	GO:0000139~Golgi membrane,GO:0005794~Golgi apparatus,GO:0012505~endomembrane system,GO:0016021~integral to membrane,GO:0030173~integral to Golgi membrane,GO:0031090~organelle membrane,GO:0031224~intrinsic to membrane,GO:0031228~intrinsic to Golgi membrane,GO:0031300~intrinsic to organelle membrane,GO:0031301~integral to organelle membrane,GO:0044431~Golgi apparatus part,	GO:0001573~ganglioside metabolic process,GO:0001574~ganglioside biosynthetic process,GO:0006643~membrane lipid metabolic process,GO:0006664~glycolipid metabolic process,GO:0006665~sphingolipid metabolic process,GO:0006672~ceramide metabolic process,GO:0006687~glycosphingolipid metabolic process,GO:0006688~glycosphingolipid biosynthetic process,GO:0007276~gamete generation,GO:0007283~spermatogenes…	GO:0003947~(N-acetylneuraminyl)-galactosylglucosylceramide N-acetylgalactosaminyltransferase activity,GO:0008376~acetylgalactosaminyltransferase activity,	IPR001173:Glycosyl transferase, family 2,IPR011143:Ganglioside GM2 synthase,IPR013838:Beta tubulin, autoregulation binding site,	mmu00604:Glycosphingolipid biosynthesis,	disulfide bond,glycoprotein,glycosyltransferase,golgi apparatus,hexosyltransferase,membrane,Signal-anchor,thymocyte,transferase,transmembrane,transmembrane protein,	chain:Beta-1,4 N- acetylgalactosaminyltransferase 1,disulfide bond,glycosylation site:N-linked (GlcNAc...),sequence conflict,topological domain:Cytoplasmic,topological domain:Lumenal,transmembrane region,
Q6L8S8	B4GN3_MOUSE	B4galnt3	7	10	1	4	2			1			B4galnt3	Beta-1,4-N-acetylgalactosaminyltransferase 3	GO:0000139~Golgi membrane,GO:0005794~Golgi apparatus,GO:0005795~Golgi stack,GO:0012505~endomembrane system,GO:0016021~integral to membrane,GO:0031090~organelle membrane,GO:0031224~intrinsic to membrane,GO:0031984~organelle subcompartment,GO:0031985~Golgi cisterna,GO:0032580~Golgi cisterna membrane,GO:0044431~Golgi apparatus part,		GO:0008376~acetylgalactosaminyltransferase activity,GO:0033842~N-acetyl-beta-glucosaminyl-glycoprotein 4-beta-N-acetylgalactosaminyltransferase activity,	IPR008428:Chondroitin N-acetylgalactosaminyltransferase,IPR011658:PA14,		golgi apparatus,membrane,Signal-anchor,transferase,transmembrane,	chain:N-acetyl-beta-glucosaminyl-glycoprotein 4-beta-N-acetylgalactosaminyltransferase 2,topological domain:Cytoplasmic,topological domain:Lumenal,transmembrane region,
P15535	B4GT1_MOUSE	B4galt1	14	38	10	9	18	6	6	10	9		B4galt1	Beta-1,4-galactosyltransferase 1	GO:0005576~extracellular region,GO:0005794~Golgi apparatus,GO:0005886~plasma membrane,GO:0009986~cell surface,GO:0016021~integral to membrane,GO:0031224~intrinsic to membrane,	GO:0001525~angiogenesis,GO:0001568~blood vessel development,GO:0001763~morphogenesis of a branching structure,GO:0001944~vasculature development,GO:0002064~epithelial cell development,GO:0002526~acute inflammatory response,GO:0003006~reproductive developmental process,GO:0005984~disaccharide metabolic process,GO:0005988~lactose metabolic process,GO:0005989~lactose biosynthetic process,GO:0005996~…	GO:0003831~beta-N-acetylglucosaminylglycopeptide beta-1,4-galactosyltransferase activity,GO:0003945~N-acetyllactosamine synthase activity,GO:0004461~lactose synthase activity,GO:0008092~cytoskeletal protein binding,GO:0008378~galactosyltransferase activity,GO:0030145~manganese ion binding,GO:0035250~UDP-galactosyltransferase activity,GO:0043167~ion binding,GO:0043169~cation binding,GO:0046872~met…	IPR003859:Metazoa galactosyltransferase,	mmu00052:Galactose metabolism,mmu00510:N-Glycan biosynthesis,mmu00533:Keratan sulfate biosynthesis,mmu00601:Glycosphingolipid biosynthesis,	alternative initiation,cell membrane,disulfide bond,glycoprotein,glycosyltransferase,golgi apparatus,hexosyltransferase,manganese,membrane,metal-binding,Secreted,signal,Signal-anchor,transferase,transmembrane,transmembrane protein,	chain:Beta-1,4-galactosyltransferase 1,chain:Processed beta-1,4-galactosyltransferase 1,disulfide bond,glycosylation site:N-linked (GlcNAc...),metal ion-binding site:Manganese,signal peptide,splice variant,topological domain:Cytoplasmic,topological domain:Lumenal,transmembrane region,
Q9JMK0	B4GT5_MOUSE	B4galt5	6	6	2	6	7	2	2				B4galt5	Beta-1,4-galactosyltransferase 5	GO:0005794~Golgi apparatus,GO:0016021~integral to membrane,GO:0031224~intrinsic to membrane,		GO:0030145~manganese ion binding,GO:0043167~ion binding,GO:0043169~cation binding,GO:0046872~metal ion binding,GO:0046914~transition metal ion binding,	IPR003859:Metazoa galactosyltransferase,	mmu00512:O-Glycan biosynthesis,	disulfide bond,glycoprotein,glycosyltransferase,golgi apparatus,manganese,membrane,metal-binding,Signal-anchor,transferase,transmembrane,	chain:Beta-1,4-galactosyltransferase 5,disulfide bond,glycosylation site:N-linked (GlcNAc...),metal ion-binding site:Manganese,topological domain:Cytoplasmic,topological domain:Lumenal,transmembrane region,
Q9JLV1	BAG3_MOUSE	Bag3	4	5	2	2	5	1	4	6	5		Bag3	BAG family molecular chaperone regulator 3	GO:0005829~cytosol,	GO:0006915~apoptosis,GO:0006916~anti-apoptosis,GO:0008219~cell death,GO:0010941~regulation of cell death,GO:0012501~programmed cell death,GO:0016265~death,GO:0042981~regulation of apoptosis,GO:0043066~negative regulation of apoptosis,GO:0043067~regulation of programmed cell death,GO:0043069~negative regulation of programmed cell death,GO:0060548~negative regulation of cell death,		IPR001202:WW/Rsp5/WWP,IPR003103:Apoptosis regulator Bcl-2 protein, BAG,		3d-structure,Apoptosis,Chaperone,phosphoprotein,repeat,	chain:BAG family molecular chaperone regulator 3,compositionally biased region:Poly-Ser,domain:BAG,domain:WW 1,domain:WW 2,helix,modified residue,sequence conflict,strand,
Q9Z1R2	BAG6_MOUSE	Bag6	3	4	9	7	8	2	4	2	5		Bag6	Large proline-rich protein BAG6
Q8BKX1	BAIP2_MOUSE	Baiap2	1	1	4	1	3		3	2	2		Baiap2	Brain-specific angiogenesis inhibitor 1-associated protein 2	GO:0001726~ruffle,GO:0019898~extrinsic to membrane,GO:0030175~filopodium,GO:0031252~cell leading edge,GO:0042995~cell projection,	GO:0007242~intracellular signaling cascade,GO:0007264~small GTPase mediated signal transduction,GO:0007265~Ras protein signal transduction,GO:0007266~Rho protein signal transduction,GO:0030030~cell projection organization,GO:0030031~cell projection assembly,GO:0030035~microspike assembly,GO:0046847~filopodium assembly,	GO:0008092~cytoskeletal protein binding,GO:0008093~cytoskeletal adaptor activity,GO:0017124~SH3 domain binding,GO:0019904~protein domain specific binding,GO:0060090~molecular adaptor activity,	IPR001452:Src homology-3 domain,IPR011511:Variant SH3,IPR013606:IRSp53/MIM homology domain (IMD),	mmu04520:Adherens junction,mmu04810:Regulation of actin cytoskeleton,	alternative splicing,cell projection,coiled coil,cytoplasm,membrane,phosphoprotein,sh3 domain,	chain:Brain-specific angiogenesis inhibitor 1- associated protein 2,domain:IMD,domain:SH3,modified residue,sequence conflict,splice variant,
O54962	BAF_MOUSE	Banf1	8	11	8	7	9	6	9	5	10		Banf1	Barrier-to-autointegration factor	GO:0005694~chromosome,GO:0043228~non-membrane-bounded organelle,GO:0043232~intracellular non-membrane-bounded organelle,	GO:0006259~DNA metabolic process,GO:0006310~DNA recombination,GO:0015074~DNA integration,GO:0016032~viral reproduction,GO:0019047~provirus integration,GO:0022415~viral reproductive process,GO:0030069~lysogeny,	GO:0003677~DNA binding,	IPR004122:Barrier to autointegration factor, BAF,		chromosomal protein,cytoplasm,dna-binding,nucleus,phosphoprotein,	chain:Barrier-to-autointegration factor,modified residue,
Q91XV3	BASP1_MOUSE	Basp1	10	23	12	9	13	11	11	36	15		Basp1	Brain acid soluble protein 1	GO:0005886~plasma membrane,GO:0030426~growth cone,GO:0030427~site of polarized growth,GO:0031224~intrinsic to membrane,GO:0031225~anchored to membrane,GO:0042995~cell projection,GO:0043005~neuron projection,					cell membrane,cell projection,direct protein sequencing,lipoprotein,membrane,myristate,phosphoprotein,	chain:Brain acid soluble protein 1,lipid moiety-binding region:N-myristoyl glycine,modified residue,
Q07813	BAX_MOUSE	Bax	5	2	1	10	8	5	6	4	3		Bax	Apoptosis regulator BAX	GO:0000267~cell fraction,GO:0005625~soluble fraction,GO:0005739~mitochondrion,GO:0005740~mitochondrial envelope,GO:0005741~mitochondrial outer membrane,GO:0005783~endoplasmic reticulum,GO:0005829~cytosol,GO:0016021~integral to membrane,GO:0019867~outer membrane,GO:0031090~organelle membrane,GO:0031224~intrinsic to membrane,GO:0031966~mitochondrial membrane,GO:0031967~organelle envelope,GO:0031968…	GO:0001101~response to acid,GO:0001541~ovarian follicle development,GO:0001568~blood vessel development,GO:0001654~eye development,GO:0001655~urogenital system development,GO:0001764~neuron migration,GO:0001775~cell activation,GO:0001776~leukocyte homeostasis,GO:0001777~T cell homeostatic proliferation,GO:0001782~B cell homeostasis,GO:0001783~B cell apoptosis,GO:0001822~kidney development,GO:0001…	GO:0019904~protein domain specific binding,GO:0042802~identical protein binding,GO:0042803~protein homodimerization activity,GO:0046982~protein heterodimerization activity,GO:0046983~protein dimerization activity,GO:0051400~BH domain binding,GO:0051434~BH3 domain binding,GO:0070513~death domain binding,	IPR000712:Apoptosis regulator Bcl-2, BH,IPR002475:BCL2-like apoptosis inhibitor,	mmu04115:p53 signaling pathway,mmu04210:Apoptosis,mmu04722:Neurotrophin signaling pathway,mmu05014:Amyotrophic lateral sclerosis (ALS),mmu05016:Huntington's disease,mmu05020:Prion diseases,mmu05200:Pathways in cancer,mmu05210:Colorectal cancer,	acetylation,alternative splicing,Apoptosis,cytoplasm,membrane,mitochondrion,mitochondrion outer membrane,transmembrane,	chain:Apoptosis regulator BAX,modified residue,short sequence motif:BH1,short sequence motif:BH2,short sequence motif:BH3,transmembrane region,
Q9D287	SPF27_MOUSE	Bcas2					1		2				Bcas2	Pre-mRNA-splicing factor SPF27	GO:0005681~spliceosome,GO:0005730~nucleolus,GO:0030529~ribonucleoprotein complex,GO:0031974~membrane-enclosed lumen,GO:0031981~nuclear lumen,GO:0043228~non-membrane-bounded organelle,GO:0043232~intracellular non-membrane-bounded organelle,GO:0043233~organelle lumen,GO:0070013~intracellular organelle lumen,	GO:0006396~RNA processing,GO:0006397~mRNA processing,GO:0008380~RNA splicing,GO:0016071~mRNA metabolic process,		IPR008409:Breast carcinoma amplified sequence 2,	mmu03040:Spliceosome,	acetylation,coiled coil,mrna processing,mrna splicing,nucleus,Spliceosome,	chain:Pre-mRNA-splicing factor SPF27,compositionally biased region:Poly-Ala,modified residue,sequence conflict,
Q8K019	BCLF1_MOUSE	Bclaf1	2	4	2	5	7	3	2	1	2		Bclaf1	Bcl-2-associated transcription factor 1		GO:0006350~transcription,GO:0009890~negative regulation of biosynthetic process,GO:0010558~negative regulation of macromolecule biosynthetic process,GO:0010605~negative regulation of macromolecule metabolic process,GO:0010629~negative regulation of gene expression,GO:0010941~regulation of cell death,GO:0010942~positive regulation of cell death,GO:0016481~negative regulation of transcription,GO:00…	GO:0003677~DNA binding,GO:0016564~transcription repressor activity,GO:0030528~transcription regulator activity,			acetylation,alternative splicing,cytoplasm,dna-binding,nucleus,phosphoprotein,repressor,Transcription,transcription regulation,	chain:Bcl-2-associated transcription factor 1,compositionally biased region:Poly-Ser,modified residue,sequence conflict,splice variant,
O08539	BIN1_MOUSE	Bin1	3	8	11	6	7	1	5	10	10		Bin1	Myc box-dependent-interacting protein 1		GO:0006897~endocytosis,GO:0010324~membrane invagination,GO:0016044~membrane organization,GO:0016192~vesicle-mediated transport,GO:0030100~regulation of endocytosis,GO:0042692~muscle cell differentiation,GO:0060627~regulation of vesicle-mediated transport,		IPR001452:Src homology-3 domain,IPR003005:Amphiphysin,IPR003023:Amphiphysin, isoform 2,IPR004148:BAR,		alternative splicing,coiled coil,cytoplasm,developmental protein,differentiation,Endocytosis,nucleus,phosphoprotein,sh3 domain,tumor suppressor,	chain:Myc box-dependent-interacting protein 1,domain:BAR,domain:SH3,modified residue,region of interest:Clathrin-binding,region of interest:Interaction with BIN2,splice variant,
O88738	BIRC6_MOUSE	Birc6	3		1	2	4	1		2			Birc6	Baculoviral IAP repeat-containing protein 6	GO:0000267~cell fraction,GO:0005624~membrane fraction,GO:0005626~insoluble fraction,	GO:0001701~in utero embryonic development,GO:0001890~placenta development,GO:0001892~embryonic placenta development,GO:0006916~anti-apoptosis,GO:0008284~positive regulation of cell proliferation,GO:0009792~embryonic development ending in birth or egg hatching,GO:0010941~regulation of cell death,GO:0016567~protein ubiquitination,GO:0032446~protein modification by small protein conjugation,GO:00421…	GO:0004842~ubiquitin-protein ligase activity,GO:0016879~ligase activity, forming carbon-nitrogen bonds,GO:0016881~acid-amino acid ligase activity,GO:0019787~small conjugating protein ligase activity,	IPR000608:Ubiquitin-conjugating enzyme, E2,IPR001370:Proteinase inhibitor I32, inhibitor of apoptosis,IPR016135:Ubiquitin-conjugating enzyme/RWD-like,	mmu04120:Ubiquitin mediated proteolysis,	membrane-associated protein,
Q8VD62	CK068_MOUSE	Bles03	1				1			2	1		Bles03	UPF0696 protein C11orf68 homolog
Q8R016	BLMH_MOUSE	Blmh	8	11	11	10	19	10	11	7	13		Blmh	Bleomycin hydrolase	GO:0000267~cell fraction,GO:0005625~soluble fraction,	GO:0006508~proteolysis,GO:0009636~response to toxin,GO:0042493~response to drug,	GO:0004175~endopeptidase activity,GO:0004197~cysteine-type endopeptidase activity,GO:0008233~peptidase activity,GO:0008234~cysteine-type peptidase activity,GO:0070011~peptidase activity, acting on L-amino acid peptides,	IPR000169:Peptidase, cysteine peptidase active site,IPR004134:Peptidase C1B, bleomycin hydrolase,		acetylation,cytoplasm,hydrolase,Protease,thiol protease,	chain:Bleomycin hydrolase,modified residue,sequence conflict,
P98063	BMP1_MOUSE	Bmp1	182.6	208.7	143.4	159.6	206.3	147	116.8	139.8	134.5		Bmp1	Bone morphogenetic protein 1	GO:0005576~extracellular region,GO:0005615~extracellular space,GO:0044421~extracellular region part,	GO:0001501~skeletal system development,GO:0001503~ossification,GO:0006508~proteolysis,GO:0051216~cartilage development,GO:0060348~bone development,	GO:0004175~endopeptidase activity,GO:0004222~metalloendopeptidase activity,GO:0005125~cytokine activity,GO:0005509~calcium ion binding,GO:0008083~growth factor activity,GO:0008233~peptidase activity,GO:0008237~metallopeptidase activity,GO:0008270~zinc ion binding,GO:0043167~ion binding,GO:0043169~cation binding,GO:0046872~metal ion binding,GO:0046914~transition metal ion binding,GO:0070011~peptid…	IPR000152:EGF-type aspartate/asparagine hydroxylation conserved site,IPR000742:EGF-like, type 3,IPR000859:CUB,IPR001506:Peptidase M12A, astacin,IPR001881:EGF-like calcium-binding,IPR006025:Peptidase M, neutral zinc metallopeptidases, zinc-binding site,IPR006026:Peptidase, metallopeptidases,IPR006209:EGF,IPR013032:EGF-like region, conserved site,IPR013091:EGF calcium-binding,IPR015446:Bone morphog…		alternative splicing,calcium,Chondrogenesis,cleavage on pair of basic residues,cytokine,developmental protein,differentiation,disulfide bond,egf-like domain,glycoprotein,growth factor,hydrolase,metal-binding,metalloprotease,osteogenesis,Protease,repeat,signal,zinc,zymogen,	chain:Bone morphogenetic protein 1,disulfide bond,domain:CUB 1,domain:CUB 2,domain:CUB 3,domain:CUB 4,domain:CUB 5,domain:EGF-like 1; calcium-binding,domain:EGF-like 2; calcium-binding,glycosylation site:N-linked (GlcNAc...),metal ion-binding site:Zinc; catalytic,region of interest:Metalloprotease,signal peptide,
Q8BGS2	BOLA2_MOUSE	Bola2	2	1		2	2						Bola2	BolA-like protein 2				IPR002634:BolA-like protein,		3d-structure,acetylation,alternative splicing,	chain:BolA-like protein 2,helix,modified residue,splice variant,strand,turn,
Q9Z0S1	BPNT1_MOUSE	Bpnt1	9	15	14	19	12	9	14	14	16		Bpnt1	3`(2`),5`-bisphosphate nucleotidase 1			GO:0000287~magnesium ion binding,GO:0004437~inositol or phosphatidylinositol phosphatase activity,GO:0008252~nucleotidase activity,GO:0008441~3'(2'),5'-bisphosphate nucleotidase activity,GO:0016791~phosphatase activity,GO:0031403~lithium ion binding,GO:0031420~alkali metal ion binding,GO:0043167~ion binding,GO:0043169~cation binding,GO:0046872~metal ion binding,	IPR000760:Inositol monophosphatase,IPR018062:Helix-turn-helix, AraC type, subdomain 2,	mmu00920:Sulfur metabolism,	acetylation,hydrolase,lithium,magnesium,metal-binding,	binding site:Substrate,chain:3'(2'),5'-bisphosphate nucleotidase 1,metal ion-binding site:Magnesium 1,metal ion-binding site:Magnesium 1; via carbonyl oxygen,metal ion-binding site:Magnesium 2,modified residue,region of interest:Substrate binding,sequence conflict,
Q9ESU6	BRD4_MOUSE	Brd4					3						Brd4	Bromodomain-containing protein 4	GO:0005730~nucleolus,GO:0016021~integral to membrane,GO:0031224~intrinsic to membrane,GO:0031974~membrane-enclosed lumen,GO:0031981~nuclear lumen,GO:0043228~non-membrane-bounded organelle,GO:0043232~intracellular non-membrane-bounded organelle,GO:0043233~organelle lumen,GO:0070013~intracellular organelle lumen,	GO:0006468~protein amino acid phosphorylation,GO:0006793~phosphorus metabolic process,GO:0006796~phosphate metabolic process,GO:0016310~phosphorylation,GO:0043388~positive regulation of DNA binding,GO:0044093~positive regulation of molecular function,GO:0051098~regulation of binding,GO:0051099~positive regulation of binding,GO:0051101~regulation of DNA binding,	GO:0003677~DNA binding,	IPR000348:emp24/gp25L/p24,IPR001487:Bromodomain,IPR015719:Glycoprotein 25L related,IPR018359:Bromodomain, conserved site,		3d-structure,acetylation,alternative splicing,bromodomain,nucleus,phosphoprotein,repeat,	chain:Bromodomain-containing protein 4,compositionally biased region:Gln-rich,compositionally biased region:Lys-rich,compositionally biased region:Pro-rich,compositionally biased region:Ser-rich,domain:Bromo 1,domain:Bromo 2,helix,modified residue,sequence conflict,splice variant,
Q91VR8	BRK1_MOUSE	Brk1				1			4	2	1		Brk1	Protein BRICK1
Q8K2Q7	BROX_MOUSE	Brox	3	6	12	4	5	11	9	6	5		Brox	BRO1 domain-containing protein BROX
P18572	BASI_MOUSE	Bsg	1	2	6		5	5	8	8	5		Bsg	Basigin	GO:0005886~plasma membrane,GO:0016021~integral to membrane,GO:0016023~cytoplasmic membrane-bounded vesicle,GO:0031224~intrinsic to membrane,GO:0031410~cytoplasmic vesicle,GO:0031982~vesicle,GO:0031988~membrane-bounded vesicle,GO:0042470~melanosome,GO:0048770~pigment granule,		GO:0005529~sugar binding,GO:0005537~mannose binding,GO:0030246~carbohydrate binding,GO:0048029~monosaccharide binding,	IPR003598:Immunoglobulin subtype 2,IPR003599:Immunoglobulin subtype,IPR007110:Immunoglobulin-like,IPR009151:Basigin,IPR013151:Immunoglobulin,IPR013783:Immunoglobulin-like fold,		alternative splicing,cell membrane,direct protein sequencing,disulfide bond,glycoprotein,Immunoglobulin domain,Lectin,mannose-binding,membrane,phosphoprotein,signal,transmembrane,	chain:Basigin,disulfide bond,domain:Ig-like C2-type,domain:Ig-like V-type,glycosylation site:N-linked (GlcNAc...),modified residue,signal peptide,splice variant,topological domain:Cytoplasmic,topological domain:Extracellular,transmembrane region,
Q8CIF4	BTD_MOUSE	Btd	16	36	4	6	17	10	7	8	2		Btd	Biotinidase	GO:0005576~extracellular region,GO:0005615~extracellular space,GO:0005730~nucleolus,GO:0031974~membrane-enclosed lumen,GO:0031981~nuclear lumen,GO:0043025~cell soma,GO:0043204~perikaryon,GO:0043228~non-membrane-bounded organelle,GO:0043232~intracellular non-membrane-bounded organelle,GO:0043233~organelle lumen,GO:0044421~extracellular region part,GO:0045177~apical part of cell,GO:0070013~intracel…		GO:0016811~hydrolase activity, acting on carbon-nitrogen (but not peptide) bonds, in linear amides,GO:0047708~biotinidase activity,	IPR003010:Nitrilase/cyanide hydratase and apolipoprotein N-acyltransferase,IPR012101:Biotinidase, eukaryotic,	mmu00780:Biotin metabolism,	glycoprotein,hydrolase,Secreted,signal,	active site:Nucleophile,active site:Proton acceptor,chain:Biotinidase,domain:CN hydrolase,glycosylation site:N-linked (GlcNAc...),sequence conflict,signal peptide,
Q64152	BTF3_MOUSE	Btf3	12	6	5	16	22	6	13	3	10		Btf3	Transcription factor BTF3		GO:0001701~in utero embryonic development,GO:0006350~transcription,GO:0009792~embryonic development ending in birth or egg hatching,GO:0043009~chordate embryonic development,GO:0045449~regulation of transcription,		IPR002715:Nascent polypeptide-associated complex NAC,IPR006311:Twin-arginine translocation pathway signal,		alternative splicing,nucleus,phosphoprotein,Transcription,transcription regulation,	chain:Transcription factor BTF3,compositionally biased region:Poly-Asp,domain:NAC-A/B,modified residue,sequence conflict,splice variant,
Q9WVA3	BUB3_MOUSE	Bub3	3	1	5	4	10	2	5	10	6		Bub3	Mitotic checkpoint protein BUB3		GO:0000070~mitotic sister chromatid segregation,GO:0000087~M phase of mitotic cell cycle,GO:0000278~mitotic cell cycle,GO:0000279~M phase,GO:0000280~nuclear division,GO:0000819~sister chromatid segregation,GO:0007049~cell cycle,GO:0007059~chromosome segregation,GO:0007067~mitosis,GO:0022402~cell cycle process,GO:0022403~cell cycle phase,GO:0048285~organelle fission,GO:0051276~chromosome organizat…		IPR001680:WD40 repeat,IPR015943:WD40/YVTN repeat-like,IPR017986:WD40 repeat, region,IPR019775:WD40 repeat, conserved site,IPR019781:WD40 repeat, subgroup,IPR019782:WD40 repeat 2,	mmu04110:Cell cycle,	acetylation,cell cycle,cell division,Chromosome partition,isopeptide bond,kinetochore,meiosis,mitosis,nucleus,phosphoprotein,repeat,ubl conjugation,wd repeat,	chain:Mitotic checkpoint protein bub3,cross-link:Glycyl lysine isopeptide (Lys-Gly) (interchain with G-Cter in ubiquitin),modified residue,repeat:WD 1,repeat:WD 2,repeat:WD 3,repeat:WD 4,repeat:WD 5,sequence conflict,
Q9CQC6	BZW1_MOUSE	Bzw1	7	18	9.6	8	20	8.4	14	21	11		Bzw1	Basic leucine zipper and W2 domain-containing protein 1		GO:0006350~transcription,GO:0045449~regulation of transcription,		IPR003307:eIF4-gamma/eIF5/eIF2-epsilon,		activator,phosphoprotein,Transcription,transcription regulation,	chain:Basic leucine zipper and W2 domain- containing protein 1,domain:W2,modified residue,sequence conflict,
Q91VK1;Q2L4X1	BZW2_MOUSE;BZW2_MUSMM	Bzw2;Bzw2	1	5	7.4	6	20	11.6	5	4	10		Bzw2;Bzw2	Basic leucine zipper and W2 domain-containing protein 2;Basic leucine zipper and W2 domain-containing protein 2				IPR003307:eIF4-gamma/eIF5/eIF2-epsilon,		acetylation,developmental protein,differentiation,neurogenesis,phosphoprotein,	chain:Basic leucine zipper and W2 domain- containing protein 2,domain:W2,modified residue,sequence conflict,
Q8CG16	C1RA_MOUSE	C1ra				1	3	2			2		C1ra	Complement C1r-A subcomponent		GO:0002250~adaptive immune response,GO:0002252~immune effector process,GO:0002253~activation of immune response,GO:0002443~leukocyte mediated immunity,GO:0002449~lymphocyte mediated immunity,GO:0002455~humoral immune response mediated by circulating immunoglobulin,GO:0002460~adaptive immune response based on somatic recombination of immune receptors built from immunoglobulin superfamily domains,G…	GO:0004175~endopeptidase activity,GO:0004252~serine-type endopeptidase activity,GO:0005509~calcium ion binding,GO:0008233~peptidase activity,GO:0008236~serine-type peptidase activity,GO:0017171~serine hydrolase activity,GO:0043167~ion binding,GO:0043169~cation binding,GO:0046872~metal ion binding,GO:0070011~peptidase activity, acting on L-amino acid peptides,	IPR000152:EGF-type aspartate/asparagine hydroxylation conserved site,IPR000436:Sushi/SCR/CCP,IPR000859:CUB,IPR001254:Peptidase S1 and S6, chymotrypsin/Hap,IPR001314:Peptidase S1A, chymotrypsin,IPR001881:EGF-like calcium-binding,IPR013032:EGF-like region, conserved site,IPR013091:EGF calcium-binding,IPR016060:Complement control module,IPR018097:EGF-like calcium-binding, conserved site,IPR018114:Pe…	mmu04610:Complement and coagulation cascades,mmu05322:Systemic lupus erythematosus,	complement pathway,disulfide bond,egf-like domain,glycoprotein,hydrolase,hydroxylation,immune response,innate immunity,phosphoprotein,Protease,repeat,Serine protease,signal,sushi,	active site:Charge relay system,chain:Complement C1r-A subcomponent,chain:Complement C1r-A subcomponent heavy chain,chain:Complement C1r-A subcomponent light chain,chain:Complement C1r-B subcomponent,chain:Complement C1r-B subcomponent heavy chain,chain:Complement C1r-B subcomponent light chain,disulfide bond,domain:CUB 1,domain:CUB 2,domain:EGF-like; calcium-binding,domain:Peptidase S1,domain:Su…
Q8CG14	CS1A_MOUSE	C1sa			1						4		C1sa	Complement C1s-A subcomponent
P01027	CO3_MOUSE	C3	52	81.9	86	40	36	48	27.9	71	93.8		C3	Complement C3	GO:0005576~extracellular region,GO:0005615~extracellular space,GO:0044421~extracellular region part,	GO:0001796~regulation of type IIa hypersensitivity,GO:0001798~positive regulation of type IIa hypersensitivity,GO:0002250~adaptive immune response,GO:0002252~immune effector process,GO:0002253~activation of immune response,GO:0002443~leukocyte mediated immunity,GO:0002449~lymphocyte mediated immunity,GO:0002455~humoral immune response mediated by circulating immunoglobulin,GO:0002460~adaptive imm…	GO:0004857~enzyme inhibitor activity,GO:0004866~endopeptidase inhibitor activity,GO:0030414~peptidase inhibitor activity,	IPR000020:Anaphylatoxin/fibulin,IPR001134:Netrin domain,IPR001599:Alpha-2-macroglobulin,IPR001840:Complement C3a/C4a/C5a anaphylatoxin,IPR002890:Alpha-2-macroglobulin, N-terminal,IPR009048:Alpha-macroglobulin, receptor-binding,IPR011625:Alpha-2-macroglobulin, N-terminal 2,IPR011626:A-macroglobulin complement component,IPR018081:Anaphylatoxin,IPR018933:Netrin module, non-TIMP type,IPR019565:Alpha-…	mmu04610:Complement and coagulation cascades,mmu05322:Systemic lupus erythematosus,	acute phase,alternative initiation,alternative splicing,cleavage on pair of basic residues,complement alternate pathway,complement pathway,direct protein sequencing,disulfide bond,glycoprotein,hydrolase,immune response,inflammation,inflammatory response,innate immunity,phosphoprotein,plasma,Secreted,serine proteinase,signal,thioester bond,thiolester bond,	chain:C3a anaphylatoxin,chain:Complement C3,chain:Complement C3 alpha chain,chain:complement C3 beta chain,chain:Complement C3b alpha' chain,chain:Complement C3c alpha' chain fragment 1,chain:Complement C3c alpha' chain fragment 2,chain:Complement C3d fragment,chain:Complement C3dg fragment,chain:Complement C3g fragment,cross-link:Isoglutamyl cysteine thioester (Cys-Gln),disulfide bond,domain:Ana…
Q06138	CAB39_MOUSE	Cab39	2.8	2	8.9	1.7	6.9	2	7.8	6	4		Cab39	Calcium-binding protein 39			GO:0005509~calcium ion binding,GO:0043167~ion binding,GO:0043169~cation binding,GO:0046872~metal ion binding,	IPR013878:Mo25-like,	mmu04150:mTOR signaling pathway,	acetylation,cytoplasm,direct protein sequencing,	chain:Calcium-binding protein 39,modified residue,
Q9DB16	CB39L_MOUSE	Cab39l	0.3		0.1	0.3	0.1		1.2				Cab39l	Calcium-binding protein 39-like				IPR013878:Mo25-like,	mmu04150:mTOR signaling pathway,	alternative splicing,phosphoprotein,	chain:Calcium-binding protein 39-like,modified residue,sequence conflict,splice variant,
Q9CXW3	CYBP_MOUSE	Cacybp	16	21	21	19	27	11	15	30	31		Cacybp	Calcyclin-binding protein	GO:0005635~nuclear envelope,GO:0005641~nuclear envelope lumen,GO:0012505~endomembrane system,GO:0031967~organelle envelope,GO:0031970~organelle envelope lumen,GO:0031974~membrane-enclosed lumen,GO:0031975~envelope,	GO:0006508~proteolysis,GO:0009057~macromolecule catabolic process,GO:0019941~modification-dependent protein catabolic process,GO:0030163~protein catabolic process,GO:0043632~modification-dependent macromolecule catabolic process,GO:0044257~cellular protein catabolic process,GO:0044265~cellular macromolecule catabolic process,GO:0051603~proteolysis involved in cellular protein catabolic process,		IPR007052:CS domain,IPR007699:SGS,IPR015120:Siah interacting protein, N-terminal,IPR017447:CS,	mmu04310:Wnt signaling pathway,	3d-structure,acetylation,cytoplasm,direct protein sequencing,nucleus,phosphoprotein,ubl conjugation pathway,	chain:Calcyclin-binding protein,domain:CS,domain:SGS,helix,modified residue,region of interest:Interaction with S100A6,region of interest:Interaction with SIAH1,region of interest:Interaction with SKP1,turn,
Q5IR70	CAGE1_MOUSE	Cage1			1				2				Cage1	Cancer-associated gene 1 protein homolog						alternative splicing,coiled coil,direct protein sequencing,	chain:Cancer-associated gene 1 protein homolog,sequence conflict,splice variant,
P62204	CALM_MOUSE	Calm1	3	3	11	4	8	6	7	10	9		Calm1	Calmodulin	GO:0005819~spindle,GO:0005856~cytoskeleton,GO:0015630~microtubule cytoskeleton,GO:0043228~non-membrane-bounded organelle,GO:0043232~intracellular non-membrane-bounded organelle,GO:0044430~cytoskeletal part,	GO:0007049~cell cycle,GO:0043388~positive regulation of DNA binding,GO:0044093~positive regulation of molecular function,GO:0051098~regulation of binding,GO:0051099~positive regulation of binding,GO:0051101~regulation of DNA binding,	GO:0005509~calcium ion binding,GO:0043167~ion binding,GO:0043169~cation binding,GO:0046872~metal ion binding,	IPR001125:Recoverin,IPR002048:Calcium-binding EF-hand,IPR011992:EF-Hand type,IPR018247:EF-HAND 1,IPR018248:EF hand,IPR018249:EF-HAND 2,	mmu04020:Calcium signaling pathway,mmu04070:Phosphatidylinositol signaling system,mmu04114:Oocyte meiosis,mmu04270:Vascular smooth muscle contraction,mmu04720:Long-term potentiation,mmu04722:Neurotrophin signaling pathway,mmu04740:Olfactory transduction,mmu04910:Insulin signaling pathway,mmu04912:GnRH signaling pathway,mmu04916:Melanogenesis,mmu05010:Alzheimer's disease,mmu05214:Glioma,	3d-structure,acetylation,calcium,cytoplasm,cytoskeleton,direct protein sequencing,EF hand,isopeptide bond,methylation,phosphoprotein,repeat,ubl conjugation,	calcium-binding region:1,calcium-binding region:2,calcium-binding region:3,calcium-binding region:4,chain:Calmodulin,cross-link:Glycyl lysine isopeptide (Lys-Gly) (interchain with G-Cter in ubiquitin),domain:EF-hand 1,domain:EF-hand 2,domain:EF-hand 3,domain:EF-hand 4,helix,modified residue,sequence conflict,strand,
P14211	CALR_MOUSE	Calr	16	44	34	21	41	22	11	22	34		Calr	Calreticulin	GO:0000267~cell fraction,GO:0005576~extracellular region,GO:0005615~extracellular space,GO:0005624~membrane fraction,GO:0005626~insoluble fraction,GO:0005783~endoplasmic reticulum,GO:0005788~endoplasmic reticulum lumen,GO:0005792~microsome,GO:0005844~polysome,GO:0005886~plasma membrane,GO:0009897~external side of plasma membrane,GO:0009986~cell surface,GO:0030529~ribonucleoprotein complex,GO:0031…	GO:0002396~MHC protein complex assembly,GO:0002397~MHC class I protein complex assembly,GO:0002474~antigen processing and presentation of peptide antigen via MHC class I,GO:0002501~peptide antigen assembly with MHC protein complex,GO:0002502~peptide antigen assembly with MHC class I protein complex,GO:0006457~protein folding,GO:0006461~protein complex assembly,GO:0007010~cytoskeleton organization…	GO:0003723~RNA binding,GO:0003729~mRNA binding,GO:0005509~calcium ion binding,GO:0005529~sugar binding,GO:0008270~zinc ion binding,GO:0030246~carbohydrate binding,GO:0043167~ion binding,GO:0043169~cation binding,GO:0046872~metal ion binding,GO:0046914~transition metal ion binding,GO:0051082~unfolded protein binding,	IPR000886:Endoplasmic reticulum, targeting sequence,IPR001580:Calreticulin/calnexin,IPR009033:Calreticulin/calnexin, P,IPR009169:Calreticulin,IPR013320:Concanavalin A-like lectin/glucanase, subgroup,IPR018124:Calreticulin/calnexin, conserved site,	mmu04612:Antigen processing and presentation,	acetylation,calcium,calcium binding,Chaperone,direct protein sequencing,disulfide bond,endoplasmic reticulum,Lectin,metal-binding,repeat,signal,zinc,	chain:Calreticulin,compositionally biased region:Asp/Glu/Lys-rich,disulfide bond,modified residue,region of interest:3 X approximate repeats,region of interest:4 X approximate repeats,region of interest:C-domain,region of interest:N-domain,region of interest:P-domain,repeat:1-1,repeat:1-2,repeat:1-3,repeat:1-4,repeat:2-1,repeat:2-2,repeat:2-3,short sequence motif:Prevents secretion from ER,signal…
O35887	CALU_MOUSE	Calu	172	509	14	117	103	48	129	66	17		Calu	Calumenin	GO:0005576~extracellular region,GO:0005783~endoplasmic reticulum,GO:0005788~endoplasmic reticulum lumen,GO:0016023~cytoplasmic membrane-bounded vesicle,GO:0016528~sarcoplasm,GO:0016529~sarcoplasmic reticulum,GO:0031410~cytoplasmic vesicle,GO:0031974~membrane-enclosed lumen,GO:0031982~vesicle,GO:0031988~membrane-bounded vesicle,GO:0033018~sarcoplasmic reticulum lumen,GO:0042470~melanosome,GO:00432…		GO:0005509~calcium ion binding,GO:0043167~ion binding,GO:0043169~cation binding,GO:0046872~metal ion binding,	IPR002048:Calcium-binding EF-hand,IPR011992:EF-Hand type,IPR018247:EF-HAND 1,IPR018248:EF hand,IPR018249:EF-HAND 2,		calcium,endoplasmic reticulum,glycoprotein,phosphoprotein,repeat,sarcoplasmic reticulum,Secreted,signal,	calcium-binding region:1,calcium-binding region:2,calcium-binding region:3; possibly ancestral,calcium-binding region:4,calcium-binding region:5,calcium-binding region:6,chain:Calumenin,domain:EF-hand 1,domain:EF-hand 2,domain:EF-hand 3,domain:EF-hand 4,domain:EF-hand 5,domain:EF-hand 6,glycosylation site:N-linked (GlcNAc...),modified residue,short sequence motif:Prevents secretion from ER,signal…
Q6PHZ2	KCC2D_MOUSE	Camk2d		1		1		1		1.5	1.1		Camk2d	Calcium/calmodulin-dependent protein kinase type II subunit delta	GO:0005886~plasma membrane,GO:0005954~calcium- and calmodulin-dependent protein kinase complex,GO:0030315~T-tubule,GO:0031594~neuromuscular junction,GO:0042383~sarcolemma,GO:0044459~plasma membrane part,GO:0045202~synapse,	GO:0000082~G1/S transition of mitotic cell cycle,GO:0000278~mitotic cell cycle,GO:0003012~muscle system process,GO:0003013~circulatory system process,GO:0003015~heart process,GO:0006468~protein amino acid phosphorylation,GO:0006793~phosphorus metabolic process,GO:0006796~phosphate metabolic process,GO:0006811~ion transport,GO:0006812~cation transport,GO:0006816~calcium ion transport,GO:0006936~mu…	GO:0000166~nucleotide binding,GO:0001882~nucleoside binding,GO:0001883~purine nucleoside binding,GO:0004672~protein kinase activity,GO:0004674~protein serine/threonine kinase activity,GO:0004683~calmodulin-dependent protein kinase activity,GO:0005516~calmodulin binding,GO:0005524~ATP binding,GO:0017076~purine nucleotide binding,GO:0030554~adenyl nucleotide binding,GO:0032553~ribonucleotide bindin…	IPR000719:Protein kinase, core,IPR002290:Serine/threonine protein kinase,IPR008271:Serine/threonine protein kinase, active site,IPR013543:Calcium/calmodulin dependent protein kinase II, association-domain,IPR015742:Calcium/calmodulin-dependent protein kinase II isoform,IPR017441:Protein kinase, ATP binding site,IPR017442:Serine/threonine protein kinase-related,	mmu04012:ErbB signaling pathway,mmu04020:Calcium signaling pathway,mmu04114:Oocyte meiosis,mmu04310:Wnt signaling pathway,mmu04720:Long-term potentiation,mmu04722:Neurotrophin signaling pathway,mmu04740:Olfactory transduction,mmu04912:GnRH signaling pathway,mmu04916:Melanogenesis,mmu05214:Glioma,	acetylation,alternative splicing,atp-binding,calmodulin-binding,kinase,nucleotide-binding,phosphoprotein,serine/threonine-protein kinase,transferase,	active site:Proton acceptor,binding site:ATP,chain:Calcium/calmodulin-dependent protein kinase type II subunit delta,domain:Protein kinase,modified residue,nucleotide phosphate-binding region:ATP,sequence conflict,splice variant,
Q923T9	KCC2G_MOUSE	Camk2g							1	1.5	0.1		Camk2g	Calcium/calmodulin-dependent protein kinase type II subunit gamma		GO:0000082~G1/S transition of mitotic cell cycle,GO:0000278~mitotic cell cycle,GO:0006468~protein amino acid phosphorylation,GO:0006793~phosphorus metabolic process,GO:0006796~phosphate metabolic process,GO:0006811~ion transport,GO:0006812~cation transport,GO:0006816~calcium ion transport,GO:0007049~cell cycle,GO:0015674~di-, tri-valent inorganic cation transport,GO:0016310~phosphorylation,GO:002…	GO:0000166~nucleotide binding,GO:0001882~nucleoside binding,GO:0001883~purine nucleoside binding,GO:0004672~protein kinase activity,GO:0004674~protein serine/threonine kinase activity,GO:0004683~calmodulin-dependent protein kinase activity,GO:0005516~calmodulin binding,GO:0005524~ATP binding,GO:0017076~purine nucleotide binding,GO:0030554~adenyl nucleotide binding,GO:0032553~ribonucleotide bindin…	IPR000719:Protein kinase, core,IPR002290:Serine/threonine protein kinase,IPR008271:Serine/threonine protein kinase, active site,IPR013543:Calcium/calmodulin dependent protein kinase II, association-domain,IPR015742:Calcium/calmodulin-dependent protein kinase II isoform,IPR017441:Protein kinase, ATP binding site,IPR017442:Serine/threonine protein kinase-related,	mmu04012:ErbB signaling pathway,mmu04020:Calcium signaling pathway,mmu04114:Oocyte meiosis,mmu04310:Wnt signaling pathway,mmu04720:Long-term potentiation,mmu04722:Neurotrophin signaling pathway,mmu04740:Olfactory transduction,mmu04912:GnRH signaling pathway,mmu04916:Melanogenesis,mmu05214:Glioma,	alternative splicing,atp-binding,calmodulin-binding,kinase,nucleotide-binding,phosphoprotein,serine/threonine-protein kinase,transferase,	active site:Proton acceptor,binding site:ATP,chain:Calcium/calmodulin-dependent protein kinase type II subunit gamma,domain:Protein kinase,modified residue,nucleotide phosphate-binding region:ATP,region of interest:Calmodulin-binding,splice variant,
Q6ZQ38	CAND1_MOUSE	Cand1	27	32	46	45	39	31	50	48	53		Cand1	Cullin-associated NEDD8-dissociated protein 1	GO:0000151~ubiquitin ligase complex,	GO:0006350~transcription,GO:0006355~regulation of transcription, DNA-dependent,GO:0006357~regulation of transcription from RNA polymerase II promoter,GO:0006508~proteolysis,GO:0009057~macromolecule catabolic process,GO:0009891~positive regulation of biosynthetic process,GO:0010557~positive regulation of macromolecule biosynthetic process,GO:0010604~positive regulation of macromolecule metabolic p…	GO:0016563~transcription activator activity,GO:0030528~transcription regulator activity,	IPR000357:HEAT,IPR011989:Armadillo-like helical,IPR013932:TATA-binding protein interacting (TIP20),		acetylation,nucleus,phosphoprotein,repeat,Transcription,transcription regulation,ubl conjugation pathway,	chain:Cullin-associated NEDD8-dissociated protein 1,compositionally biased region:Asp-rich,modified residue,repeat:HEAT 1,repeat:HEAT 10,repeat:HEAT 11,repeat:HEAT 12,repeat:HEAT 13,repeat:HEAT 14,repeat:HEAT 15,repeat:HEAT 16,repeat:HEAT 17,repeat:HEAT 18,repeat:HEAT 19,repeat:HEAT 2,repeat:HEAT 20,repeat:HEAT 21,repeat:HEAT 22,repeat:HEAT 23,repeat:HEAT 24,repeat:HEAT 25,repeat:HEAT 26,repeat:H…
Q8VCF1	CANT1_MOUSE	Cant1	6	7	3	1	2	4		10	2		Cant1	Soluble calcium-activated nucleotidase 1	GO:0000267~cell fraction,GO:0005624~membrane fraction,GO:0005626~insoluble fraction,GO:0005783~endoplasmic reticulum,GO:0005794~Golgi apparatus,GO:0016021~integral to membrane,GO:0031224~intrinsic to membrane,	GO:0009132~nucleoside diphosphate metabolic process,GO:0009134~nucleoside diphosphate catabolic process,GO:0009166~nucleotide catabolic process,GO:0009185~ribonucleoside diphosphate metabolic process,GO:0009191~ribonucleoside diphosphate catabolic process,GO:0009259~ribonucleotide metabolic process,GO:0009261~ribonucleotide catabolic process,GO:0034655~nucleobase, nucleoside, nucleotide and nucle…	GO:0004382~guanosine-diphosphatase activity,GO:0005509~calcium ion binding,GO:0017110~nucleoside-diphosphatase activity,GO:0043167~ion binding,GO:0043169~cation binding,GO:0045134~uridine-diphosphatase activity,GO:0046872~metal ion binding,	IPR009283:Apyrase,	mmu00230:Purine metabolism,mmu00240:Pyrimidine metabolism,	alternative splicing,calcium,endoplasmic reticulum,glycoprotein,golgi apparatus,hydrolase,membrane,metal-binding,Signal-anchor,transmembrane,	chain:Soluble calcium-activated nucleotidase 1,glycosylation site:N-linked (GlcNAc...),metal ion-binding site:Calcium,sequence conflict,splice variant,topological domain:Cytoplasmic,topological domain:Lumenal,transmembrane region,
P40124	CAP1_MOUSE	Cap1	53	59	52	68	85	87	61	47	78		Cap1	Adenylyl cyclase-associated protein 1	GO:0005576~extracellular region,GO:0005829~cytosol,GO:0005856~cytoskeleton,GO:0005886~plasma membrane,GO:0005938~cell cortex,GO:0015629~actin cytoskeleton,GO:0019898~extrinsic to membrane,GO:0030863~cortical cytoskeleton,GO:0030864~cortical actin cytoskeleton,GO:0043228~non-membrane-bounded organelle,GO:0043232~intracellular non-membrane-bounded organelle,GO:0044430~cytoskeletal part,GO:0044448~c…	GO:0000902~cell morphogenesis,GO:0001667~ameboidal cell migration,GO:0006897~endocytosis,GO:0006898~receptor-mediated endocytosis,GO:0006928~cell motion,GO:0007010~cytoskeleton organization,GO:0010324~membrane invagination,GO:0016044~membrane organization,GO:0016192~vesicle-mediated transport,GO:0016477~cell migration,GO:0030029~actin filament-based process,GO:0030036~actin cytoskeleton organizat…	GO:0003779~actin binding,GO:0008092~cytoskeletal protein binding,	IPR001837:Adenylate cyclase-associated CAP,IPR006599:CARP motif,IPR013912:Adenylate cyclase-associated CAP, C-terminal,IPR013992:Adenylate cyclase-associated CAP, N-terminal,IPR016098:Cyclase-associated protein CAP/septum formation inhibitor MinC, C-terminal,IPR017901:C-CAP/cofactor C-like domain,IPR018106:CAP, conserved site,		acetylation,actin-binding,cell membrane,direct protein sequencing,membrane,phosphoprotein,	chain:Adenylyl cyclase-associated protein 1,compositionally biased region:Ala/Pro/Ser-rich,compositionally biased region:Poly-Pro,domain:C-CAP/cofactor C-like,modified residue,
P24452	CAPG_MOUSE	Capg	35	49	36	39	45	30	29	40	40		Capg	Macrophage-capping protein	GO:0005576~extracellular region,GO:0016023~cytoplasmic membrane-bounded vesicle,GO:0031410~cytoplasmic vesicle,GO:0031982~vesicle,GO:0031988~membrane-bounded vesicle,GO:0042470~melanosome,GO:0048770~pigment granule,	GO:0008064~regulation of actin polymerization or depolymerization,GO:0010639~negative regulation of organelle organization,GO:0030030~cell projection organization,GO:0030031~cell projection assembly,GO:0030832~regulation of actin filament length,GO:0030833~regulation of actin filament polymerization,GO:0030834~regulation of actin filament depolymerization,GO:0030835~negative regulation of actin f…	GO:0003779~actin binding,GO:0008092~cytoskeletal protein binding,	IPR007122:Gelsolin,IPR007123:Gelsolin region,		actin capping,actin-binding,cytoplasm,direct protein sequencing,DNA binding,nucleus,phosphoprotein,repeat,Secreted,	chain:Macrophage-capping protein,modified residue,repeat:Gelsolin-like 1,repeat:Gelsolin-like 2,repeat:Gelsolin-like 3,sequence conflict,short sequence motif:Nuclear localization signal,
O35350	CAN1_MOUSE	Capn1	1		2	1	1		5	4	1		Capn1	Calpain-1 catalytic subunit	GO:0005886~plasma membrane,	GO:0006508~proteolysis,	GO:0004175~endopeptidase activity,GO:0004197~cysteine-type endopeptidase activity,GO:0004198~calcium-dependent cysteine-type endopeptidase activity,GO:0005509~calcium ion binding,GO:0008233~peptidase activity,GO:0008234~cysteine-type peptidase activity,GO:0043167~ion binding,GO:0043169~cation binding,GO:0046872~metal ion binding,GO:0070011~peptidase activity, acting on L-amino acid peptides,	IPR000169:Peptidase, cysteine peptidase active site,IPR001300:Peptidase C2, calpain,IPR002048:Calcium-binding EF-hand,IPR011992:EF-Hand type,IPR018247:EF-HAND 1,IPR018249:EF-HAND 2,	mmu04210:Apoptosis,mmu05010:Alzheimer's disease,	acetylation,calcium,cell membrane,cytoplasm,hydrolase,membrane,Protease,repeat,thiol protease,	calcium-binding region:1,calcium-binding region:2,chain:Calpain-1 catalytic subunit,domain:Calpain catalytic,domain:EF-hand 1,domain:EF-hand 2,domain:EF-hand 3,domain:EF-hand 4,modified residue,region of interest:Domain III,region of interest:Domain IV,region of interest:Linker,sequence conflict,
O08529	CAN2_MOUSE	Capn2	1	2	2	1	1	2	5	2	2		Capn2	Calpain-2 catalytic subunit	GO:0005886~plasma membrane,	GO:0000768~syncytium formation by plasma membrane fusion,GO:0001666~response to hypoxia,GO:0001701~in utero embryonic development,GO:0001824~blastocyst development,GO:0006508~proteolysis,GO:0006949~syncytium formation,GO:0007520~myoblast fusion,GO:0009792~embryonic development ending in birth or egg hatching,GO:0014902~myotube differentiation,GO:0042692~muscle cell differentiation,GO:0043009~chor…	GO:0004175~endopeptidase activity,GO:0004197~cysteine-type endopeptidase activity,GO:0004198~calcium-dependent cysteine-type endopeptidase activity,GO:0005509~calcium ion binding,GO:0008233~peptidase activity,GO:0008234~cysteine-type peptidase activity,GO:0043167~ion binding,GO:0043169~cation binding,GO:0046872~metal ion binding,GO:0070011~peptidase activity, acting on L-amino acid peptides,	IPR000169:Peptidase, cysteine peptidase active site,IPR001300:Peptidase C2, calpain,IPR002048:Calcium-binding EF-hand,IPR011992:EF-Hand type,IPR018247:EF-HAND 1,IPR018249:EF-HAND 2,	mmu04210:Apoptosis,mmu04510:Focal adhesion,mmu05010:Alzheimer's disease,	calcium,cell membrane,cytoplasm,hydrolase,membrane,Protease,repeat,thiol protease,	calcium-binding region:1,calcium-binding region:2,chain:Calpain-2 catalytic subunit,domain:Calpain catalytic,domain:EF-hand 1,domain:EF-hand 2,propeptide:Anchors to the small subunit,region of interest:Domain III,region of interest:Domain IV,region of interest:Linker,sequence conflict,
Q60865	CAPR1_MOUSE	Caprin1	10	16	19	19	54	20	21	21	23		Caprin1	Caprin-1	GO:0005829~cytosol,GO:0030425~dendrite,GO:0042995~cell projection,GO:0043005~neuron projection,					cell projection,coiled coil,cytoplasm,phosphoprotein,	chain:Caprin-1,modified residue,region of interest:G3BP1-binding,sequence conflict,
P47753	CAZA1_MOUSE	Capza1	6.8	14.7	11.6	18	21.9	9.7	9.6	10.8	8.5		Capza1	F-actin-capping protein subunit alpha-1	GO:0005856~cytoskeleton,GO:0005938~cell cortex,GO:0008290~F-actin capping protein complex,GO:0015629~actin cytoskeleton,GO:0030863~cortical cytoskeleton,GO:0043228~non-membrane-bounded organelle,GO:0043232~intracellular non-membrane-bounded organelle,GO:0044430~cytoskeletal part,GO:0044448~cell cortex part,	GO:0007010~cytoskeleton organization,GO:0008064~regulation of actin polymerization or depolymerization,GO:0010639~negative regulation of organelle organization,GO:0030029~actin filament-based process,GO:0030036~actin cytoskeleton organization,GO:0030832~regulation of actin filament length,GO:0030833~regulation of actin filament polymerization,GO:0030834~regulation of actin filament depolymerizati…	GO:0003779~actin binding,GO:0008092~cytoskeletal protein binding,	IPR002189:F-actin capping protein, alpha subunit,IPR017865:F-actin capping protein, alpha subunit, conserved site,IPR018315:F-actin capping protein, alpha subunit, actin binding,		acetylation,actin capping,actin-binding,cytoplasm,cytoskeleton,direct protein sequencing,	chain:F-actin-capping protein subunit alpha-1,modified residue,sequence conflict,
P47754	CAZA2_MOUSE	Capza2	9.2	11.3	4.4	8	12.1	3.3	6.4	7.2	8.5		Capza2	F-actin-capping protein subunit alpha-2	GO:0000267~cell fraction,GO:0005624~membrane fraction,GO:0005625~soluble fraction,GO:0005626~insoluble fraction,GO:0005739~mitochondrion,GO:0005829~cytosol,GO:0005856~cytoskeleton,GO:0005886~plasma membrane,GO:0005912~adherens junction,GO:0005924~cell-substrate adherens junction,GO:0005925~focal adhesion,GO:0005938~cell cortex,GO:0008290~F-actin capping protein complex,GO:0009925~basal plasma mem…	GO:0000226~microtubule cytoskeleton organization,GO:0001764~neuron migration,GO:0001936~regulation of endothelial cell proliferation,GO:0001937~negative regulation of endothelial cell proliferation,GO:0003013~circulatory system process,GO:0003018~vascular process in circulatory system,GO:0006461~protein complex assembly,GO:0006468~protein amino acid phosphorylation,GO:0006793~phosphorus metabolic…	GO:0000149~SNARE binding,GO:0003779~actin binding,GO:0004672~protein kinase activity,GO:0004713~protein tyrosine kinase activity,GO:0008092~cytoskeletal protein binding,GO:0019899~enzyme binding,GO:0019900~kinase binding,GO:0019905~syntaxin binding,GO:0050998~nitric-oxide synthase binding,	IPR002189:F-actin capping protein, alpha subunit,IPR017865:F-actin capping protein, alpha subunit, conserved site,IPR018315:F-actin capping protein, alpha subunit, actin binding,		acetylation,actin capping,actin-binding,direct protein sequencing,phosphoprotein,	chain:F-actin-capping protein subunit alpha-2,modified residue,
P47757	CAPZB_MOUSE	Capzb	20	38	46	30	40	33	28	24	48		Capzb	F-actin-capping protein subunit beta	GO:0005856~cytoskeleton,GO:0005886~plasma membrane,GO:0005911~cell-cell junction,GO:0005938~cell cortex,GO:0008290~F-actin capping protein complex,GO:0014704~intercalated disc,GO:0015629~actin cytoskeleton,GO:0030016~myofibril,GO:0030017~sarcomere,GO:0030018~Z disc,GO:0030027~lamellipodium,GO:0030054~cell junction,GO:0030863~cortical cytoskeleton,GO:0031252~cell leading edge,GO:0031674~I band,GO:…	GO:0007010~cytoskeleton organization,GO:0008064~regulation of actin polymerization or depolymerization,GO:0010639~negative regulation of organelle organization,GO:0030029~actin filament-based process,GO:0030030~cell projection organization,GO:0030031~cell projection assembly,GO:0030032~lamellipodium assembly,GO:0030036~actin cytoskeleton organization,GO:0030832~regulation of actin filament length…	GO:0003779~actin binding,GO:0008092~cytoskeletal protein binding,	IPR001698:F-actin capping protein, beta subunit,IPR019771:F-actin capping protein, beta subunit conserved site,		acetylation,actin capping,actin-binding,alternative splicing,cytoplasm,cytoskeleton,direct protein sequencing,phosphoprotein,	chain:F-actin-capping protein subunit beta,modified residue,splice variant,
Q9CR86	CHSP1_MOUSE	Carhsp1	2	1	1	7	1		4		2		Carhsp1	Calcium-regulated heat stable protein 1		GO:0006355~regulation of transcription, DNA-dependent,GO:0045449~regulation of transcription,GO:0051252~regulation of RNA metabolic process,	GO:0003677~DNA binding,	IPR002059:Cold-shock protein, DNA-binding,IPR011129:Cold shock protein,IPR012340:Nucleic acid-binding, OB-fold,IPR019844:Cold-shock conserved site,		cytoplasm,phosphoprotein,	chain:Calcium-regulated heat stable protein 1,domain:CSD,modified residue,
Q9ER72	SYCC_MOUSE	Cars	4	7	15	9	17	6	15	13	15		Cars	Cysteine--tRNA ligase, cytoplasmic		GO:0006399~tRNA metabolic process,GO:0006412~translation,GO:0006418~tRNA aminoacylation for protein translation,GO:0006423~cysteinyl-tRNA aminoacylation,GO:0034660~ncRNA metabolic process,GO:0043038~amino acid activation,GO:0043039~tRNA aminoacylation,	GO:0000049~tRNA binding,GO:0000166~nucleotide binding,GO:0001882~nucleoside binding,GO:0001883~purine nucleoside binding,GO:0003723~RNA binding,GO:0004812~aminoacyl-tRNA ligase activity,GO:0004817~cysteine-tRNA ligase activity,GO:0005524~ATP binding,GO:0008270~zinc ion binding,GO:0016875~ligase activity, forming carbon-oxygen bonds,GO:0016876~ligase activity, forming aminoacyl-tRNA and related co…	IPR001412:Aminoacyl-tRNA synthetase, class I, conserved site,IPR002308:Cysteinyl-tRNA synthetase, class Ia,IPR014729:Rossmann-like alpha/beta/alpha sandwich fold,IPR015803:Cysteinyl-tRNA synthetase, class Ia, N-terminal,IPR015804:Cysteinyl-tRNA synthetase, class Ia, C-terminal,	mmu00970:Aminoacyl-tRNA biosynthesis,	alternative splicing,Aminoacyl-tRNA synthetase,atp-binding,cytoplasm,ligase,metal-binding,nucleotide-binding,phosphoprotein,protein biosynthesis,zinc,	binding site:ATP,chain:Cysteinyl-tRNA synthetase, cytoplasmic,metal ion-binding site:Zinc,modified residue,sequence conflict,short sequence motif:"HIGH" region,short sequence motif:"KMSKS" region,splice variant,
Q6P2L7	CASC4_MOUSE	Casc4				1	1		3				Casc4	Protein CASC4	GO:0016021~integral to membrane,GO:0031224~intrinsic to membrane,					alternative splicing,coiled coil,membrane,phosphoprotein,Signal-anchor,transmembrane,	chain:Protein CASC4,modified residue,splice variant,topological domain:Cytoplasmic,topological domain:Lumenal,transmembrane region,
P70677	CASP3_MOUSE	Casp3	21	26	21	22	44	28	27	14	19		Casp3	Caspase-3		GO:0000079~regulation of cyclin-dependent protein kinase activity,GO:0000737~DNA catabolic process, endonucleolytic,GO:0001776~leukocyte homeostasis,GO:0001782~B cell homeostasis,GO:0001836~release of cytochrome c from mitochondria,GO:0002260~lymphocyte homeostasis,GO:0002683~negative regulation of immune system process,GO:0002694~regulation of leukocyte activation,GO:0002695~negative regulation …	GO:0004175~endopeptidase activity,GO:0004197~cysteine-type endopeptidase activity,GO:0004857~enzyme inhibitor activity,GO:0004860~protein kinase inhibitor activity,GO:0004861~cyclin-dependent protein kinase inhibitor activity,GO:0008233~peptidase activity,GO:0008234~cysteine-type peptidase activity,GO:0016538~cyclin-dependent protein kinase regulator activity,GO:0019207~kinase regulator activity,…	IPR001309:Peptidase C14, ICE, catalytic subunit p20,IPR002138:Peptidase C14, caspase non-catalytic subunit p10,IPR002398:Peptidase C14, caspase precursor p45,IPR011600:Peptidase C14, caspase catalytic,IPR015470:Caspase-3-related,IPR015917:Peptidase C14, caspase precursor p45, core,IPR016129:Peptidase C14, ICE, catalytic subunit p20, active site,	mmu04010:MAPK signaling pathway,mmu04115:p53 signaling pathway,mmu04210:Apoptosis,mmu04650:Natural killer cell mediated cytotoxicity,mmu05010:Alzheimer's disease,mmu05012:Parkinson's disease,mmu05014:Amyotrophic lateral sclerosis (ALS),mmu05016:Huntington's disease,mmu05200:Pathways in cancer,mmu05210:Colorectal cancer,mmu05416:Viral myocarditis,	acetylation,Apoptosis,cytoplasm,hydrolase,phosphoprotein,Protease,s-nitrosylation,thiol protease,zymogen,	chain:Caspase-3 subunit p12,chain:Caspase-3 subunit p17,modified residue,sequence conflict,
O08738	CASP6_MOUSE	Casp6	1	4	4	3	4	4	1	2	3		Casp6	Caspase-6		GO:0006508~proteolysis,GO:0006915~apoptosis,GO:0006917~induction of apoptosis,GO:0008219~cell death,GO:0010941~regulation of cell death,GO:0010942~positive regulation of cell death,GO:0012501~programmed cell death,GO:0012502~induction of programmed cell death,GO:0016265~death,GO:0042981~regulation of apoptosis,GO:0043065~positive regulation of apoptosis,GO:0043067~regulation of programmed cell de…	GO:0004175~endopeptidase activity,GO:0004197~cysteine-type endopeptidase activity,GO:0008233~peptidase activity,GO:0008234~cysteine-type peptidase activity,GO:0070011~peptidase activity, acting on L-amino acid peptides,	IPR001309:Peptidase C14, ICE, catalytic subunit p20,IPR002138:Peptidase C14, caspase non-catalytic subunit p10,IPR002398:Peptidase C14, caspase precursor p45,IPR011600:Peptidase C14, caspase catalytic,IPR015469:Caspase-6,IPR015917:Peptidase C14, caspase precursor p45, core,IPR016129:Peptidase C14, ICE, catalytic subunit p20, active site,	mmu04210:Apoptosis,	Apoptosis,cytoplasm,hydrolase,phosphoprotein,Protease,thiol protease,zymogen,	chain:Caspase-6 subunit p11,chain:Caspase-6 subunit p18,modified residue,
O89110	CASP8_MOUSE	Casp8		2	1		1			3	1		Casp8	Caspase-8	GO:0005730~nucleolus,GO:0005739~mitochondrion,GO:0030529~ribonucleoprotein complex,GO:0030684~preribosome,GO:0030686~90S preribosome,GO:0030687~preribosome, large subunit precursor,GO:0030689~Noc complex,GO:0030690~Noc1p-Noc2p complex,GO:0031974~membrane-enclosed lumen,GO:0031981~nuclear lumen,GO:0043228~non-membrane-bounded organelle,GO:0043232~intracellular non-membrane-bounded organelle,GO:004…	GO:0001525~angiogenesis,GO:0001568~blood vessel development,GO:0001838~embryonic epithelial tube formation,GO:0001841~neural tube formation,GO:0001944~vasculature development,GO:0002009~morphogenesis of an epithelium,GO:0002520~immune system development,GO:0002521~leukocyte differentiation,GO:0002573~myeloid leukocyte differentiation,GO:0006508~proteolysis,GO:0006915~apoptosis,GO:0007507~heart de…	GO:0004175~endopeptidase activity,GO:0004197~cysteine-type endopeptidase activity,GO:0008233~peptidase activity,GO:0008234~cysteine-type peptidase activity,GO:0070011~peptidase activity, acting on L-amino acid peptides,	IPR001309:Peptidase C14, ICE, catalytic subunit p20,IPR001875:Death effector,IPR002138:Peptidase C14, caspase non-catalytic subunit p10,IPR002398:Peptidase C14, caspase precursor p45,IPR011029:DEATH-like,IPR011600:Peptidase C14, caspase catalytic,IPR015917:Peptidase C14, caspase precursor p45, core,IPR016129:Peptidase C14, ICE, catalytic subunit p20, active site,	mmu04115:p53 signaling pathway,mmu04210:Apoptosis,mmu04620:Toll-like receptor signaling pathway,mmu04621:NOD-like receptor signaling pathway,mmu04622:RIG-I-like receptor signaling pathway,mmu05010:Alzheimer's disease,mmu05016:Huntington's disease,mmu05200:Pathways in cancer,mmu05416:Viral myocarditis,	Apoptosis,hydrolase,phosphoprotein,Protease,repeat,thiol protease,zymogen,	chain:Caspase-8 subunit p10,chain:Caspase-8 subunit p18,domain:DED 1,domain:DED 2,modified residue,sequence conflict,
P51125	ICAL_MOUSE	Cast		10	3	2	9	1		9	3		Cast	Calpastatin		GO:0009057~macromolecule catabolic process,GO:0030163~protein catabolic process,	GO:0004857~enzyme inhibitor activity,GO:0004866~endopeptidase inhibitor activity,GO:0004869~cysteine-type endopeptidase inhibitor activity,GO:0010859~calcium-dependent cysteine-type endopeptidase inhibitor activity,GO:0030414~peptidase inhibitor activity,	IPR001259:Proteinase inhibitor I27, calpastatin,		acetylation,alternative splicing,phosphoprotein,protease inhibitor,repeat,thiol protease inhibitor,	chain:Calpastatin,modified residue,repeat:Inhibitory domain 1,repeat:Inhibitory domain 2,repeat:Inhibitory domain 3,repeat:Inhibitory domain 4,splice variant,
P24270	CATA_MOUSE	Cat					2						Cat	Catalase	GO:0005739~mitochondrion,GO:0005777~peroxisome,GO:0005778~peroxisomal membrane,GO:0031090~organelle membrane,GO:0031903~microbody membrane,GO:0042579~microbody,GO:0044438~microbody part,GO:0044439~peroxisomal part,	GO:0000302~response to reactive oxygen species,GO:0006091~generation of precursor metabolites and energy,GO:0006638~neutral lipid metabolic process,GO:0006639~acylglycerol metabolic process,GO:0006641~triglyceride metabolic process,GO:0006662~glycerol ether metabolic process,GO:0006800~oxygen and reactive oxygen species metabolic process,GO:0006979~response to oxidative stress,GO:0008202~steroid …	GO:0004046~aminoacylase activity,GO:0004096~catalase activity,GO:0004601~peroxidase activity,GO:0005506~iron ion binding,GO:0016209~antioxidant activity,GO:0016684~oxidoreductase activity, acting on peroxide as acceptor,GO:0016811~hydrolase activity, acting on carbon-nitrogen (but not peptide) bonds, in linear amides,GO:0020037~heme binding,GO:0043167~ion binding,GO:0043169~cation binding,GO:0046…	IPR002226:Catalase,IPR010582:Catalase-related immune responsive,IPR011614:Catalase, N-terminal,IPR018028:Catalase related subgroup,	mmu00380:Tryptophan metabolism,mmu00680:Methane metabolism,mmu05014:Amyotrophic lateral sclerosis (ALS),	acetylation,chromoprotein,direct protein sequencing,heme,hydrogen peroxide,iron,metal-binding,metalloprotein,mitogen,nadp,oxidoreductase,peroxidase,peroxisome,phosphoprotein,	chain:Catalase,metal ion-binding site:Iron (heme axial ligand),modified residue,mutagenesis site,sequence conflict,
Q08024	PEBB_MOUSE	Cbfb	1			2	1		5	1			Cbfb	Core-binding factor subunit beta		GO:0001501~skeletal system development,GO:0001503~ossification,GO:0001649~osteoblast differentiation,GO:0001775~cell activation,GO:0002520~immune system development,GO:0002521~leukocyte differentiation,GO:0006355~regulation of transcription, DNA-dependent,GO:0006357~regulation of transcription from RNA polymerase II promoter,GO:0009891~positive regulation of biosynthetic process,GO:0010557~positi…	GO:0003712~transcription cofactor activity,GO:0003713~transcription coactivator activity,GO:0008134~transcription factor binding,GO:0016563~transcription activator activity,GO:0030528~transcription regulator activity,	IPR003417:Core binding factor, beta subunit,		3d-structure,acetylation,alternative splicing,direct protein sequencing,nucleus,phosphoprotein,	chain:Core-binding factor subunit beta,helix,modified residue,mutagenesis site,sequence conflict,splice variant,strand,turn,
P48758	CBR1_MOUSE	Cbr1		1	1		1	2	2	4	3		Cbr1	Carbonyl reductase [NADPH] 1		GO:0006766~vitamin metabolic process,GO:0006775~fat-soluble vitamin metabolic process,GO:0017144~drug metabolic process,GO:0042373~vitamin K metabolic process,GO:0042375~quinone cofactor metabolic process,GO:0051186~cofactor metabolic process,GO:0055114~oxidation reduction,	GO:0004090~carbonyl reductase (NADPH) activity,GO:0047021~15-hydroxyprostaglandin dehydrogenase (NADP+) activity,GO:0050221~prostaglandin-E2 9-reductase activity,	IPR002198:Short-chain dehydrogenase/reductase SDR,IPR002347:Glucose/ribitol dehydrogenase,IPR016040:NAD(P)-binding domain,	mmu00590:Arachidonic acid metabolism,	acetylation,cytoplasm,direct protein sequencing,nadp,oxidoreductase,phosphoprotein,	active site:Proton acceptor,binding site:Glutathione,binding site:NADP; via carbonyl oxygen,binding site:Substrate,chain:Carbonyl reductase [NADPH] 1,modified residue,nucleotide phosphate-binding region:NADP,region of interest:Glutathione binding,sequence conflict,
P83917	CBX1_MOUSE	Cbx1	1.7	10.6	23.3	0.9	14.2	6.6	8.5	21.5	15		Cbx1	Chromobox protein homolog 1	GO:0000775~chromosome, centromeric region,GO:0000785~chromatin,GO:0000792~heterochromatin,GO:0001939~female pronucleus,GO:0001940~male pronucleus,GO:0005694~chromosome,GO:0005721~centromeric heterochromatin,GO:0010369~chromocenter,GO:0043228~non-membrane-bounded organelle,GO:0043232~intracellular non-membrane-bounded organelle,GO:0044427~chromosomal part,GO:0045120~pronucleus,	GO:0006325~chromatin organization,GO:0006333~chromatin assembly or disassembly,GO:0006355~regulation of transcription, DNA-dependent,GO:0009890~negative regulation of biosynthetic process,GO:0010558~negative regulation of macromolecule biosynthetic process,GO:0010605~negative regulation of macromolecule metabolic process,GO:0010629~negative regulation of gene expression,GO:0016481~negative regula…	GO:0003682~chromatin binding,GO:0016564~transcription repressor activity,GO:0030528~transcription regulator activity,GO:0042802~identical protein binding,	IPR000953:Chromo domain,IPR008251:Chromo shadow,IPR017984:Chromo domain subgroup,IPR018125:Chromo shadow, subgroup,		3d-structure,nucleus,phosphoprotein,repeat,transcription regulation,	binding site:Histone H3-A7,binding site:Histone H3-K9Me2,binding site:PxVxL motif,chain:Chromobox protein homolog 1,domain:Chromo 1,domain:Chromo 2; shadow subtype,helix,modified residue,mutagenesis site,strand,turn,
P23198	CBX3_MOUSE	Cbx3	5.2	8.4	30.4	11.8	25.5	20.1	14.5	28	28.8		Cbx3	Chromobox protein homolog 3	GO:0000228~nuclear chromosome,GO:0000775~chromosome, centromeric region,GO:0000779~condensed chromosome, centromeric region,GO:0000785~chromatin,GO:0000790~nuclear chromatin,GO:0000792~heterochromatin,GO:0000793~condensed chromosome,GO:0005635~nuclear envelope,GO:0005694~chromosome,GO:0005720~nuclear heterochromatin,GO:0005721~centromeric heterochromatin,GO:0010369~chromocenter,GO:0012505~endomem…	GO:0006325~chromatin organization,GO:0006333~chromatin assembly or disassembly,GO:0006350~transcription,GO:0006355~regulation of transcription, DNA-dependent,GO:0009890~negative regulation of biosynthetic process,GO:0010558~negative regulation of macromolecule biosynthetic process,GO:0010605~negative regulation of macromolecule metabolic process,GO:0010629~negative regulation of gene expression,G…	GO:0003682~chromatin binding,GO:0016564~transcription repressor activity,GO:0030528~transcription regulator activity,	IPR000953:Chromo domain,IPR008251:Chromo shadow,IPR017984:Chromo domain subgroup,IPR018125:Chromo shadow, subgroup,	mmu04610:Complement and coagulation cascades,mmu05020:Prion diseases,mmu05322:Systemic lupus erythematosus,	acetylation,chromatin regulator,direct protein sequencing,nucleus,phosphoprotein,repeat,repressor,Transcription,transcription regulation,	chain:Chromobox protein homolog 3,domain:Chromo 1,domain:Chromo 2; shadow subtype,modified residue,
Q61686	CBX5_MOUSE	Cbx5	0.1		3.3	1.3	5.3	0.4	2	3.5	3.2		Cbx5	Chromobox protein homolog 5	GO:0000118~histone deacetylase complex,GO:0000228~nuclear chromosome,GO:0000775~chromosome, centromeric region,GO:0000776~kinetochore,GO:0000785~chromatin,GO:0000790~nuclear chromatin,GO:0000792~heterochromatin,GO:0005654~nucleoplasm,GO:0005694~chromosome,GO:0005720~nuclear heterochromatin,GO:0005730~nucleolus,GO:0010369~chromocenter,GO:0016585~chromatin remodeling complex,GO:0017053~transcriptio…	GO:0006325~chromatin organization,GO:0006333~chromatin assembly or disassembly,GO:0006355~regulation of transcription, DNA-dependent,GO:0009890~negative regulation of biosynthetic process,GO:0010558~negative regulation of macromolecule biosynthetic process,GO:0010605~negative regulation of macromolecule metabolic process,GO:0010629~negative regulation of gene expression,GO:0016481~negative regula…	GO:0003682~chromatin binding,GO:0016564~transcription repressor activity,GO:0030528~transcription regulator activity,GO:0030674~protein binding, bridging,GO:0070491~transcription repressor binding,	IPR000953:Chromo domain,IPR008251:Chromo shadow,IPR017984:Chromo domain subgroup,IPR018125:Chromo shadow, subgroup,		centromere,nucleus,phosphoprotein,repeat,	chain:Chromobox protein homolog 5,compositionally biased region:Poly-Ser,domain:Chromo 1,domain:Chromo 2; shadow subtype,modified residue,sequence conflict,
Q8CH18	CCAR1_MOUSE	Ccar1			1	1	2		1	1	2		Ccar1	Cell division cycle and apoptosis regulator protein 1	GO:0005635~nuclear envelope,GO:0005641~nuclear envelope lumen,GO:0012505~endomembrane system,GO:0031967~organelle envelope,GO:0031970~organelle envelope lumen,GO:0031974~membrane-enclosed lumen,GO:0031975~envelope,GO:0048471~perinuclear region of cytoplasm,	GO:0006350~transcription,GO:0006915~apoptosis,GO:0007049~cell cycle,GO:0008219~cell death,GO:0010941~regulation of cell death,GO:0010942~positive regulation of cell death,GO:0012501~programmed cell death,GO:0016265~death,GO:0042981~regulation of apoptosis,GO:0043065~positive regulation of apoptosis,GO:0043067~regulation of programmed cell death,GO:0043068~positive regulation of programmed cell de…		IPR003034:DNA-binding SAP,		alternative splicing,Apoptosis,cell cycle,coiled coil,cytoplasm,isopeptide bond,phosphoprotein,Transcription,transcription regulation,ubl conjugation,	chain:Cell division cycle and apoptosis regulator protein 1,compositionally biased region:Arg-rich,compositionally biased region:Gln-rich,compositionally biased region:Glu-rich,cross-link:Glycyl lysine isopeptide (Lys-Gly) (interchain with G-Cter in ubiquitin),domain:SAP,modified residue,sequence conflict,splice variant,
Q3MI99	CCBE1_MOUSE	Ccbe1	28	18	2	23	10	10	14	12	2		Ccbe1	Collagen and calcium-binding EGF domain-containing protein 1	GO:0005576~extracellular region,	GO:0001525~angiogenesis,GO:0001568~blood vessel development,GO:0001944~vasculature development,GO:0001945~lymph vessel development,GO:0001946~lymphangiogenesis,GO:0002040~sprouting angiogenesis,GO:0048514~blood vessel morphogenesis,GO:0048845~venous blood vessel morphogenesis,	GO:0005509~calcium ion binding,GO:0043167~ion binding,GO:0043169~cation binding,GO:0046872~metal ion binding,	IPR000152:EGF-type aspartate/asparagine hydroxylation conserved site,IPR000742:EGF-like, type 3,IPR001881:EGF-like calcium-binding,IPR006210:EGF-like,IPR008160:Collagen triple helix repeat,IPR013032:EGF-like region, conserved site,IPR013091:EGF calcium-binding,IPR018097:EGF-like calcium-binding, conserved site,		angiogenesis,calcium,collagen,developmental protein,disulfide bond,egf-like domain,glycoprotein,repeat,Secreted,signal,	chain:Collagen and calcium-binding EGF domain- containing protein 1,disulfide bond,domain:Collagen-like 1,domain:Collagen-like 2,domain:EGF-like; calcium-binding,glycosylation site:N-linked (GlcNAc...),sequence conflict,signal peptide,
Q9D8X2	CC124_MOUSE	Ccdc124	2	1		2	2		3		1		Ccdc124	Coiled-coil domain-containing protein 124				IPR010422:Protein of unknown function DUF1014,		coiled coil,	chain:Coiled-coil domain-containing protein 124,sequence conflict,
Q78PG9	CCD25_MOUSE	Ccdc25	1			1			2				Ccdc25	Coiled-coil domain-containing protein 25				IPR008532:Protein of unknown function DUF814,		acetylation,coiled coil,phosphoprotein,	chain:Coiled-coil domain-containing protein 25,modified residue,sequence conflict,
Q3UI66	CCD34_MOUSE	Ccdc34			1						2		Ccdc34	Coiled-coil domain-containing protein 34						coiled coil,	chain:Coiled-coil domain-containing protein 34,compositionally biased region:Lys-rich,
Q8R3Q6	CCD58_MOUSE	Ccdc58	5	8	6	8	9	6	2	3	9		Ccdc58	Coiled-coil domain-containing protein 58	GO:0005739~mitochondrion,			IPR019171:Caffeine-induced death protein 2,		acetylation,coiled coil,	chain:Coiled-coil domain-containing protein 58,modified residue,sequence conflict,
P80314	TCPB_MOUSE	Cct2	45	34	35	75	86	30	83	47	60		Cct2	T-complex protein 1 subunit beta	GO:0005829~cytosol,GO:0005832~chaperonin-containing T-complex,GO:0044445~cytosolic part,	GO:0006457~protein folding,	GO:0000166~nucleotide binding,GO:0001882~nucleoside binding,GO:0001883~purine nucleoside binding,GO:0005524~ATP binding,GO:0017076~purine nucleotide binding,GO:0030554~adenyl nucleotide binding,GO:0032553~ribonucleotide binding,GO:0032555~purine ribonucleotide binding,GO:0032559~adenyl ribonucleotide binding,GO:0051082~unfolded protein binding,	IPR002194:Chaperonin TCP-1, conserved site,IPR002423:Chaperonin Cpn60/TCP-1,IPR012716:T-complex protein 1, beta subunit,IPR017441:Protein kinase, ATP binding site,IPR017998:Chaperone, tailless complex polypeptide 1,		acetylation,atp-binding,Chaperone,cytoplasm,direct protein sequencing,molecular chaperone,nucleotide-binding,	chain:T-complex protein 1 subunit beta,modified residue,sequence conflict,
P80318	TCPG_MOUSE	Cct3	32	18	46	52	39	28	65	56	56		Cct3	T-complex protein 1 subunit gamma	GO:0005829~cytosol,GO:0005832~chaperonin-containing T-complex,GO:0044445~cytosolic part,	GO:0006457~protein folding,	GO:0000166~nucleotide binding,GO:0001882~nucleoside binding,GO:0001883~purine nucleoside binding,GO:0005524~ATP binding,GO:0017076~purine nucleotide binding,GO:0030554~adenyl nucleotide binding,GO:0032553~ribonucleotide binding,GO:0032555~purine ribonucleotide binding,GO:0032559~adenyl ribonucleotide binding,GO:0051082~unfolded protein binding,	IPR002194:Chaperonin TCP-1, conserved site,IPR002423:Chaperonin Cpn60/TCP-1,IPR012719:T-complex protein 1, gamma subunit,IPR017998:Chaperone, tailless complex polypeptide 1,		3d-structure,acetylation,atp-binding,Chaperone,cytoplasm,direct protein sequencing,disulfide bond,molecular chaperone,nucleotide-binding,phosphoprotein,	chain:T-complex protein 1 subunit gamma,disulfide bond,helix,modified residue,sequence conflict,strand,
P80315	TCPD_MOUSE	Cct4	35	28	21	46	50	23	51	34	36		Cct4	T-complex protein 1 subunit delta	GO:0005829~cytosol,GO:0005832~chaperonin-containing T-complex,GO:0016023~cytoplasmic membrane-bounded vesicle,GO:0031410~cytoplasmic vesicle,GO:0031982~vesicle,GO:0031988~membrane-bounded vesicle,GO:0042470~melanosome,GO:0044445~cytosolic part,GO:0048770~pigment granule,	GO:0006457~protein folding,	GO:0000166~nucleotide binding,GO:0001882~nucleoside binding,GO:0001883~purine nucleoside binding,GO:0005524~ATP binding,GO:0017076~purine nucleotide binding,GO:0030554~adenyl nucleotide binding,GO:0032553~ribonucleotide binding,GO:0032555~purine ribonucleotide binding,GO:0032559~adenyl ribonucleotide binding,GO:0051082~unfolded protein binding,	IPR002194:Chaperonin TCP-1, conserved site,IPR002423:Chaperonin Cpn60/TCP-1,IPR012717:T-complex protein 1, delta subunit,IPR017998:Chaperone, tailless complex polypeptide 1,		acetylation,atp-binding,Chaperone,cytoplasm,direct protein sequencing,molecular chaperone,nucleotide-binding,	chain:T-complex protein 1 subunit delta,modified residue,sequence conflict,
P80316	TCPE_MOUSE	Cct5	41	31	41	64	72	29	86	30	56		Cct5	T-complex protein 1 subunit epsilon	GO:0005829~cytosol,GO:0005832~chaperonin-containing T-complex,GO:0044445~cytosolic part,	GO:0006457~protein folding,	GO:0000166~nucleotide binding,GO:0001882~nucleoside binding,GO:0001883~purine nucleoside binding,GO:0005524~ATP binding,GO:0017076~purine nucleotide binding,GO:0030554~adenyl nucleotide binding,GO:0032553~ribonucleotide binding,GO:0032555~purine ribonucleotide binding,GO:0032559~adenyl ribonucleotide binding,GO:0051082~unfolded protein binding,	IPR002194:Chaperonin TCP-1, conserved site,IPR002423:Chaperonin Cpn60/TCP-1,IPR012718:T-complex protein 1, epsilon subunit,IPR017998:Chaperone, tailless complex polypeptide 1,		acetylation,atp-binding,Chaperone,cytoplasm,direct protein sequencing,molecular chaperone,nucleotide-binding,	chain:T-complex protein 1 subunit epsilon,modified residue,sequence conflict,
P80317	TCPZ_MOUSE	Cct6a	28.9	20.8	38.5	36	46.8	25	49.6	51.8	55.8		Cct6a	T-complex protein 1 subunit zeta	GO:0005829~cytosol,GO:0005832~chaperonin-containing T-complex,GO:0044445~cytosolic part,	GO:0006457~protein folding,	GO:0000166~nucleotide binding,GO:0001882~nucleoside binding,GO:0001883~purine nucleoside binding,GO:0005524~ATP binding,GO:0017076~purine nucleotide binding,GO:0030554~adenyl nucleotide binding,GO:0032553~ribonucleotide binding,GO:0032555~purine ribonucleotide binding,GO:0032559~adenyl ribonucleotide binding,GO:0051082~unfolded protein binding,	IPR002194:Chaperonin TCP-1, conserved site,IPR002423:Chaperonin Cpn60/TCP-1,IPR012722:T-complex protein 1, zeta subunit,IPR017998:Chaperone, tailless complex polypeptide 1,		acetylation,atp-binding,Chaperone,cytoplasm,direct protein sequencing,molecular chaperone,nucleotide-binding,phosphoprotein,	chain:T-complex protein 1 subunit zeta,modified residue,
Q61390	TCPW_MOUSE	Cct6b	0.1	0.2	2.5	2	0.2		1.4	0.2	1.2		Cct6b	T-complex protein 1 subunit zeta-2		GO:0006457~protein folding,	GO:0000166~nucleotide binding,GO:0001882~nucleoside binding,GO:0001883~purine nucleoside binding,GO:0005524~ATP binding,GO:0017076~purine nucleotide binding,GO:0030554~adenyl nucleotide binding,GO:0032553~ribonucleotide binding,GO:0032555~purine ribonucleotide binding,GO:0032559~adenyl ribonucleotide binding,GO:0051082~unfolded protein binding,	IPR002194:Chaperonin TCP-1, conserved site,IPR002423:Chaperonin Cpn60/TCP-1,IPR012722:T-complex protein 1, zeta subunit,IPR017998:Chaperone, tailless complex polypeptide 1,		acetylation,atp-binding,Chaperone,cytoplasm,nucleotide-binding,	chain:T-complex protein 1 subunit zeta-2,modified residue,sequence conflict,
P80313	TCPH_MOUSE	Cct7	45	22	41	73	65	32	77	43	55		Cct7	T-complex protein 1 subunit eta	GO:0005739~mitochondrion,GO:0005829~cytosol,GO:0005832~chaperonin-containing T-complex,GO:0044445~cytosolic part,	GO:0006457~protein folding,	GO:0000166~nucleotide binding,GO:0001882~nucleoside binding,GO:0001883~purine nucleoside binding,GO:0005524~ATP binding,GO:0017076~purine nucleotide binding,GO:0030554~adenyl nucleotide binding,GO:0032553~ribonucleotide binding,GO:0032555~purine ribonucleotide binding,GO:0032559~adenyl ribonucleotide binding,GO:0042802~identical protein binding,GO:0051082~unfolded protein binding,	IPR002194:Chaperonin TCP-1, conserved site,IPR002423:Chaperonin Cpn60/TCP-1,IPR012720:T-complex protein 1, eta subunit,IPR017998:Chaperone, tailless complex polypeptide 1,		acetylation,atp-binding,Chaperone,cytoplasm,direct protein sequencing,nucleotide-binding,	chain:T-complex protein 1 subunit eta,modified residue,
P42932	TCPQ_MOUSE	Cct8	15	12	38	37	34	18	59	37	45		Cct8	T-complex protein 1 subunit theta		GO:0006457~protein folding,	GO:0000166~nucleotide binding,GO:0001882~nucleoside binding,GO:0001883~purine nucleoside binding,GO:0005524~ATP binding,GO:0017076~purine nucleotide binding,GO:0030554~adenyl nucleotide binding,GO:0032553~ribonucleotide binding,GO:0032555~purine ribonucleotide binding,GO:0032559~adenyl ribonucleotide binding,GO:0051082~unfolded protein binding,	IPR002194:Chaperonin TCP-1, conserved site,IPR002423:Chaperonin Cpn60/TCP-1,IPR012721:T-complex protein 1, theta subunit,IPR017998:Chaperone, tailless complex polypeptide 1,		acetylation,atp-binding,Chaperone,cytoplasm,cytosol,direct protein sequencing,isopeptide bond,molecular chaperone,nucleotide-binding,phosphoprotein,ubl conjugation,	chain:T-complex protein 1 subunit theta,cross-link:Glycyl lysine isopeptide (Lys-Gly) (interchain with G-Cter in ubiquitin),modified residue,
P10810	CD14_MOUSE	Cd14	4	5			2		1	5			Cd14	Monocyte differentiation antigen CD14	GO:0005886~plasma membrane,GO:0016021~integral to membrane,GO:0031224~intrinsic to membrane,GO:0031225~anchored to membrane,GO:0043235~receptor complex,GO:0045121~membrane raft,GO:0046696~lipopolysaccharide receptor complex,	GO:0001817~regulation of cytokine production,GO:0001819~positive regulation of cytokine production,GO:0002237~response to molecule of bacterial origin,GO:0006952~defense response,GO:0006954~inflammatory response,GO:0006955~immune response,GO:0009611~response to wounding,GO:0009617~response to bacterium,GO:0010033~response to organic substance,GO:0032496~response to lipopolysaccharide,GO:0032680~r…	GO:0001530~lipopolysaccharide binding,	IPR001611:Leucine-rich repeat,IPR016337:Monocyte differentiation antigen CD14,	mmu04010:MAPK signaling pathway,mmu04620:Toll-like receptor signaling pathway,mmu04640:Hematopoietic cell lineage,mmu04810:Regulation of actin cytoskeleton,	3d-structure,cell membrane,disulfide bond,glycoprotein,gpi-anchor,immune response,inflammatory response,leucine-rich repeat,lipoprotein,membrane,phosphoprotein,repeat,signal,	chain:Monocyte differentiation antigen CD14,disulfide bond,glycosylation site:N-linked (GlcNAc...),helix,lipid moiety-binding region:GPI-anchor amidated asparagine,modified residue,propeptide:Removed in mature form,region of interest:LPS-binding,repeat:LRR 1,repeat:LRR 10,repeat:LRR 11,repeat:LRR 2,repeat:LRR 3,repeat:LRR 4,repeat:LRR 5,repeat:LRR 6,repeat:LRR 7,repeat:LRR 8,repeat:LRR 9,signal p…
Q9JLQ0	CD2AP_MOUSE	Cd2ap	2	1	2	2	4		4	1	1		Cd2ap	CD2-associated protein	GO:0001726~ruffle,GO:0005856~cytoskeleton,GO:0005938~cell cortex,GO:0016023~cytoplasmic membrane-bounded vesicle,GO:0030139~endocytic vesicle,GO:0031252~cell leading edge,GO:0031410~cytoplasmic vesicle,GO:0031982~vesicle,GO:0031988~membrane-bounded vesicle,GO:0042995~cell projection,GO:0043228~non-membrane-bounded organelle,GO:0043232~intracellular non-membrane-bounded organelle,GO:0048471~perinu…	GO:0000087~M phase of mitotic cell cycle,GO:0000278~mitotic cell cycle,GO:0000279~M phase,GO:0000280~nuclear division,GO:0006508~proteolysis,GO:0006511~ubiquitin-dependent protein catabolic process,GO:0006928~cell motion,GO:0007049~cell cycle,GO:0007067~mitosis,GO:0007155~cell adhesion,GO:0009057~macromolecule catabolic process,GO:0010498~proteasomal protein catabolic process,GO:0016337~cell-cell…	GO:0008013~beta-catenin binding,GO:0017124~SH3 domain binding,GO:0019904~protein domain specific binding,GO:0045296~cadherin binding,GO:0050839~cell adhesion molecule binding,	IPR000108:Neutrophil cytosol factor 2,IPR001452:Src homology-3 domain,		3d-structure,cell cycle,cell division,cell projection,coiled coil,cytoplasm,cytoskeleton,mitosis,phosphoprotein,repeat,sh3 domain,sh3-binding,	chain:CD2-associated protein,compositionally biased region:Pro-rich,domain:SH3 1; truncated,domain:SH3 2,domain:SH3 3,helix,modified residue,region of interest:Interaction with ANLN and localization to the midbody,sequence conflict,short sequence motif:SH3-binding,strand,
P15379	CD44_MOUSE	Cd44	15	15	13	14	15	13	19	16	18		Cd44	CD44 antigen	GO:0005886~plasma membrane,GO:0009897~external side of plasma membrane,GO:0009986~cell surface,GO:0016021~integral to membrane,GO:0016323~basolateral plasma membrane,GO:0031224~intrinsic to membrane,GO:0044459~plasma membrane part,	GO:0001655~urogenital system development,GO:0001656~metanephros development,GO:0001657~ureteric bud development,GO:0001658~branching involved in ureteric bud morphogenesis,GO:0001763~morphogenesis of a branching structure,GO:0001822~kidney development,GO:0002009~morphogenesis of an epithelium,GO:0002246~healing during inflammatory response,GO:0003006~reproductive developmental process,GO:0006952~…	GO:0001871~pattern binding,GO:0005539~glycosaminoglycan binding,GO:0005540~hyaluronic acid binding,GO:0030246~carbohydrate binding,GO:0030247~polysaccharide binding,	IPR000538:Link,IPR001231:CD44 antigen,IPR016186:C-type lectin-like,	mmu04512:ECM-receptor interaction,mmu04640:Hematopoietic cell lineage,	3d-structure,alternative splicing,cell adhesion,disulfide bond,glycoprotein,membrane,membrane protein,phosphoprotein,proteoglycan,Pyrrolidone carboxylic acid,receptor,signal,sulfation,transmembrane,	chain:CD44 antigen,compositionally biased region:Arg/Lys-rich (basic),disulfide bond,domain:Link,glycosylation site:N-linked (GlcNAc...),helix,modified residue,region of interest:Stem,sequence conflict,sequence variant,signal peptide,splice variant,strand,topological domain:Cytoplasmic,topological domain:Extracellular,transmembrane region,
P41731	CD63_MOUSE	Cd63	2	1		1	1	1	4	1	1		Cd63	CD63 antigen	GO:0000323~lytic vacuole,GO:0005764~lysosome,GO:0005768~endosome,GO:0005770~late endosome,GO:0005773~vacuole,GO:0005886~plasma membrane,GO:0010008~endosome membrane,GO:0016021~integral to membrane,GO:0031090~organelle membrane,GO:0031224~intrinsic to membrane,GO:0044440~endosomal part,	GO:0030100~regulation of endocytosis,GO:0045807~positive regulation of endocytosis,GO:0051050~positive regulation of transport,GO:0051130~positive regulation of cellular component organization,GO:0060627~regulation of vesicle-mediated transport,		IPR000301:Tetraspanin, subgroup,IPR018499:Tetraspanin,IPR018503:Tetraspanin, conserved site,	mmu04142:Lysosome,	cell membrane,endosome,glycoprotein,lysosome,membrane,surface antigen,transmembrane,transmembrane protein,	chain:CD63 antigen,glycosylation site:N-linked (GlcNAc...),topological domain:Cytoplasmic,topological domain:Extracellular,transmembrane region,
P35762	CD81_MOUSE	Cd81	5	8	3	8	10	3	4	2	3		Cd81	CD81 antigen	GO:0005886~plasma membrane,GO:0005887~integral to plasma membrane,GO:0016021~integral to membrane,GO:0031224~intrinsic to membrane,GO:0031226~intrinsic to plasma membrane,GO:0044459~plasma membrane part,	GO:0000165~MAPKKK cascade,GO:0000187~activation of MAPK activity,GO:0001558~regulation of cell growth,GO:0001932~regulation of protein amino acid phosphorylation,GO:0001934~positive regulation of protein amino acid phosphorylation,GO:0002684~positive regulation of immune system process,GO:0002694~regulation of leukocyte activation,GO:0002696~positive regulation of leukocyte activation,GO:0006468~…		IPR000301:Tetraspanin, subgroup,IPR018499:Tetraspanin,IPR018503:Tetraspanin, conserved site,	mmu04662:B cell receptor signaling pathway,	direct protein sequencing,disulfide bond,membrane,transmembrane,transmembrane protein,	chain:CD81 antigen,disulfide bond,sequence conflict,topological domain:Cytoplasmic,topological domain:Extracellular,transmembrane region,
P40240	CD9_MOUSE	Cd9	6	4		10	5	2	2	2			Cd9	CD9 antigen	GO:0005886~plasma membrane,GO:0016021~integral to membrane,GO:0031224~intrinsic to membrane,	GO:0001508~regulation of action potential,GO:0006873~cellular ion homeostasis,GO:0006928~cell motion,GO:0006944~membrane fusion,GO:0007043~cell-cell junction assembly,GO:0007155~cell adhesion,GO:0007272~ensheathment of neurons,GO:0007338~single fertilization,GO:0007342~fusion of sperm to egg plasma membrane,GO:0008285~negative regulation of cell proliferation,GO:0008366~axon ensheathment,GO:00095…		IPR000301:Tetraspanin, subgroup,IPR018499:Tetraspanin,IPR018503:Tetraspanin, conserved site,	mmu04640:Hematopoietic cell lineage,	cell adhesion,disulfide bond,fertilization,glycoprotein,lipoprotein,membrane,palmitate,phosphoprotein,transmembrane,	chain:CD9 antigen,glycosylation site:N-linked (GlcNAc...),lipid moiety-binding region:S-palmitoyl cysteine,mutagenesis site,topological domain:Cytoplasmic,topological domain:Extracellular,transmembrane region,
Q61081	CDC37_MOUSE	Cdc37	6	15	19	14	27	14	20	31	12		Cdc37	Hsp90 co-chaperone Cdc37	GO:0005829~cytosol,	GO:0001959~regulation of cytokine-mediated signaling pathway,GO:0060334~regulation of interferon-gamma-mediated signaling pathway,GO:0060338~regulation of type I interferon-mediated signaling pathway,	GO:0031072~heat shock protein binding,GO:0051879~Hsp90 protein binding,	IPR004918:Cdc37,IPR013855:Cdc37, N-terminal,IPR013873:Cdc37, C-terminal,IPR013874:Cdc37, Hsp90 binding,		acetylation,Chaperone,cytoplasm,phosphoprotein,	chain:Hsp90 co-chaperone Cdc37,modified residue,
P60766	CDC42_MOUSE	Cdc42	12	19.2	20	13.5	24	12.7	17	12.1	15.7		Cdc42	Cell division control protein 42 homolog	GO:0005886~plasma membrane,GO:0009898~internal side of plasma membrane,GO:0042995~cell projection,GO:0044459~plasma membrane part,GO:0045177~apical part of cell,	GO:0000902~cell morphogenesis,GO:0001709~cell fate determination,GO:0007088~regulation of mitosis,GO:0007097~nuclear migration,GO:0007155~cell adhesion,GO:0007163~establishment or maintenance of cell polarity,GO:0007242~intracellular signaling cascade,GO:0007264~small GTPase mediated signal transduction,GO:0007265~Ras protein signal transduction,GO:0007266~Rho protein signal transduction,GO:00073…	GO:0000166~nucleotide binding,GO:0003924~GTPase activity,GO:0005525~GTP binding,GO:0017076~purine nucleotide binding,GO:0019001~guanyl nucleotide binding,GO:0030742~GTP-dependent protein binding,GO:0032553~ribonucleotide binding,GO:0032555~purine ribonucleotide binding,GO:0032561~guanyl ribonucleotide binding,	IPR001806:Ras GTPase,IPR003578:Ras small GTPase, Rho type,IPR005225:Small GTP-binding protein,IPR013753:Ras,	mmu04010:MAPK signaling pathway,mmu04062:Chemokine signaling pathway,mmu04144:Endocytosis,mmu04360:Axon guidance,mmu04370:VEGF signaling pathway,mmu04510:Focal adhesion,mmu04520:Adherens junction,mmu04530:Tight junction,mmu04660:T cell receptor signaling pathway,mmu04666:Fc gamma R-mediated phagocytosis,mmu04670:Leukocyte transendothelial migration,mmu04722:Neurotrophin signaling pathway,mmu04810…	3d-structure,acetylation,alternative splicing,cell division,cell membrane,direct protein sequencing,GTP binding,gtp-binding,lipoprotein,membrane,methylation,nucleotide-binding,prenylation,	chain:Cell division control protein 42 homolog,helix,lipid moiety-binding region:S-geranylgeranyl cysteine,modified residue,mutagenesis site,nucleotide phosphate-binding region:GTP,propeptide:Removed in mature form,sequence conflict,short sequence motif:Effector region,splice variant,strand,turn,
Q6A068	CDC5L_MOUSE	Cdc5l			3		3	1	3	2	2		Cdc5l	Cell division cycle 5-like protein	GO:0005654~nucleoplasm,GO:0005681~spliceosome,GO:0016604~nuclear body,GO:0016607~nuclear speck,GO:0030529~ribonucleoprotein complex,GO:0031974~membrane-enclosed lumen,GO:0031981~nuclear lumen,GO:0043233~organelle lumen,GO:0044451~nucleoplasm part,GO:0070013~intracellular organelle lumen,	GO:0006350~transcription,GO:0006396~RNA processing,GO:0006397~mRNA processing,GO:0007049~cell cycle,GO:0008380~RNA splicing,GO:0016071~mRNA metabolic process,GO:0045449~regulation of transcription,	GO:0003677~DNA binding,GO:0003723~RNA binding,	IPR001005:SANT, DNA-binding,IPR012287:Homeodomain-related,IPR014778:Myb, DNA-binding,IPR015495:Myb transcription factor,IPR017930:Myb-type HTH DNA-binding domain,	mmu03040:Spliceosome,	acetylation,activator,cell cycle,coiled coil,cytoplasm,direct protein sequencing,dna-binding,mrna processing,mrna splicing,nucleus,phosphoprotein,repeat,rna-binding,Spliceosome,Transcription,transcription regulation,	chain:Cell division cycle 5-related protein,DNA-binding region:H-T-H motif,domain:HTH myb-type 1,domain:HTH myb-type 2,modified residue,region of interest:Interaction with DAPK3,region of interest:Interaction with PLRG1,region of interest:Interaction with PPP1R8,
Q5U462	CDCP1_MOUSE	Cdcp1	4	8	4	5			1	2	2		Cdcp1	CUB domain-containing protein 1	GO:0005886~plasma membrane,GO:0016021~integral to membrane,GO:0031224~intrinsic to membrane,					cell membrane,disulfide bond,glycoprotein,membrane,phosphoprotein,signal,transmembrane,	chain:CUB domain-containing protein 1,disulfide bond,domain:CUB,glycosylation site:N-linked (GlcNAc...),modified residue,signal peptide,site:Cleavage; by ST14/MT-SP1,topological domain:Cytoplasmic,topological domain:Extracellular,transmembrane region,
P09803	CADH1_MOUSE	Cdh1	122	181	91	75	114	61	29	87	77		Cdh1	Cadherin-1	GO:0005886~plasma membrane,GO:0005911~cell-cell junction,GO:0005912~adherens junction,GO:0005913~cell-cell adherens junction,GO:0016021~integral to membrane,GO:0016323~basolateral plasma membrane,GO:0030054~cell junction,GO:0031224~intrinsic to membrane,GO:0044459~plasma membrane part,GO:0045177~apical part of cell,GO:0070161~anchoring junction,	GO:0001701~in utero embryonic development,GO:0001824~blastocyst development,GO:0001825~blastocyst formation,GO:0001829~trophectodermal cell differentiation,GO:0006461~protein complex assembly,GO:0007155~cell adhesion,GO:0007156~homophilic cell adhesion,GO:0007431~salivary gland development,GO:0007435~salivary gland morphogenesis,GO:0009792~embryonic development ending in birth or egg hatching,GO:…	GO:0005509~calcium ion binding,GO:0008013~beta-catenin binding,GO:0019899~enzyme binding,GO:0019902~phosphatase binding,GO:0019903~protein phosphatase binding,GO:0042153~RPTP-like protein binding,GO:0043167~ion binding,GO:0043169~cation binding,GO:0046872~metal ion binding,	IPR000233:Cadherin cytoplasmic region,IPR002126:Cadherin,IPR014868:Cadherin prodomain like,	mmu04514:Cell adhesion molecules (CAMs),mmu04520:Adherens junction,mmu05200:Pathways in cancer,mmu05213:Endometrial cancer,mmu05216:Thyroid cancer,mmu05218:Melanoma,mmu05219:Bladder cancer,	3d-structure,calcium,calcium binding,cell adhesion,cell junction,cell membrane,cleavage on pair of basic residues,direct protein sequencing,disulfide bond,duplication,glycoprotein,membrane,phosphoprotein,repeat,signal,transmembrane,transmembrane protein,	chain:Cadherin-1,chain:E-Cad/CTF1,chain:E-Cad/CTF2,chain:E-Cad/CTF3,compositionally biased region:Ser-rich,domain:Cadherin 1,domain:Cadherin 2,domain:Cadherin 3,domain:Cadherin 4,domain:Cadherin 5,glycosylation site:N-linked (GlcNAc...),helix,modified residue,region of interest:Required for binding alpha, beta and gamma catenins,region of interest:Required for binding CTNND1 and PSEN1,sequence co…
Q9R100	CAD17_MOUSE	Cdh17	2	4									Cdh17	Cadherin-17	GO:0005886~plasma membrane,GO:0005887~integral to plasma membrane,GO:0016021~integral to membrane,GO:0016323~basolateral plasma membrane,GO:0031224~intrinsic to membrane,GO:0031226~intrinsic to plasma membrane,GO:0044459~plasma membrane part,	GO:0006857~oligopeptide transport,GO:0007155~cell adhesion,GO:0007156~homophilic cell adhesion,GO:0015833~peptide transport,GO:0016337~cell-cell adhesion,GO:0016339~calcium-dependent cell-cell adhesion,GO:0022610~biological adhesion,	GO:0005427~proton-dependent oligopeptide secondary active transmembrane transporter activity,GO:0005509~calcium ion binding,GO:0015197~peptide transporter activity,GO:0015198~oligopeptide transporter activity,GO:0015322~secondary active oligopeptide transmembrane transporter activity,GO:0043167~ion binding,GO:0043169~cation binding,GO:0046872~metal ion binding,	IPR002126:Cadherin,		calcium,cell adhesion,cell membrane,direct protein sequencing,glycoprotein,membrane,phosphoprotein,repeat,signal,transmembrane,transport,	chain:Cadherin-17,domain:Cadherin 1,domain:Cadherin 2,domain:Cadherin 3,domain:Cadherin 4,domain:Cadherin 5,domain:Cadherin 6,domain:Cadherin 7,glycosylation site:N-linked (GlcNAc...),modified residue,signal peptide,topological domain:Cytoplasmic,topological domain:Extracellular,transmembrane region,
Q99PF4	CAD23_MOUSE	Cdh23	0.1						1.1				Cdh23	Cadherin-23	GO:0001917~photoreceptor inner segment,GO:0005815~microtubule organizing center,GO:0005856~cytoskeleton,GO:0005886~plasma membrane,GO:0005902~microvillus,GO:0005929~cilium,GO:0005932~microtubule basal body,GO:0015630~microtubule cytoskeleton,GO:0016021~integral to membrane,GO:0031224~intrinsic to membrane,GO:0032420~stereocilium,GO:0032421~stereocilium bundle,GO:0032426~stereocilium bundle tip,GO…	GO:0000902~cell morphogenesis,GO:0000904~cell morphogenesis involved in differentiation,GO:0002093~auditory receptor cell morphogenesis,GO:0007155~cell adhesion,GO:0007156~homophilic cell adhesion,GO:0007423~sensory organ development,GO:0007600~sensory perception,GO:0007605~sensory perception of sound,GO:0007610~behavior,GO:0007626~locomotory behavior,GO:0008344~adult locomotory behavior,GO:00097…	GO:0005509~calcium ion binding,GO:0043167~ion binding,GO:0043169~cation binding,GO:0046872~metal ion binding,	IPR002126:Cadherin,		alternative splicing,calcium,cell adhesion,cell membrane,deafness,disease mutation,glycoprotein,Hearing,membrane,non-syndromic deafness,phosphoprotein,polymorphism,repeat,signal,transmembrane,	chain:Cadherin-23,domain:Cadherin 1,domain:Cadherin 10,domain:Cadherin 11,domain:Cadherin 12,domain:Cadherin 13,domain:Cadherin 14,domain:Cadherin 15,domain:Cadherin 16,domain:Cadherin 17,domain:Cadherin 18,domain:Cadherin 19,domain:Cadherin 2,domain:Cadherin 20,domain:Cadherin 21,domain:Cadherin 22,domain:Cadherin 23,domain:Cadherin 24,domain:Cadherin 25,domain:Cadherin 26,domain:Cadherin 27,dom…
P11440	CDK1_MOUSE	Cdk1	5.7	5	1	11	15.5	10.8	11	8.5	3		Cdk1	Cyclin-dependent kinase 1		GO:0000075~cell cycle checkpoint,GO:0000077~DNA damage checkpoint,GO:0000087~M phase of mitotic cell cycle,GO:0000278~mitotic cell cycle,GO:0000279~M phase,GO:0000280~nuclear division,GO:0006468~protein amino acid phosphorylation,GO:0006793~phosphorus metabolic process,GO:0006796~phosphate metabolic process,GO:0006974~response to DNA damage stimulus,GO:0007049~cell cycle,GO:0007067~mitosis,GO:000…	GO:0000166~nucleotide binding,GO:0001882~nucleoside binding,GO:0001883~purine nucleoside binding,GO:0004672~protein kinase activity,GO:0004674~protein serine/threonine kinase activity,GO:0004693~cyclin-dependent protein kinase activity,GO:0005524~ATP binding,GO:0008353~RNA polymerase II carboxy-terminal domain kinase activity,GO:0017076~purine nucleotide binding,GO:0030544~Hsp70 protein binding,G…	IPR000719:Protein kinase, core,IPR002290:Serine/threonine protein kinase,IPR008271:Serine/threonine protein kinase, active site,IPR017441:Protein kinase, ATP binding site,IPR017442:Serine/threonine protein kinase-related,	mmu04110:Cell cycle,mmu04114:Oocyte meiosis,mmu04115:p53 signaling pathway,mmu04540:Gap junction,mmu04914:Progesterone-mediated oocyte maturation,	acetylation,ATP,atp-binding,cell cycle,cell cycle control,cell division,direct protein sequencing,isopeptide bond,kinase,mitosis,nucleotide-binding,nucleus,phosphoprotein,phosphotransferase,serine/threonine-protein kinase,serine/threonine-specific protein kinase,transferase,ubl conjugation,	active site:Proton acceptor,binding site:ATP,chain:Cell division control protein 2 homolog,cross-link:Glycyl lysine isopeptide (Lys-Gly) (interchain with G-Cter in ubiquitin),domain:Protein kinase,modified residue,nucleotide phosphate-binding region:ATP,sequence conflict,
P97377	CDK2_MOUSE	Cdk2	1.2	1		2	2.4	0.1	3	1.5			Cdk2	Cyclin-dependent kinase 2	GO:0000307~cyclin-dependent protein kinase holoenzyme complex,GO:0000781~chromosome, telomeric region,GO:0000793~condensed chromosome,GO:0000803~sex chromosome,GO:0000805~X chromosome,GO:0000806~Y chromosome,GO:0005654~nucleoplasm,GO:0005667~transcription factor complex,GO:0005694~chromosome,GO:0031974~membrane-enclosed lumen,GO:0031981~nuclear lumen,GO:0043228~non-membrane-bounded organelle,GO:0…	GO:0000087~M phase of mitotic cell cycle,GO:0000278~mitotic cell cycle,GO:0000279~M phase,GO:0000280~nuclear division,GO:0006468~protein amino acid phosphorylation,GO:0006793~phosphorus metabolic process,GO:0006796~phosphate metabolic process,GO:0006811~ion transport,GO:0006812~cation transport,GO:0006813~potassium ion transport,GO:0007049~cell cycle,GO:0007067~mitosis,GO:0009891~positive regulat…	GO:0000166~nucleotide binding,GO:0001882~nucleoside binding,GO:0001883~purine nucleoside binding,GO:0004672~protein kinase activity,GO:0004674~protein serine/threonine kinase activity,GO:0004693~cyclin-dependent protein kinase activity,GO:0005524~ATP binding,GO:0017076~purine nucleotide binding,GO:0030554~adenyl nucleotide binding,GO:0032553~ribonucleotide binding,GO:0032555~purine ribonucleotide…	IPR000719:Protein kinase, core,IPR002290:Serine/threonine protein kinase,IPR008271:Serine/threonine protein kinase, active site,IPR017441:Protein kinase, ATP binding site,IPR017442:Serine/threonine protein kinase-related,	mmu04110:Cell cycle,mmu04114:Oocyte meiosis,mmu04115:p53 signaling pathway,mmu04914:Progesterone-mediated oocyte maturation,mmu05200:Pathways in cancer,mmu05215:Prostate cancer,mmu05222:Small cell lung cancer,	acetylation,alternative splicing,atp-binding,cell cycle,cell division,cyclin,kinase,mitosis,nucleotide-binding,phosphoprotein,serine/threonine-protein kinase,transferase,	active site:Proton acceptor,binding site:ATP,chain:Cell division protein kinase 2,domain:Protein kinase,modified residue,mutagenesis site,nucleotide phosphate-binding region:ATP,splice variant,
Q64261	CDK6_MOUSE	Cdk6	0.1	1	2	2	2.1	1.1		1	1		Cdk6	Cyclin-dependent kinase 6		GO:0002520~immune system development,GO:0006468~protein amino acid phosphorylation,GO:0006793~phosphorus metabolic process,GO:0006796~phosphate metabolic process,GO:0007049~cell cycle,GO:0016310~phosphorylation,GO:0030097~hemopoiesis,GO:0048534~hemopoietic or lymphoid organ development,GO:0051301~cell division,	GO:0000166~nucleotide binding,GO:0001882~nucleoside binding,GO:0001883~purine nucleoside binding,GO:0004672~protein kinase activity,GO:0004674~protein serine/threonine kinase activity,GO:0004693~cyclin-dependent protein kinase activity,GO:0005524~ATP binding,GO:0017076~purine nucleotide binding,GO:0030554~adenyl nucleotide binding,GO:0032553~ribonucleotide binding,GO:0032555~purine ribonucleotide…	IPR000719:Protein kinase, core,IPR002290:Serine/threonine protein kinase,IPR008271:Serine/threonine protein kinase, active site,IPR017441:Protein kinase, ATP binding site,IPR017442:Serine/threonine protein kinase-related,	mmu04110:Cell cycle,mmu04115:p53 signaling pathway,mmu05200:Pathways in cancer,mmu05212:Pancreatic cancer,mmu05214:Glioma,mmu05218:Melanoma,mmu05220:Chronic myeloid leukemia,mmu05222:Small cell lung cancer,mmu05223:Non-small cell lung cancer,	acetylation,ATP,atp-binding,cell cycle,cell cycle control,cell division,cyclin,kinase,nucleotide-binding,phosphoprotein,phosphotransferase,serine/threonine-protein kinase,transferase,	active site:Proton acceptor,binding site:ATP,chain:Cell division protein kinase 6,domain:Protein kinase,modified residue,nucleotide phosphate-binding region:ATP,sequence variant,
Q8BI72	CARF_MOUSE	Cdkn2aip		2			5			3	2		Cdkn2aip	CDKN2A-interacting protein	GO:0005654~nucleoplasm,GO:0031974~membrane-enclosed lumen,GO:0031981~nuclear lumen,GO:0043233~organelle lumen,GO:0070013~intracellular organelle lumen,		GO:0003723~RNA binding,GO:0003725~double-stranded RNA binding,	IPR001159:Double-stranded RNA binding,		acetylation,nucleus,phosphoprotein,rna-binding,ubl conjugation,	chain:CDKN2A-interacting protein,compositionally biased region:Ser-rich,domain:DRBM,modified residue,
Q60772	CDN2C_MOUSE	Cdkn2c			1		1		1	2	1		Cdkn2c	Cyclin-dependent kinase 4 inhibitor C		GO:0007049~cell cycle,GO:0008285~negative regulation of cell proliferation,GO:0010001~glial cell differentiation,GO:0042063~gliogenesis,GO:0042127~regulation of cell proliferation,GO:0048709~oligodendrocyte differentiation,		IPR002110:Ankyrin,	mmu04110:Cell cycle,	ank repeat,cell cycle,cell cycle control,kinase,repeat,	chain:Cyclin-dependent kinase 4 inhibitor C,repeat:ANK 1,repeat:ANK 2,repeat:ANK 3,repeat:ANK 4,repeat:ANK 5,
Q4VAA2	CDV3_MOUSE	Cdv3	7	11	6	8	12	5	7	10	7		Cdv3	Protein CDV3						acetylation,alternative splicing,cytoplasm,phosphoprotein,	chain:Protein CDV3,compositionally biased region:Gly-rich,compositionally biased region:Poly-Gly,compositionally biased region:Poly-Lys,modified residue,sequence conflict,splice variant,
Q9Z0H4	CELF2_MOUSE	Celf2	1		1		3		1				Celf2	CUGBP Elav-like family member 2	GO:0000267~cell fraction,GO:0005625~soluble fraction,	GO:0000245~spliceosome assembly,GO:0000375~RNA splicing, via transesterification reactions,GO:0000377~RNA splicing, via transesterification reactions with bulged adenosine as nucleophile,GO:0000398~nuclear mRNA splicing, via spliceosome,GO:0006376~mRNA splice site selection,GO:0006396~RNA processing,GO:0006397~mRNA processing,GO:0008380~RNA splicing,GO:0016071~mRNA metabolic process,GO:0022613~ri…	GO:0000166~nucleotide binding,GO:0003723~RNA binding,	IPR000504:RNA recognition motif, RNP-1,IPR002343:Paraneoplastic encephalomyelitis antigen,IPR012677:Nucleotide-binding, alpha-beta plait,IPR015903:Ribonucleoprotein, BRUNO-like,		acetylation,alternative splicing,cytoplasm,direct protein sequencing,mrna processing,nucleus,repeat,repressor,rna-binding,	chain:CUG-BP- and ETR-3-like factor 2,compositionally biased region:Ala-rich,domain:RRM 1,domain:RRM 2,domain:RRM 3,modified residue,region of interest:Necessary for RNA-binding, TNNT2 exon 5 and NMDA R1 exon 21 inclusion,sequence conflict,splice variant,
Q6A065	CE170_MOUSE	Cep170		1	2	1	2	1	2	4	2		Cep170	Centrosomal protein of 170 kDa	GO:0005813~centrosome,GO:0005814~centriole,GO:0005815~microtubule organizing center,GO:0005856~cytoskeleton,GO:0005874~microtubule,GO:0015630~microtubule cytoskeleton,GO:0043228~non-membrane-bounded organelle,GO:0043232~intracellular non-membrane-bounded organelle,GO:0044430~cytoskeletal part,GO:0044450~microtubule organizing center part,			IPR000253:Forkhead-associated,		alternative splicing,coiled coil,cytoplasm,cytoskeleton,microtubule,phosphoprotein,	chain:Centrosomal protein of 170 kDa,domain:FHA,modified residue,region of interest:Targeting to centrosomes,region of interest:Targeting to microtubules,splice variant,
O88271	CFDP1_MOUSE	Cfdp1		2		1	1	2	2	3			Cfdp1	Craniofacial development protein 1	GO:0005576~extracellular region,GO:0005578~proteinaceous extracellular matrix,GO:0005604~basement membrane,GO:0031012~extracellular matrix,GO:0044420~extracellular matrix part,GO:0044421~extracellular region part,	GO:0006916~anti-apoptosis,GO:0007155~cell adhesion,GO:0008360~regulation of cell shape,GO:0010941~regulation of cell death,GO:0022604~regulation of cell morphogenesis,GO:0022610~biological adhesion,GO:0042127~regulation of cell proliferation,GO:0042981~regulation of apoptosis,GO:0043066~negative regulation of apoptosis,GO:0043067~regulation of programmed cell death,GO:0043069~negative regulation …		IPR011421:Craniofacial development protein 1/Bucentaur,		developmental protein,phosphoprotein,	chain:Craniofacial development protein 1,compositionally biased region:Glu-rich,domain:BCNT-C,modified residue,region of interest:Hydrophilic,sequence conflict,
P18760	COF1_MOUSE	Cfl1	238.1	284.3	206.7	236	327.2	187.7	263.4	215.9	194		Cfl1	Cofilin-1	GO:0005576~extracellular region,GO:0005829~cytosol,GO:0005856~cytoskeleton,GO:0005938~cell cortex,GO:0015629~actin cytoskeleton,GO:0016363~nuclear matrix,GO:0030863~cortical cytoskeleton,GO:0030864~cortical actin cytoskeleton,GO:0031974~membrane-enclosed lumen,GO:0031981~nuclear lumen,GO:0034399~nuclear periphery,GO:0043228~non-membrane-bounded organelle,GO:0043232~intracellular non-membrane-boun…	GO:0000902~cell morphogenesis,GO:0000910~cytokinesis,GO:0001101~response to acid,GO:0001667~ameboidal cell migration,GO:0001755~neural crest cell migration,GO:0001838~embryonic epithelial tube formation,GO:0001839~neural plate morphogenesis,GO:0001840~neural plate development,GO:0001841~neural tube formation,GO:0001842~neural fold formation,GO:0002009~morphogenesis of an epithelium,GO:0006468~pro…	GO:0003779~actin binding,GO:0008092~cytoskeletal protein binding,	IPR002108:Actin-binding, cofilin/tropomyosin type,IPR017904:ADF/Cofilin/Destrin,	mmu04360:Axon guidance,mmu04666:Fc gamma R-mediated phagocytosis,mmu04810:Regulation of actin cytoskeleton,	acetylation,actin binding,actin-binding,cytoplasm,cytoskeleton,direct protein sequencing,nucleus,phosphoprotein,	chain:Cofilin-1,domain:ADF-H,modified residue,short sequence motif:Nuclear localization signal,
P45591	COF2_MOUSE	Cfl2	13.9	16.4	12	13	26.3	15.1	15.6	21.6	13.4		Cfl2	Cofilin-2	GO:0005856~cytoskeleton,GO:0016363~nuclear matrix,GO:0031974~membrane-enclosed lumen,GO:0031981~nuclear lumen,GO:0034399~nuclear periphery,GO:0043228~non-membrane-bounded organelle,GO:0043232~intracellular non-membrane-bounded organelle,GO:0043233~organelle lumen,GO:0070013~intracellular organelle lumen,		GO:0003779~actin binding,GO:0008092~cytoskeletal protein binding,	IPR002108:Actin-binding, cofilin/tropomyosin type,IPR017904:ADF/Cofilin/Destrin,	mmu04360:Axon guidance,mmu04666:Fc gamma R-mediated phagocytosis,mmu04810:Regulation of actin cytoskeleton,	acetylation,actin binding,actin-binding,cytoplasm,cytoskeleton,muscle,nucleus,phosphoprotein,	chain:Cofilin-2,domain:ADF-H,modified residue,short sequence motif:Nuclear localization signal,
Q6AW69	CGNL1_MOUSE	Cgnl1		1	2	1	3			1			Cgnl1	Cingulin-like protein 1	GO:0005856~cytoskeleton,GO:0005886~plasma membrane,GO:0005911~cell-cell junction,GO:0005923~tight junction,GO:0015629~actin cytoskeleton,GO:0016327~apicolateral plasma membrane,GO:0016459~myosin complex,GO:0030054~cell junction,GO:0043228~non-membrane-bounded organelle,GO:0043232~intracellular non-membrane-bounded organelle,GO:0043296~apical junction complex,GO:0044430~cytoskeletal part,GO:004445…		GO:0003774~motor activity,	IPR002928:Myosin tail,		alternative splicing,cell junction,coiled coil,phosphoprotein,Tight junction,	chain:Cingulin-like protein 1,compositionally biased region:Poly-Asp,compositionally biased region:Poly-Ser,modified residue,region of interest:Head,region of interest:Tail,sequence conflict,short sequence motif:ZIM,splice variant,
Q8R1U2	CGRE1_MOUSE	Cgref1	2	2						1			Cgref1	Cell growth regulator with EF hand domain protein 1	GO:0005576~extracellular region,	GO:0007049~cell cycle,GO:0007050~cell cycle arrest,GO:0007155~cell adhesion,GO:0022402~cell cycle process,GO:0022610~biological adhesion,	GO:0005509~calcium ion binding,GO:0043167~ion binding,GO:0043169~cation binding,GO:0046872~metal ion binding,	IPR018247:EF-HAND 1,IPR018249:EF-HAND 2,		calcium,cell adhesion,cell cycle,growth arrest,repeat,Secreted,signal,	calcium-binding region:1,calcium-binding region:2,chain:Cell growth regulator with EF hand domain protein 1,domain:EF-hand 1,domain:EF-hand 2,sequence conflict,signal peptide,
Q6PDQ2	CHD4_MOUSE	Chd4			2		3	1	1		2		Chd4	Chromodomain-helicase-DNA-binding protein 4	GO:0000785~chromatin,GO:0005694~chromosome,GO:0043228~non-membrane-bounded organelle,GO:0043232~intracellular non-membrane-bounded organelle,GO:0044427~chromosomal part,	GO:0006325~chromatin organization,GO:0006333~chromatin assembly or disassembly,GO:0006350~transcription,GO:0016568~chromatin modification,GO:0045449~regulation of transcription,GO:0051276~chromosome organization,	GO:0000166~nucleotide binding,GO:0001882~nucleoside binding,GO:0001883~purine nucleoside binding,GO:0003677~DNA binding,GO:0003682~chromatin binding,GO:0004386~helicase activity,GO:0005524~ATP binding,GO:0008026~ATP-dependent helicase activity,GO:0008134~transcription factor binding,GO:0008270~zinc ion binding,GO:0016887~ATPase activity,GO:0017076~purine nucleotide binding,GO:0030554~adenyl nucle…	IPR000330:SNF2-related,IPR000953:Chromo domain,IPR001650:DNA/RNA helicase, C-terminal,IPR001841:Zinc finger, RING-type,IPR001965:Zinc finger, PHD-type,IPR002464:DNA/RNA helicase, ATP-dependent, DEAH-box type, conserved site,IPR009462:Protein of unknown function DUF1086,IPR009463:Protein of unknown function DUF1087,IPR012957:CHD, C-terminal 2,IPR012958:CHD, N-terminal,IPR014001:DEAD-like helicase,…		acetylation,atp-binding,chromatin regulator,dna-binding,helicase,hydrolase,metal-binding,nucleotide-binding,nucleus,phosphoprotein,repeat,Transcription,transcription regulation,zinc,zinc-finger,	chain:Chromodomain-helicase-DNA-binding protein 4,compositionally biased region:Glu-rich,compositionally biased region:Lys-rich,compositionally biased region:Pro-rich,domain:Chromo 1,domain:Chromo 2,domain:Helicase ATP-binding,domain:Helicase C-terminal,modified residue,nucleotide phosphate-binding region:ATP,short sequence motif:DEAH box,zinc finger region:PHD-type 1,zinc finger region:PHD-type …
Q9D7S9	CHMP5_MOUSE	Chmp5	1	1		1	2		1	3			Chmp5	Charged multivesicular body protein 5	GO:0005768~endosome,GO:0005829~cytosol,GO:0019898~extrinsic to membrane,	GO:0001919~regulation of receptor recycling,GO:0007033~vacuole organization,GO:0007034~vacuolar transport,GO:0007040~lysosome organization,GO:0007041~lysosomal transport,GO:0008104~protein localization,GO:0008333~endosome to lysosome transport,GO:0015031~protein transport,GO:0016192~vesicle-mediated transport,GO:0016197~endosome transport,GO:0045184~establishment of protein localization,GO:004690…		IPR005024:Snf7,	mmu04144:Endocytosis,	coiled coil,cytoplasm,endosome,membrane,phosphoprotein,protein transport,transport,	chain:Charged multivesicular body protein 5,modified residue,
Q9D1P4	CHRD1_MOUSE	Chordc1	5	6	7	8	10	5	9	14	13		Chordc1	Cysteine and histidine-rich domain-containing protein 1			GO:0005509~calcium ion binding,GO:0008270~zinc ion binding,GO:0043167~ion binding,GO:0043169~cation binding,GO:0046872~metal ion binding,GO:0046914~transition metal ion binding,	IPR007051:CHORD,IPR007052:CS domain,IPR017447:CS,		acetylation,metal-binding,phosphoprotein,repeat,zinc,	chain:Cysteine and histidine-rich domain- containing protein 1,domain:CHORD 1,domain:CHORD 2,domain:CS,metal ion-binding site:Zinc 1,metal ion-binding site:Zinc 2,metal ion-binding site:Zinc 3,metal ion-binding site:Zinc 4,modified residue,region of interest:Interaction with HSP90AA1 and HSP90AB1,region of interest:Interaction with PPP5C,
Q80V53	CHSTE_MOUSE	Chst14	4	8	3	1	2	3	1	4	3		Chst14	Carbohydrate sulfotransferase 14	GO:0005794~Golgi apparatus,GO:0016021~integral to membrane,GO:0031224~intrinsic to membrane,	GO:0000271~polysaccharide biosynthetic process,GO:0005976~polysaccharide metabolic process,GO:0006022~aminoglycan metabolic process,GO:0006023~aminoglycan biosynthetic process,GO:0006024~glycosaminoglycan biosynthetic process,GO:0006029~proteoglycan metabolic process,GO:0006790~sulfur metabolic process,GO:0009100~glycoprotein metabolic process,GO:0009101~glycoprotein biosynthetic process,GO:00160…	GO:0001537~N-acetylgalactosamine 4-O-sulfotransferase activity,GO:0008146~sulfotransferase activity,GO:0016782~transferase activity, transferring sulfur-containing groups,	IPR005331:Carbohydrate sulfotransferase, 8-13,IPR018011:Carbohydrate sulfotransferase-related,	mmu00532:Chondroitin sulfate biosynthesis,	carbohydrate metabolism,glycoprotein,golgi apparatus,membrane,Signal-anchor,transferase,transmembrane,	chain:Carbohydrate sulfotransferase 14,glycosylation site:N-linked (GlcNAc...),nucleotide phosphate-binding region:PAPS,sequence conflict,topological domain:Cytoplasmic,topological domain:Lumenal,transmembrane region,
Q99KN2	CIAO1_MOUSE	Ciao1	2	1	2	3	1		1				Ciao1	Probable cytosolic iron-sulfur protein assembly protein CIAO1		GO:0006355~regulation of transcription, DNA-dependent,GO:0006357~regulation of transcription from RNA polymerase II promoter,GO:0016226~iron-sulfur cluster assembly,GO:0031163~metallo-sulfur cluster assembly,GO:0045449~regulation of transcription,GO:0051186~cofactor metabolic process,GO:0051188~cofactor biosynthetic process,GO:0051252~regulation of RNA metabolic process,	GO:0003677~DNA binding,GO:0003700~transcription factor activity,GO:0030528~transcription regulator activity,	IPR001680:WD40 repeat,IPR015943:WD40/YVTN repeat-like,IPR017986:WD40 repeat, region,IPR019775:WD40 repeat, conserved site,IPR019781:WD40 repeat, subgroup,IPR019782:WD40 repeat 2,		repeat,wd repeat,	chain:Probable cytosolic iron-sulfur protein assembly protein ciao1,repeat:WD 1,repeat:WD 2,repeat:WD 3,repeat:WD 4,repeat:WD 5,repeat:WD 6,repeat:WD 7,sequence conflict,
Q8WTY4	CPIN1_MOUSE	Ciapin1	7	10	5	7	12	10	8	4	14		Ciapin1	Anamorsin		GO:0002520~immune system development,GO:0006915~apoptosis,GO:0006916~anti-apoptosis,GO:0008219~cell death,GO:0010941~regulation of cell death,GO:0012501~programmed cell death,GO:0016265~death,GO:0030097~hemopoiesis,GO:0042981~regulation of apoptosis,GO:0043066~negative regulation of apoptosis,GO:0043067~regulation of programmed cell death,GO:0043069~negative regulation of programmed cell death,GO…		IPR007785:Protein of unknown function DUF689,		Apoptosis,cytoplasm,phosphoprotein,	chain:Anamorsin,modified residue,
A2AGT5	CKAP5_MOUSE	Ckap5	5	6	4	4	4		7	6	4		Ckap5	Cytoskeleton-associated protein 5	GO:0005856~cytoskeleton,GO:0015630~microtubule cytoskeleton,GO:0043228~non-membrane-bounded organelle,GO:0043232~intracellular non-membrane-bounded organelle,	GO:0000087~M phase of mitotic cell cycle,GO:0000226~microtubule cytoskeleton organization,GO:0000278~mitotic cell cycle,GO:0000279~M phase,GO:0000280~nuclear division,GO:0006403~RNA localization,GO:0007010~cytoskeleton organization,GO:0007017~microtubule-based process,GO:0007049~cell cycle,GO:0007067~mitosis,GO:0015931~nucleobase, nucleoside, nucleotide and nucleic acid transport,GO:0022402~cell …	GO:0008017~microtubule binding,GO:0008092~cytoskeletal protein binding,GO:0015631~tubulin binding,GO:0043021~ribonucleoprotein binding,	IPR000357:HEAT,IPR011989:Armadillo-like helical,		acetylation,alternative splicing,cell cycle,cell division,mitosis,phosphoprotein,repeat,	chain:Cytoskeleton-associated protein 5,modified residue,repeat:HEAT 1,repeat:HEAT 10,repeat:HEAT 2,repeat:HEAT 3,repeat:HEAT 4,repeat:HEAT 5,repeat:HEAT 6,repeat:HEAT 7,repeat:HEAT 8,repeat:HEAT 9,sequence conflict,splice variant,
Q80TV8	CLAP1_MOUSE	Clasp1	2.6	0.7	1.7	2.9	2.5		4	2	3.8		Clasp1	CLIP-associating protein 1	GO:0000775~chromosome, centromeric region,GO:0000776~kinetochore,GO:0000777~condensed chromosome kinetochore,GO:0000779~condensed chromosome, centromeric region,GO:0000793~condensed chromosome,GO:0005694~chromosome,GO:0005813~centrosome,GO:0005815~microtubule organizing center,GO:0005819~spindle,GO:0005856~cytoskeleton,GO:0005874~microtubule,GO:0005881~cytoplasmic microtubule,GO:0005938~cell cort…	GO:0000087~M phase of mitotic cell cycle,GO:0000278~mitotic cell cycle,GO:0000279~M phase,GO:0000280~nuclear division,GO:0007026~negative regulation of microtubule depolymerization,GO:0007049~cell cycle,GO:0007067~mitosis,GO:0010639~negative regulation of organelle organization,GO:0022402~cell cycle process,GO:0022403~cell cycle phase,GO:0031110~regulation of microtubule polymerization or depolym…	GO:0008017~microtubule binding,GO:0008092~cytoskeletal protein binding,GO:0015631~tubulin binding,	IPR000357:HEAT,IPR011989:Armadillo-like helical,		alternative splicing,cell cycle,cell division,coiled coil,cytoplasm,cytoskeleton,kinetochore,microtubule,mitosis,phosphoprotein,repeat,	chain:CLIP-associating protein 1,compositionally biased region:Ser-rich,modified residue,region of interest:Interaction with CLIP2 and RSN,region of interest:Interaction with microtubules, MAPRE1 and MAPRE3,region of interest:Interaction with PHLDB2,region of interest:Localization to kinetochores,repeat:HEAT 1,repeat:HEAT 2,repeat:HEAT 3,repeat:HEAT 4,repeat:HEAT 5,repeat:HEAT 6,repeat:HEAT 7,seq…
Q8BRT1	CLAP2_MOUSE	Clasp2	1.4	3.3	0.3	4.1	2.5	1	4	1	0.2		Clasp2	CLIP-associating protein 2	GO:0000775~chromosome, centromeric region,GO:0000776~kinetochore,GO:0000777~condensed chromosome kinetochore,GO:0000779~condensed chromosome, centromeric region,GO:0000793~condensed chromosome,GO:0005694~chromosome,GO:0005794~Golgi apparatus,GO:0005813~centrosome,GO:0005815~microtubule organizing center,GO:0005819~spindle,GO:0005856~cytoskeleton,GO:0005874~microtubule,GO:0005881~cytoplasmic micro…	GO:0000087~M phase of mitotic cell cycle,GO:0000278~mitotic cell cycle,GO:0000279~M phase,GO:0000280~nuclear division,GO:0000902~cell morphogenesis,GO:0006928~cell motion,GO:0007026~negative regulation of microtubule depolymerization,GO:0007049~cell cycle,GO:0007067~mitosis,GO:0007126~meiosis,GO:0007163~establishment or maintenance of cell polarity,GO:0010639~negative regulation of organelle orga…	GO:0008017~microtubule binding,GO:0008092~cytoskeletal protein binding,GO:0015631~tubulin binding,	IPR000357:HEAT,IPR011989:Armadillo-like helical,		alternative splicing,cell cycle,cell division,coiled coil,cytoplasm,cytoskeleton,golgi apparatus,kinetochore,meiosis,microtubule,mitosis,phosphoprotein,repeat,	chain:CLIP-associating protein 2,compositionally biased region:Ser-rich,modified residue,mutagenesis site,region of interest:Golgi localization,region of interest:Interaction with microtubules, MAPRE1 and MAPRE3,region of interest:Interaction with RSN and localization to the Golgi and kinetochores,region of interest:Required for cortical localization,repeat:HEAT 1,repeat:HEAT 2,repeat:HEAT 3,repe…
Q9Z1Q5	CLIC1_MOUSE	Clic1	49.1	66.3	53.4	44	62.6	47.3	54	76.6	54.8		Clic1	Chloride intracellular channel protein 1	GO:0000267~cell fraction,GO:0005624~membrane fraction,GO:0005625~soluble fraction,GO:0005626~insoluble fraction,GO:0005635~nuclear envelope,GO:0005829~cytosol,GO:0005886~plasma membrane,GO:0012505~endomembrane system,GO:0016021~integral to membrane,GO:0031224~intrinsic to membrane,GO:0031967~organelle envelope,GO:0031975~envelope,GO:0034702~ion channel complex,GO:0034707~chloride channel complex,	GO:0006811~ion transport,GO:0006820~anion transport,GO:0006821~chloride transport,GO:0006952~defense response,GO:0006986~response to unfolded protein,GO:0007584~response to nutrient,GO:0009991~response to extracellular stimulus,GO:0010033~response to organic substance,GO:0015698~inorganic anion transport,GO:0031667~response to nutrient levels,GO:0051789~response to protein stimulus,	GO:0005216~ion channel activity,GO:0005244~voltage-gated ion channel activity,GO:0005247~voltage-gated chloride channel activity,GO:0005253~anion channel activity,GO:0005254~chloride channel activity,GO:0008134~transcription factor binding,GO:0008308~voltage-gated anion channel activity,GO:0008509~anion transmembrane transporter activity,GO:0015267~channel activity,GO:0022803~passive transmembran…	IPR002946:Intracellular chloride channel,IPR010987:Glutathione S-transferase, C-terminal-like,IPR012335:Thioredoxin fold,IPR017933:Glutathione S-transferase/chloride channel, C-terminal,		acetylation,cell membrane,chloride,chloride channel,cytoplasm,disulfide bond,ion transport,ionic channel,membrane,nucleus,phosphoprotein,transmembrane,transport,voltage-gated channel,	chain:Chloride intracellular channel protein 1,disulfide bond,domain:GST C-terminal,modified residue,region of interest:Required for insertion into the membrane,transmembrane region,
Q9QYB1	CLIC4_MOUSE	Clic4	12.4	24.4	17.3	22.7	32	6	20.9	12.3	14.9		Clic4	Chloride intracellular channel protein 4	GO:0000267~cell fraction,GO:0005625~soluble fraction,GO:0005739~mitochondrion,GO:0005886~plasma membrane,GO:0005902~microvillus,GO:0016021~integral to membrane,GO:0031224~intrinsic to membrane,GO:0031410~cytoplasmic vesicle,GO:0031982~vesicle,GO:0034702~ion channel complex,GO:0034707~chloride channel complex,GO:0042995~cell projection,	GO:0006811~ion transport,GO:0006820~anion transport,GO:0006821~chloride transport,GO:0015698~inorganic anion transport,GO:0030334~regulation of cell migration,GO:0030336~negative regulation of cell migration,GO:0040012~regulation of locomotion,GO:0040013~negative regulation of locomotion,GO:0051270~regulation of cell motion,GO:0051271~negative regulation of cell motion,	GO:0005216~ion channel activity,GO:0005244~voltage-gated ion channel activity,GO:0005247~voltage-gated chloride channel activity,GO:0005253~anion channel activity,GO:0005254~chloride channel activity,GO:0008308~voltage-gated anion channel activity,GO:0008509~anion transmembrane transporter activity,GO:0015267~channel activity,GO:0022803~passive transmembrane transporter activity,GO:0022832~voltag…	IPR002946:Intracellular chloride channel,IPR010987:Glutathione S-transferase, C-terminal-like,IPR012335:Thioredoxin fold,IPR017933:Glutathione S-transferase/chloride channel, C-terminal,		acetylation,cell membrane,chloride,chloride channel,cytoplasm,cytoplasmic vesicle,ion transport,ionic channel,membrane,mitochondrion,nucleus,transmembrane,transport,voltage-gated channel,	chain:Chloride intracellular channel protein 4,domain:GST C-terminal,modified residue,region of interest:Required for insertion into the membrane,sequence conflict,transmembrane region,
Q8BXK9;Q8BHB9	CLIC5_MOUSE;CLIC6_MOUSE	Clic5;Clic6	1.6	1.3	1.3	0.3	1.4	3.8	0.1	1.1	3.3		Clic5;Clic6	Chloride intracellular channel protein 5;Chloride intracellular channel protein 6	GO:0000267~cell fraction,GO:0005626~insoluble fraction,GO:0005794~Golgi apparatus,GO:0005813~centrosome,GO:0005815~microtubule organizing center,GO:0005856~cytoskeleton,GO:0005902~microvillus,GO:0015629~actin cytoskeleton,GO:0015630~microtubule cytoskeleton,GO:0016021~integral to membrane,GO:0031224~intrinsic to membrane,GO:0032420~stereocilium,GO:0032421~stereocilium bundle,GO:0034702~ion channe…	GO:0000902~cell morphogenesis,GO:0000904~cell morphogenesis involved in differentiation,GO:0002093~auditory receptor cell morphogenesis,GO:0006811~ion transport,GO:0006820~anion transport,GO:0006821~chloride transport,GO:0007423~sensory organ development,GO:0007600~sensory perception,GO:0007605~sensory perception of sound,GO:0008104~protein localization,GO:0015698~inorganic anion transport,GO:003…	GO:0005216~ion channel activity,GO:0005244~voltage-gated ion channel activity,GO:0005247~voltage-gated chloride channel activity,GO:0005253~anion channel activity,GO:0005254~chloride channel activity,GO:0008308~voltage-gated anion channel activity,GO:0008509~anion transmembrane transporter activity,GO:0015267~channel activity,GO:0022803~passive transmembrane transporter activity,GO:0022832~voltag…	IPR002946:Intracellular chloride channel,IPR010987:Glutathione S-transferase, C-terminal-like,IPR012335:Thioredoxin fold,IPR017933:Glutathione S-transferase/chloride channel, C-terminal,		chloride,chloride channel,cytoplasm,cytoskeleton,golgi apparatus,ion transport,ionic channel,membrane,transmembrane,transport,voltage-gated channel,	chain:Chloride intracellular channel protein 5,domain:GST C-terminal,region of interest:Required for insertion into the membrane,transmembrane region,
Q61189	ICLN_MOUSE	Clns1a		2	4	1	4	1	5	3	3		Clns1a	Methylosome subunit pICln	GO:0005886~plasma membrane,GO:0016021~integral to membrane,GO:0031224~intrinsic to membrane,GO:0034702~ion channel complex,GO:0034707~chloride channel complex,	GO:0006811~ion transport,GO:0006820~anion transport,GO:0006821~chloride transport,GO:0015698~inorganic anion transport,	GO:0005216~ion channel activity,GO:0005244~voltage-gated ion channel activity,GO:0005247~voltage-gated chloride channel activity,GO:0005253~anion channel activity,GO:0005254~chloride channel activity,GO:0008308~voltage-gated anion channel activity,GO:0008509~anion transmembrane transporter activity,GO:0015267~channel activity,GO:0022803~passive transmembrane transporter activity,GO:0022832~voltag…	IPR002946:Intracellular chloride channel,IPR010987:Glutathione S-transferase, C-terminal-like,IPR012335:Thioredoxin fold,IPR017933:Glutathione S-transferase/chloride channel, C-terminal,		cell membrane,chloride,chloride channel,cytoplasm,ion transport,ionic channel,membrane,phosphoprotein,repeat,transmembrane,transport,voltage-gated channel,	chain:Chloride intracellular channel protein 6,compositionally biased region:Glu-rich,domain:GST C-terminal,transmembrane region,
Q9EPL2	CSTN1_MOUSE	Clstn1	217	175	87	203	184	89	108	86	90		Clstn1	Calsyntenin-1	GO:0005829~cytosol,	GO:0006811~ion transport,GO:0006820~anion transport,GO:0006821~chloride transport,GO:0006884~cell volume homeostasis,GO:0015698~inorganic anion transport,GO:0019725~cellular homeostasis,GO:0042592~homeostatic process,		IPR003521:Nucleotide-sensitive chloride conductance regulator,		acetylation,cytoplasm,nucleus,phosphoprotein,	chain:Methylosome subunit pICln,modified residue,
Q6IRU5	CLCB_MOUSE	Cltb	1	1	2			1	1	3	3		Cltb	Clathrin light chain B	GO:0000139~Golgi membrane,GO:0005576~extracellular region,GO:0005783~endoplasmic reticulum,GO:0005794~Golgi apparatus,GO:0005886~plasma membrane,GO:0012505~endomembrane system,GO:0016021~integral to membrane,GO:0030054~cell junction,GO:0031090~organelle membrane,GO:0031224~intrinsic to membrane,GO:0042995~cell projection,GO:0044431~Golgi apparatus part,GO:0044456~synapse part,GO:0044459~plasma me…	GO:0006873~cellular ion homeostasis,GO:0006874~cellular calcium ion homeostasis,GO:0006875~cellular metal ion homeostasis,GO:0007155~cell adhesion,GO:0007156~homophilic cell adhesion,GO:0007267~cell-cell signaling,GO:0007268~synaptic transmission,GO:0016337~cell-cell adhesion,GO:0019226~transmission of nerve impulse,GO:0019725~cellular homeostasis,GO:0022610~biological adhesion,GO:0030003~cellula…	GO:0005509~calcium ion binding,GO:0043167~ion binding,GO:0043169~cation binding,GO:0046872~metal ion binding,	IPR002126:Cadherin,		alternative splicing,calcium,cell adhesion,cell junction,cell membrane,cell projection,direct protein sequencing,endoplasmic reticulum,glycoprotein,golgi apparatus,membrane,nucleus,postsynaptic cell membrane,repeat,signal,synapse,transmembrane,	chain:Calsyntenin-1,chain:CTF1-alpha,chain:Soluble Alc-alpha,compositionally biased region:Glu-rich (highly acidic),domain:Cadherin 1,domain:Cadherin 2,glycosylation site:N-linked (GlcNAc...),mutagenesis site,signal peptide,splice variant,topological domain:Cytoplasmic,topological domain:Extracellular,transmembrane region,
Q68FD5	CLH1_MOUSE	Cltc	43	22	35	48	55	40	66	41	38		Cltc	Clathrin heavy chain 1	GO:0000139~Golgi membrane,GO:0005794~Golgi apparatus,GO:0005798~Golgi-associated vesicle,GO:0005886~plasma membrane,GO:0005905~coated pit,GO:0009898~internal side of plasma membrane,GO:0012505~endomembrane system,GO:0012506~vesicle membrane,GO:0012510~trans-Golgi network transport vesicle membrane,GO:0016023~cytoplasmic membrane-bounded vesicle,GO:0030117~membrane coat,GO:0030118~clathrin coat,GO…	GO:0006886~intracellular protein transport,GO:0008104~protein localization,GO:0015031~protein transport,GO:0016192~vesicle-mediated transport,GO:0034613~cellular protein localization,GO:0045184~establishment of protein localization,GO:0046907~intracellular transport,GO:0070727~cellular macromolecule localization,	GO:0005198~structural molecule activity,GO:0005509~calcium ion binding,GO:0043167~ion binding,GO:0043169~cation binding,GO:0046872~metal ion binding,	IPR000996:Clathrin light chain,	mmu04142:Lysosome,mmu04144:Endocytosis,mmu05016:Huntington's disease,	alternative splicing,calcium,coated pit,cytoplasmic vesicle,disulfide bond,membrane,phosphoprotein,	chain:Clathrin light chain B,disulfide bond,modified residue,region of interest:Involved in binding clathrin heavy chain,splice variant,
Q06890	CLUS_MOUSE	Clu	105	177	245	91	160	145	117	202	197		Clu	Clusterin	GO:0000139~Golgi membrane,GO:0005739~mitochondrion,GO:0005794~Golgi apparatus,GO:0005798~Golgi-associated vesicle,GO:0005886~plasma membrane,GO:0005905~coated pit,GO:0009898~internal side of plasma membrane,GO:0012505~endomembrane system,GO:0012506~vesicle membrane,GO:0012510~trans-Golgi network transport vesicle membrane,GO:0016023~cytoplasmic membrane-bounded vesicle,GO:0030117~membrane coat,GO…	GO:0006886~intracellular protein transport,GO:0008104~protein localization,GO:0015031~protein transport,GO:0016192~vesicle-mediated transport,GO:0034613~cellular protein localization,GO:0045184~establishment of protein localization,GO:0046907~intracellular transport,GO:0070727~cellular macromolecule localization,	GO:0005198~structural molecule activity,	IPR000547:Clathrin, heavy chain/VPS, 7-fold repeat,IPR001473:Clathrin, heavy chain, propeller, N-terminal,IPR011990:Tetratricopeptide-like helical,IPR015348:Clathrin, heavy chain, linker, core motif,IPR016025:Clathrin, heavy chain, linker and propeller,IPR016341:Clathrin, heavy chain,	mmu04142:Lysosome,mmu04144:Endocytosis,mmu05016:Huntington's disease,	acetylation,coated pit,cytoplasmic vesicle,direct protein sequencing,membrane,phosphoprotein,	chain:Clathrin heavy chain 1,modified residue,region of interest:Binding site for the uncoating ATPase, involved in lattice disassembly,region of interest:Distal segment,region of interest:Flexible linker,region of interest:Globular terminal domain,region of interest:Heavy chain arm,region of interest:Involved in binding clathrin light chain,region of interest:Proximal segment,region of interest:…
Q5SW19	CLU_MOUSE	Cluh	1			2			4	2			Cluh	Clustered mitochondria protein homolog	GO:0005576~extracellular region,GO:0016234~inclusion body,GO:0016235~aggresome,GO:0048471~perinuclear region of cytoplasm,	GO:0000902~cell morphogenesis,GO:0006916~anti-apoptosis,GO:0006979~response to oxidative stress,GO:0008219~cell death,GO:0008284~positive regulation of cell proliferation,GO:0010941~regulation of cell death,GO:0016265~death,GO:0030030~cell projection organization,GO:0030182~neuron differentiation,GO:0031016~pancreas development,GO:0031018~endocrine pancreas development,GO:0031175~neuron projectio…		IPR000753:Clusterin-like,IPR016014:Clusterin, N-terminal,IPR016015:Clusterin, C-terminal,IPR016016:Clusterin,		Apoptosis,disulfide bond,glycoprotein,phosphoprotein,Secreted,signal,spermatogenesis,	chain:Clusterin,chain:Clusterin alpha chain,chain:Clusterin beta chain,disulfide bond,glycosylation site:N-linked (GlcNAc...),modified residue,sequence conflict,signal peptide,
Q9DBP5	KCY_MOUSE	Cmpk1	5	6	5	6	5	9	7	8	6		Cmpk1	UMP-CMP kinase		GO:0006220~pyrimidine nucleotide metabolic process,GO:0006221~pyrimidine nucleotide biosynthetic process,GO:0009165~nucleotide biosynthetic process,GO:0034404~nucleobase, nucleoside and nucleotide biosynthetic process,GO:0034654~nucleobase, nucleoside, nucleotide and nucleic acid biosynthetic process,GO:0044271~nitrogen compound biosynthetic process,	GO:0000166~nucleotide binding,GO:0001882~nucleoside binding,GO:0001883~purine nucleoside binding,GO:0004127~cytidylate kinase activity,GO:0005524~ATP binding,GO:0016776~phosphotransferase activity, phosphate group as acceptor,GO:0017076~purine nucleotide binding,GO:0019201~nucleotide kinase activity,GO:0019205~nucleobase, nucleoside, nucleotide kinase activity,GO:0030554~adenyl nucleotide binding…	IPR000850:Adenylate kinase,IPR006266:UMP-CMP kinase,	mmu00240:Pyrimidine metabolism,	acetylation,atp-binding,cytoplasm,direct protein sequencing,kinase,nucleotide-binding,nucleus,pyrimidine biosynthesis,transferase,	chain:UMP-CMP kinase,modified residue,nucleotide phosphate-binding region:ATP,
P53996	CNBP_MOUSE	Cnbp	7	9	26	7	21	22	5	5	28		Cnbp	Cellular nucleic acid-binding protein	GO:0005783~endoplasmic reticulum,GO:0005829~cytosol,	GO:0006350~transcription,GO:0006355~regulation of transcription, DNA-dependent,GO:0006357~regulation of transcription from RNA polymerase II promoter,GO:0008284~positive regulation of cell proliferation,GO:0009891~positive regulation of biosynthetic process,GO:0010557~positive regulation of macromolecule biosynthetic process,GO:0010604~positive regulation of macromolecule metabolic process,GO:001…	GO:0003677~DNA binding,GO:0003697~single-stranded DNA binding,GO:0003723~RNA binding,GO:0003727~single-stranded RNA binding,GO:0008270~zinc ion binding,GO:0043167~ion binding,GO:0043169~cation binding,GO:0043566~structure-specific DNA binding,GO:0046872~metal ion binding,GO:0046914~transition metal ion binding,	IPR001878:Zinc finger, CCHC-type,IPR013084:Zinc finger, CCHC retroviral-type,		acetylation,alternative splicing,cytoplasm,dna-binding,endoplasmic reticulum,metal-binding,repeat,repressor,Transcription,transcription regulation,zinc,zinc-finger,	chain:Cellular nucleic acid-binding protein,modified residue,sequence conflict,splice variant,zinc finger region:CCHC-type 1,zinc finger region:CCHC-type 2,zinc finger region:CCHC-type 3,zinc finger region:CCHC-type 4,zinc finger region:CCHC-type 5,zinc finger region:CCHC-type 6,zinc finger region:CCHC-type 7,
Q9D1A2	CNDP2_MOUSE	Cndp2	1	1	1				2	12	1		Cndp2	Cytosolic non-specific dipeptidase	GO:0005829~cytosol,	GO:0006508~proteolysis,	GO:0004180~carboxypeptidase activity,GO:0008233~peptidase activity,GO:0008237~metallopeptidase activity,GO:0008238~exopeptidase activity,GO:0008270~zinc ion binding,GO:0016805~dipeptidase activity,GO:0030145~manganese ion binding,GO:0043167~ion binding,GO:0043169~cation binding,GO:0046872~metal ion binding,GO:0046914~transition metal ion binding,GO:0046983~protein dimerization activity,GO:0070011…	IPR001261:ArgE/DapE/ACY1/CPG2/YscS, conserved site,IPR002933:Peptidase M20,IPR011650:Peptidase M20, dimerisation,IPR017153:Glutathione degradosome, DUG1,		3d-structure,carboxypeptidase,cytoplasm,direct protein sequencing,hydrolase,manganese,metal-binding,metalloprotease,Protease,	active site:Proton acceptor,binding site:Substrate,binding site:Substrate; shared with homodimeric partner,binding site:Substrate; via amide nitrogen and carbonyl oxygen,binding site:Substrate; via carbonyl oxygen,chain:Cytosolic non-specific dipeptidase,helix,metal ion-binding site:Manganese 1,metal ion-binding site:Manganese 2,mutagenesis site,region of interest:Substrate binding,sequence confl…
Q08093	CNN2_MOUSE	Cnn2	7.6	8	2.5	8.5	9	10.6	6	6.7	11.4		Cnn2	Calponin-2		GO:0007010~cytoskeleton organization,GO:0030029~actin filament-based process,GO:0030036~actin cytoskeleton organization,GO:0031032~actomyosin structure organization,	GO:0003779~actin binding,GO:0005516~calmodulin binding,GO:0008092~cytoskeletal protein binding,	IPR000557:Calponin repeat,IPR001715:Calponin-like actin-binding,IPR001997:Calponin,IPR003096:SM22/calponin,		acetylation,actin binding,actin-binding,calmodulin binding,calmodulin-binding,muscle contraction,phosphoprotein,repeat,smooth muscle,	chain:Calponin-2,domain:CH,modified residue,repeat:Calponin-like 1,repeat:Calponin-like 2,repeat:Calponin-like 3,
Q9DAW9	CNN3_MOUSE	Cnn3	4.4	7	11.5	7.5	10	7.4	9	14.3	14.6		Cnn3	Calponin-3		GO:0007010~cytoskeleton organization,GO:0030029~actin filament-based process,GO:0030036~actin cytoskeleton organization,GO:0031032~actomyosin structure organization,	GO:0003779~actin binding,GO:0005516~calmodulin binding,GO:0008092~cytoskeletal protein binding,	IPR000557:Calponin repeat,IPR001715:Calponin-like actin-binding,IPR001997:Calponin,IPR003096:SM22/calponin,		actin-binding,calmodulin-binding,phosphoprotein,repeat,	chain:Calponin-3,compositionally biased region:Asp/Glu-rich (acidic),domain:CH,modified residue,repeat:Calponin-like 1,repeat:Calponin-like 2,repeat:Calponin-like 3,
Q8K0V4	CNOT3_MOUSE	Cnot3		1	2	1	4		1	3			Cnot3	CCR4-NOT transcription complex subunit 3		GO:0006350~transcription,GO:0045449~regulation of transcription,	GO:0030528~transcription regulator activity,	IPR007207:Not CCR4-Not complex component, N-terminal,IPR007282:NOT2/NOT3/NOT5,IPR012270:CCR4-NOT complex, subunit 3/ 5,IPR012270:CCR4-NOT complex, subunits 3 and 5,	mmu03018:RNA degradation,	cytoplasm,nucleus,phosphoprotein,Transcription,transcription regulation,	chain:CCR4-NOT transcription complex subunit 3,compositionally biased region:Pro-rich,compositionally biased region:Ser-rich,modified residue,
Q9QXT0	CNPY2_MOUSE	Cnpy2		1	8		1	2	1		7		Cnpy2	Protein canopy homolog 2	GO:0005783~endoplasmic reticulum,			IPR000886:Endoplasmic reticulum, targeting sequence,IPR008139:Saposin B,		disulfide bond,endoplasmic reticulum,signal,	chain:Protein canopy homolog 2,disulfide bond,domain:Saposin B-type,short sequence motif:Prevents secretion from ER,signal peptide,
Q60847	COCA1_MOUSE	Col12a1				1		1	4				Col12a1	Collagen alpha-1(XII) chain	GO:0005576~extracellular region,GO:0005578~proteinaceous extracellular matrix,GO:0031012~extracellular matrix,GO:0044421~extracellular region part,	GO:0007155~cell adhesion,GO:0022610~biological adhesion,	GO:0005198~structural molecule activity,	IPR002035:von Willebrand factor, type A,IPR003129:Laminin G, thrombospondin-type, N-terminal,IPR003961:Fibronectin, type III,IPR008160:Collagen triple helix repeat,IPR008957:Fibronectin, type III-like fold,		alternative splicing,cell adhesion,collagen,disulfide bond,extracellular matrix,glycoprotein,hydroxylation,repeat,Secreted,signal,	chain:Collagen alpha-1(XII) chain,compositionally biased region:Poly-Thr,domain:Fibronectin type-III 1,domain:Fibronectin type-III 10,domain:Fibronectin type-III 11,domain:Fibronectin type-III 12,domain:Fibronectin type-III 13,domain:Fibronectin type-III 14,domain:Fibronectin type-III 15,domain:Fibronectin type-III 16,domain:Fibronectin type-III 17,domain:Fibronectin type-III 18,domain:Fibronecti…
Q8BLX7	COGA1_MOUSE	Col16a1	6	4		3	10	3	3		2		Col16a1	Collagen alpha-1(XVI) chain	GO:0005576~extracellular region,GO:0005578~proteinaceous extracellular matrix,GO:0031012~extracellular matrix,GO:0044421~extracellular region part,	GO:0007155~cell adhesion,GO:0022610~biological adhesion,	GO:0005178~integrin binding,GO:0005198~structural molecule activity,GO:0032403~protein complex binding,	IPR003129:Laminin G, thrombospondin-type, N-terminal,IPR008160:Collagen triple helix repeat,		alternative splicing,cell adhesion,collagen,extracellular matrix,glycoprotein,hydroxylation,repeat,Secreted,signal,	chain:Collagen alpha-1(XVI) chain,domain:TSP N-terminal,glycosylation site:N-linked (GlcNAc...),region of interest:Nonhelical region 1 (NC1),region of interest:Nonhelical region 10 (NC10),region of interest:Nonhelical region 2 (NC2),region of interest:Nonhelical region 3 (NC3),region of interest:Nonhelical region 4 (NC4),region of interest:Nonhelical region 5 (NC5),region of interest:Nonhelical r…
P39061	COIA1_MOUSE	Col18a1	29	19	10	21	25	25	22	20	11		Col18a1	Collagen alpha-1(XVIII) chain	GO:0005576~extracellular region,GO:0005578~proteinaceous extracellular matrix,GO:0005604~basement membrane,GO:0031012~extracellular matrix,GO:0044420~extracellular matrix part,GO:0044421~extracellular region part,	GO:0000902~cell morphogenesis,GO:0000904~cell morphogenesis involved in differentiation,GO:0001525~angiogenesis,GO:0001568~blood vessel development,GO:0001885~endothelial cell development,GO:0001886~endothelial cell morphogenesis,GO:0001944~vasculature development,GO:0002064~epithelial cell development,GO:0007155~cell adhesion,GO:0008284~positive regulation of cell proliferation,GO:0010941~regula…	GO:0005198~structural molecule activity,GO:0005201~extracellular matrix structural constituent,GO:0008270~zinc ion binding,GO:0043167~ion binding,GO:0043169~cation binding,GO:0046872~metal ion binding,GO:0046914~transition metal ion binding,	IPR000024:Frizzled cysteine-rich domain,IPR001791:Laminin G,IPR003129:Laminin G, thrombospondin-type, N-terminal,IPR008160:Collagen triple helix repeat,IPR010363:Protein of unknown function DUF959, collagen XVIII, N-terminal,IPR010515:Collagenase NC10 and endostatin,IPR016186:C-type lectin-like,		3d-structure,alternative promoter usage,alternative splicing,angiogenesis inhibitor,cell adhesion,chondroitin sulfate proteoglycan,coiled coil,collagen,direct protein sequencing,disulfide bond,extracellular matrix,glycoprotein,hydroxylation,hydroxylysine,hydroxyproline,metal-binding,repeat,Secreted,signal,triple helix,zinc,	chain:Collagen alpha-1(XVIII) chain,chain:Endostatin,disulfide bond,domain:FZ,domain:TSP N-terminal,glycosylation site:N-linked (GlcNAc...),helix,metal ion-binding site:Zinc,metal ion-binding site:Zinc; alternate,mutagenesis site,region of interest:Nonhelical region 1 (NC1),region of interest:Nonhelical region 10 (NC10),region of interest:Nonhelical region 11 (NC11),region of interest:Nonhelical …
P02463	CO4A1_MOUSE	Col4a1	30	22	16	29	31	29	23	5	14		Col4a1	Collagen alpha-1(IV) chain	GO:0005576~extracellular region,GO:0005578~proteinaceous extracellular matrix,GO:0005581~collagen,GO:0005587~collagen type IV,GO:0005604~basement membrane,GO:0030935~sheet-forming collagen,GO:0031012~extracellular matrix,GO:0044420~extracellular matrix part,GO:0044421~extracellular region part,		GO:0005198~structural molecule activity,GO:0005201~extracellular matrix structural constituent,GO:0019838~growth factor binding,GO:0048407~platelet-derived growth factor binding,	IPR001442:Type 4 procollagen, C-terminal repeat,IPR008160:Collagen triple helix repeat,	mmu04510:Focal adhesion,mmu04512:ECM-receptor interaction,mmu05200:Pathways in cancer,mmu05222:Small cell lung cancer,	angiogenesis,basement membrane,cell binding,coiled coil,collagen,disulfide bond,duplication,extracellular matrix,glycoprotein,hydroxylation,hydroxylysine,hydroxyproline,repeat,Secreted,signal,trimer,triple helix,	chain:Arresten,chain:Collagen alpha-1(IV) chain,cross-link:S-Lysyl-methionine sulfilimine (Lys-Met) (interchain with M-1533),cross-link:S-Lysyl-methionine sulfilimine (Met-Lys) (interchain with K-1651),disulfide bond,domain:Collagen IV NC1,glycosylation site:N-linked (GlcNAc...),propeptide:N-terminal propeptide (7S domain),region of interest:Triple-helical region,sequence conflict,signal peptide,
P08122	CO4A2_MOUSE	Col4a2	55	58	43	52	51	35	35	15	31		Col4a2	Collagen alpha-2(IV) chain	GO:0005576~extracellular region,GO:0005578~proteinaceous extracellular matrix,GO:0005581~collagen,GO:0005587~collagen type IV,GO:0005604~basement membrane,GO:0030935~sheet-forming collagen,GO:0031012~extracellular matrix,GO:0044420~extracellular matrix part,GO:0044421~extracellular region part,	GO:0016525~negative regulation of angiogenesis,GO:0045765~regulation of angiogenesis,	GO:0005198~structural molecule activity,GO:0005201~extracellular matrix structural constituent,	IPR001442:Type 4 procollagen, C-terminal repeat,IPR008160:Collagen triple helix repeat,	mmu04510:Focal adhesion,mmu04512:ECM-receptor interaction,mmu05200:Pathways in cancer,mmu05222:Small cell lung cancer,	angiogenesis,basement membrane,cell binding,coiled coil,collagen,disulfide bond,duplication,extracellular matrix,glycoprotein,heterotrimer,hydroxylation,hydroxylysine,hydroxyproline,laminin binding,repeat,Secreted,signal,triple helix,	chain:Canstatin,chain:Collagen alpha-2(IV) chain,disulfide bond,domain:Collagen IV NC1,glycosylation site:N-linked (GlcNAc...),propeptide:N-terminal propeptide (7S domain),region of interest:Triple-helical region,sequence conflict,signal peptide,
O88207	CO5A1_MOUSE	Col5a1	11	24	7	7	46	26	6	14	6		Col5a1	Collagen alpha-1(V) chain	GO:0005576~extracellular region,GO:0005578~proteinaceous extracellular matrix,GO:0005581~collagen,GO:0005604~basement membrane,GO:0031012~extracellular matrix,GO:0044420~extracellular matrix part,GO:0044421~extracellular region part,	GO:0001568~blood vessel development,GO:0001944~vasculature development,GO:0003007~heart morphogenesis,GO:0007155~cell adhesion,GO:0007398~ectoderm development,GO:0007507~heart development,GO:0008544~epidermis development,GO:0022610~biological adhesion,GO:0030198~extracellular matrix organization,GO:0030199~collagen fibril organization,GO:0043062~extracellular structure organization,GO:0043588~ski…	GO:0001871~pattern binding,GO:0005198~structural molecule activity,GO:0005201~extracellular matrix structural constituent,GO:0005539~glycosaminoglycan binding,GO:0008201~heparin binding,GO:0019838~growth factor binding,GO:0030246~carbohydrate binding,GO:0030247~polysaccharide binding,GO:0048407~platelet-derived growth factor binding,	IPR000885:Fibrillar collagen, C-terminal,IPR001791:Laminin G,IPR003129:Laminin G, thrombospondin-type, N-terminal,IPR008160:Collagen triple helix repeat,IPR012680:Laminin G, subdomain 2,IPR013320:Concanavalin A-like lectin/glucanase, subgroup,	mmu04510:Focal adhesion,mmu04512:ECM-receptor interaction,	collagen,extracellular matrix,heparin-binding,hydroxylation,repeat,Secreted,signal,sulfation,	chain:Collagen alpha-1(V) chain,domain:Fibrillar collagen NC1,domain:Laminin G-like,domain:TSP N-terminal,modified residue,region of interest:Interrupted collagenous region,region of interest:Nonhelical region,region of interest:Triple-helical region,sequence conflict,signal peptide,
Q04857	CO6A1_MOUSE	Col6a1	2	2	2	11	21	30	7	8	6		Col6a1	Collagen alpha-1(VI) chain	GO:0005576~extracellular region,GO:0005578~proteinaceous extracellular matrix,GO:0005886~plasma membrane,GO:0031012~extracellular matrix,GO:0042383~sarcolemma,GO:0044421~extracellular region part,	GO:0007155~cell adhesion,GO:0022610~biological adhesion,	GO:0019838~growth factor binding,GO:0048407~platelet-derived growth factor binding,	IPR002035:von Willebrand factor, type A,IPR008160:Collagen triple helix repeat,	mmu04510:Focal adhesion,mmu04512:ECM-receptor interaction,	cell adhesion,cell binding,coiled coil,collagen,extracellular matrix,glycoprotein,heterotrimer,hydroxylation,hydroxyproline,repeat,Secreted,signal,triple helix,	chain:Collagen alpha-1(VI) chain,domain:VWFA 1,domain:VWFA 2,domain:VWFA 3,glycosylation site:N-linked (GlcNAc...),region of interest:C-terminal globular domain,region of interest:N-terminal globular domain,region of interest:Triple-helical region,sequence conflict,short sequence motif:Cell attachment site,signal peptide,
Q63870	CO7A1_MOUSE	Col7a1	2			4	11	2	4	6	1		Col7a1	Collagen alpha-1(VII) chain	GO:0005576~extracellular region,GO:0005578~proteinaceous extracellular matrix,GO:0005604~basement membrane,GO:0031012~extracellular matrix,GO:0044420~extracellular matrix part,GO:0044421~extracellular region part,	GO:0007155~cell adhesion,GO:0022610~biological adhesion,	GO:0004857~enzyme inhibitor activity,GO:0004866~endopeptidase inhibitor activity,GO:0004867~serine-type endopeptidase inhibitor activity,GO:0030414~peptidase inhibitor activity,	IPR002035:von Willebrand factor, type A,IPR002223:Proteinase inhibitor I2, Kunitz metazoa,IPR003961:Fibronectin, type III,IPR008160:Collagen triple helix repeat,IPR008957:Fibronectin, type III-like fold,		basement membrane,cell adhesion,collagen,disulfide bond,extracellular matrix,glycoprotein,hydroxylation,protease inhibitor,repeat,Secreted,Serine protease inhibitor,signal,	chain:Collagen alpha-1(VII) chain,disulfide bond,domain:BPTI/Kunitz inhibitor,domain:Fibronectin type-III 1,domain:Fibronectin type-III 2,domain:Fibronectin type-III 3,domain:Fibronectin type-III 4,domain:Fibronectin type-III 5,domain:Fibronectin type-III 6,domain:Fibronectin type-III 7,domain:Fibronectin type-III 8,domain:Fibronectin type-III 9,domain:VWFA 1,domain:VWFA 2,glycosylation site:N-li…
Q00780	CO8A1_MOUSE	Col8a1	2	2	1	3		1			2		Col8a1	Collagen alpha-1(VIII) chain	GO:0005576~extracellular region,GO:0005578~proteinaceous extracellular matrix,GO:0005604~basement membrane,GO:0031012~extracellular matrix,GO:0044420~extracellular matrix part,GO:0044421~extracellular region part,	GO:0001654~eye development,GO:0007155~cell adhesion,GO:0007423~sensory organ development,GO:0008283~cell proliferation,GO:0010810~regulation of cell-substrate adhesion,GO:0010811~positive regulation of cell-substrate adhesion,GO:0022610~biological adhesion,GO:0030155~regulation of cell adhesion,GO:0043010~camera-type eye development,GO:0045785~positive regulation of cell adhesion,GO:0048592~eye m…		IPR001073:Complement C1q protein,IPR008160:Collagen triple helix repeat,IPR008983:Tumour necrosis factor-like,		3d-structure,angiogenesis,basement membrane,cell adhesion,collagen,extracellular matrix,hydroxylation,repeat,Secreted,signal,	chain:Collagen alpha-1(VIII) chain,chain:Vastatin,domain:C1q,helix,region of interest:Nonhelical region (NC1),region of interest:Nonhelical region (NC2),region of interest:Triple-helical region (COL1),sequence conflict,signal peptide,strand,turn,
O88587	COMT_MOUSE	Comt			2	1				2	3		Comt	Catechol O-methyltransferase
Q8CIE6	COPA_MOUSE	Copa	3	2	9	6	2	2	9	8	14		Copa	Coatomer subunit alpha	GO:0000139~Golgi membrane,GO:0000267~cell fraction,GO:0005576~extracellular region,GO:0005615~extracellular space,GO:0005624~membrane fraction,GO:0005625~soluble fraction,GO:0005626~insoluble fraction,GO:0005792~microsome,GO:0005794~Golgi apparatus,GO:0005798~Golgi-associated vesicle,GO:0005886~plasma membrane,GO:0009898~internal side of plasma membrane,GO:0012505~endomembrane system,GO:0012506~v…	GO:0006886~intracellular protein transport,GO:0007586~digestion,GO:0007589~body fluid secretion,GO:0008104~protein localization,GO:0015031~protein transport,GO:0016192~vesicle-mediated transport,GO:0022600~digestive system process,GO:0030157~pancreatic juice secretion,GO:0034613~cellular protein localization,GO:0045184~establishment of protein localization,GO:0046903~secretion,GO:0046907~intracel…	GO:0005179~hormone activity,GO:0005198~structural molecule activity,	IPR001680:WD40 repeat,IPR006692:Coatomer, WD associated region,IPR010714:Coatomer, alpha subunit, C-terminal,IPR015943:WD40/YVTN repeat-like,IPR016391:Coatomer, alpha subunit,IPR017986:WD40 repeat, region,IPR019775:WD40 repeat, conserved site,IPR019781:WD40 repeat, subgroup,IPR019782:WD40 repeat 2,		cytoplasm,cytoplasmic vesicle,er-golgi transport,golgi apparatus,hormone,membrane,phosphoprotein,protein transport,repeat,Secreted,transport,wd repeat,	chain:Coatomer subunit alpha,chain:xenin,modified residue,peptide:Proxenin,peptide:Xenin,repeat:WD 1,repeat:WD 2,repeat:WD 3,repeat:WD 4,repeat:WD 5,repeat:WD 6,
Q9JIF7	COPB_MOUSE	Copb1	4	3	13	9	6	6	14	14	18		Copb1	Coatomer subunit beta	GO:0000139~Golgi membrane,GO:0005794~Golgi apparatus,GO:0005798~Golgi-associated vesicle,GO:0005886~plasma membrane,GO:0009898~internal side of plasma membrane,GO:0012505~endomembrane system,GO:0012506~vesicle membrane,GO:0016023~cytoplasmic membrane-bounded vesicle,GO:0030117~membrane coat,GO:0030120~vesicle coat,GO:0030126~COPI vesicle coat,GO:0030135~coated vesicle,GO:0030137~COPI-coated vesic…	GO:0006886~intracellular protein transport,GO:0006891~intra-Golgi vesicle-mediated transport,GO:0008104~protein localization,GO:0015031~protein transport,GO:0016192~vesicle-mediated transport,GO:0034613~cellular protein localization,GO:0045184~establishment of protein localization,GO:0046907~intracellular transport,GO:0048193~Golgi vesicle transport,GO:0070727~cellular macromolecule localization,	GO:0005198~structural molecule activity,	IPR002553:Clathrin/coatomer adaptor, adaptin-like, N-terminal,IPR011710:Coatomer, beta subunit, C-terminal,IPR011989:Armadillo-like helical,IPR016460:Coatomer, beta subunit,		cytoplasm,cytoplasmic vesicle,er-golgi transport,golgi apparatus,membrane,protein transport,transport,	chain:Coatomer subunit beta,
O55029	COPB2_MOUSE	Copb2		2	2	4	1		5	6	7		Copb2	Coatomer subunit beta`	GO:0000139~Golgi membrane,GO:0005794~Golgi apparatus,GO:0005798~Golgi-associated vesicle,GO:0005886~plasma membrane,GO:0009898~internal side of plasma membrane,GO:0012505~endomembrane system,GO:0012506~vesicle membrane,GO:0016023~cytoplasmic membrane-bounded vesicle,GO:0030117~membrane coat,GO:0030120~vesicle coat,GO:0030126~COPI vesicle coat,GO:0030135~coated vesicle,GO:0030137~COPI-coated vesic…	GO:0006886~intracellular protein transport,GO:0008104~protein localization,GO:0015031~protein transport,GO:0016192~vesicle-mediated transport,GO:0034613~cellular protein localization,GO:0045184~establishment of protein localization,GO:0046907~intracellular transport,GO:0070727~cellular macromolecule localization,	GO:0005198~structural molecule activity,	IPR001680:WD40 repeat,IPR006692:Coatomer, WD associated region,IPR015943:WD40/YVTN repeat-like,IPR016453:Coatomer, beta' subunit,IPR017986:WD40 repeat, region,IPR019775:WD40 repeat, conserved site,IPR019781:WD40 repeat, subgroup,IPR019782:WD40 repeat 2,		acetylation,coiled coil,cytoplasm,cytoplasmic vesicle,er-golgi transport,golgi apparatus,membrane,phosphoprotein,protein transport,repeat,transport,wd repeat,	chain:Coatomer subunit beta',modified residue,repeat:WD 1,repeat:WD 2,repeat:WD 3,repeat:WD 4,repeat:WD 5,repeat:WD 6,repeat:WD 7,repeat:WD 8,repeat:WD 9,sequence conflict,
O89079	COPE_MOUSE	Cope	3	5	15	3	14	4	7	13	15		Cope	Coatomer subunit epsilon	GO:0000139~Golgi membrane,GO:0005794~Golgi apparatus,GO:0005798~Golgi-associated vesicle,GO:0005886~plasma membrane,GO:0009898~internal side of plasma membrane,GO:0012505~endomembrane system,GO:0012506~vesicle membrane,GO:0016023~cytoplasmic membrane-bounded vesicle,GO:0030117~membrane coat,GO:0030120~vesicle coat,GO:0030126~COPI vesicle coat,GO:0030135~coated vesicle,GO:0030137~COPI-coated vesic…	GO:0006890~retrograde vesicle-mediated transport, Golgi to ER,GO:0008104~protein localization,GO:0015031~protein transport,GO:0016192~vesicle-mediated transport,GO:0045184~establishment of protein localization,GO:0046907~intracellular transport,GO:0048193~Golgi vesicle transport,	GO:0005198~structural molecule activity,	IPR006822:Coatomer, epsilon subunit,IPR011990:Tetratricopeptide-like helical,		cytoplasm,cytoplasmic vesicle,er-golgi transport,golgi apparatus,membrane,phosphoprotein,protein transport,transport,	chain:Coatomer subunit epsilon,modified residue,sequence conflict,
Q9QZE5	COPG1_MOUSE	Copg1	8.9	1.5	8.9	11.1	16.1	13.3	14.2	9.8	18		Copg1	Coatomer subunit gamma-1
Q9QXK3	COPG2_MOUSE	Copg2	1.1	1.5	1.1	2.9	3.9	2.7	0.8	1.2	1		Copg2	Coatomer subunit gamma-2	GO:0000139~Golgi membrane,GO:0005794~Golgi apparatus,GO:0005798~Golgi-associated vesicle,GO:0005886~plasma membrane,GO:0009898~internal side of plasma membrane,GO:0012505~endomembrane system,GO:0012506~vesicle membrane,GO:0016023~cytoplasmic membrane-bounded vesicle,GO:0019012~virion,GO:0019028~viral capsid,GO:0030117~membrane coat,GO:0030120~vesicle coat,GO:0030126~COPI vesicle coat,GO:0030135~c…	GO:0006886~intracellular protein transport,GO:0008104~protein localization,GO:0015031~protein transport,GO:0016192~vesicle-mediated transport,GO:0034613~cellular protein localization,GO:0045184~establishment of protein localization,GO:0046907~intracellular transport,GO:0070727~cellular macromolecule localization,	GO:0005198~structural molecule activity,	IPR002553:Clathrin/coatomer adaptor, adaptin-like, N-terminal,IPR011989:Armadillo-like helical,IPR013040:Coatomer, gamma subunit, appendage, Ig-like subdomain,IPR014863:Coatomer, gamma subunit , appendage,IPR015873:Clathrin alpha-adaptin/coatomer adaptor, appendage, C-terminal subdomain,IPR017106:Coatomer, gamma subunit,		alternative splicing,capsid protein,cytoplasm,cytoplasmic vesicle,er-golgi transport,golgi apparatus,membrane,protein transport,repeat,transport,	chain:Coatomer subunit gamma-2,repeat:HEAT 1,repeat:HEAT 2,repeat:HEAT 3,repeat:HEAT 4,repeat:HEAT 5,repeat:HEAT 6,splice variant,
P61202	CSN2_MOUSE	Cops2	1	1	10	5	9	6	5	7	7		Cops2	COP9 signalosome complex subunit 2	GO:0008180~signalosome,	GO:0008283~cell proliferation,GO:0009890~negative regulation of biosynthetic process,GO:0010558~negative regulation of macromolecule biosynthetic process,GO:0010605~negative regulation of macromolecule metabolic process,GO:0010629~negative regulation of gene expression,GO:0016481~negative regulation of transcription,GO:0031327~negative regulation of cellular biosynthetic process,GO:0045449~regula…	GO:0003712~transcription cofactor activity,GO:0003714~transcription corepressor activity,GO:0008134~transcription factor binding,GO:0016564~transcription repressor activity,GO:0030528~transcription regulator activity,	IPR000717:Proteasome component region PCI,IPR011991:Winged helix repressor DNA-binding,IPR013143:PCI/PINT associated module,		alternative splicing,cytoplasm,nucleus,phosphoprotein,signalosome,	chain:COP9 signalosome complex subunit 2,domain:PCI,sequence conflict,splice variant,
O88543	CSN3_MOUSE	Cops3	3	3	9	10	15	8	6	17	6		Cops3	COP9 signalosome complex subunit 3	GO:0008180~signalosome,	GO:0001701~in utero embryonic development,GO:0009792~embryonic development ending in birth or egg hatching,GO:0043009~chordate embryonic development,		IPR000717:Proteasome component region PCI,IPR011991:Winged helix repressor DNA-binding,		acetylation,cytoplasm,nucleus,phosphoprotein,signalosome,	chain:COP9 signalosome complex subunit 3,domain:PCI,modified residue,
O88544	CSN4_MOUSE	Cops4	1	4	8	3	13	2	14	13	20		Cops4	COP9 signalosome complex subunit 4	GO:0008180~signalosome,			IPR000717:Proteasome component region PCI,IPR011991:Winged helix repressor DNA-binding,		3d-structure,acetylation,cytoplasm,direct protein sequencing,nucleus,signalosome,	chain:COP9 signalosome complex subunit 4,domain:PCI,helix,modified residue,strand,turn,
O35864	CSN5_MOUSE	Cops5	2		2	5	2	2	7	9	6		Cops5	COP9 signalosome complex subunit 5	GO:0005654~nucleoplasm,GO:0005667~transcription factor complex,GO:0008180~signalosome,GO:0031974~membrane-enclosed lumen,GO:0031981~nuclear lumen,GO:0043233~organelle lumen,GO:0044451~nucleoplasm part,GO:0070013~intracellular organelle lumen,	GO:0006355~regulation of transcription, DNA-dependent,GO:0045449~regulation of transcription,GO:0051252~regulation of RNA metabolic process,GO:0051726~regulation of cell cycle,	GO:0003712~transcription cofactor activity,GO:0003713~transcription coactivator activity,GO:0008134~transcription factor binding,GO:0008233~peptidase activity,GO:0008237~metallopeptidase activity,GO:0008270~zinc ion binding,GO:0016563~transcription activator activity,GO:0030528~transcription regulator activity,GO:0043167~ion binding,GO:0043169~cation binding,GO:0046872~metal ion binding,GO:004691…	IPR000555:Mov34/MPN/PAD-1,		acetylation,cytoplasm,direct protein sequencing,hydrolase,metal-binding,metalloprotease,nucleus,Protease,signalosome,zinc,	chain:COP9 signalosome complex subunit 5,domain:MPN,metal ion-binding site:Zinc; catalytic,modified residue,mutagenesis site,short sequence motif:JAMM motif,
O88545	CSN6_MOUSE	Cops6	2	1	2	4	5		4	8	1		Cops6	COP9 signalosome complex subunit 6	GO:0008180~signalosome,			IPR000555:Mov34/MPN/PAD-1,		cytoplasm,nucleus,signalosome,	chain:COP9 signalosome complex subunit 6,domain:MPN,
Q9CZ04	CSN7A_MOUSE	Cops7a	7	2	14	5	11	4	10	8	17		Cops7a	COP9 signalosome complex subunit 7a	GO:0008180~signalosome,			IPR000717:Proteasome component region PCI,		acetylation,alternative splicing,coiled coil,cytoplasm,nucleus,phosphoprotein,signalosome,	chain:COP9 signalosome complex subunit 7a,domain:PCI,modified residue,sequence conflict,splice variant,
Q8VBV7	CSN8_MOUSE	Cops8	2		3	2	2		5	2	1		Cops8	COP9 signalosome complex subunit 8	GO:0008180~signalosome,			IPR019280:COP9 signalosome, subunit CSN8,		cytoplasm,nucleus,phosphoprotein,signalosome,	chain:COP9 signalosome complex subunit 8,domain:PCI,modified residue,sequence conflict,
P61924	COPZ1_MOUSE	Copz1	2	2	3	1	4	1	1	4	3		Copz1	Coatomer subunit zeta-1	GO:0000139~Golgi membrane,GO:0005794~Golgi apparatus,GO:0005798~Golgi-associated vesicle,GO:0005886~plasma membrane,GO:0009898~internal side of plasma membrane,GO:0012505~endomembrane system,GO:0012506~vesicle membrane,GO:0016023~cytoplasmic membrane-bounded vesicle,GO:0030117~membrane coat,GO:0030120~vesicle coat,GO:0030126~COPI vesicle coat,GO:0030135~coated vesicle,GO:0030137~COPI-coated vesic…	GO:0006886~intracellular protein transport,GO:0006891~intra-Golgi vesicle-mediated transport,GO:0008104~protein localization,GO:0015031~protein transport,GO:0016192~vesicle-mediated transport,GO:0034613~cellular protein localization,GO:0045184~establishment of protein localization,GO:0046907~intracellular transport,GO:0048193~Golgi vesicle transport,GO:0070727~cellular macromolecule localization,		IPR000804:Clathrin adaptor, sigma subunit/coatomer, zeta subunit,		acetylation,cytoplasm,cytoplasmic vesicle,er-golgi transport,golgi apparatus,membrane,phosphoprotein,protein transport,transport,	chain:Coatomer subunit zeta-1,modified residue,
Q9WUM3	COR1B_MOUSE	Coro1b	2	3	5	4	4	3	2	4	3		Coro1b	Coronin-1B	GO:0005856~cytoskeleton,GO:0043228~non-membrane-bounded organelle,GO:0043232~intracellular non-membrane-bounded organelle,		GO:0003779~actin binding,GO:0008092~cytoskeletal protein binding,	IPR001680:WD40 repeat,IPR015048:Region of unknown function DUF1899,IPR015049:Region of unknown function DUF1900,IPR015505:Coronin,IPR015943:WD40/YVTN repeat-like,IPR017986:WD40 repeat, region,IPR019775:WD40 repeat, conserved site,IPR019781:WD40 repeat, subgroup,IPR019782:WD40 repeat 2,		actin-binding,coiled coil,cytoplasm,cytoskeleton,direct protein sequencing,phosphoprotein,repeat,wd repeat,	chain:Coronin-1B,modified residue,repeat:WD 1,repeat:WD 2,repeat:WD 3,repeat:WD 4,repeat:WD 5,sequence conflict,
Q9WUM4	COR1C_MOUSE	Coro1c	18	23	29	20	23	13	26	28	26		Coro1c	Coronin-1C	GO:0005856~cytoskeleton,GO:0043228~non-membrane-bounded organelle,GO:0043232~intracellular non-membrane-bounded organelle,	GO:0000147~actin cortical patch assembly,GO:0006897~endocytosis,GO:0006909~phagocytosis,GO:0007010~cytoskeleton organization,GO:0010324~membrane invagination,GO:0016044~membrane organization,GO:0016192~vesicle-mediated transport,GO:0030029~actin filament-based process,GO:0030036~actin cytoskeleton organization,GO:0030865~cortical cytoskeleton organization,GO:0030866~cortical actin cytoskeleton or…	GO:0003779~actin binding,GO:0008092~cytoskeletal protein binding,	IPR001680:WD40 repeat,IPR015048:Region of unknown function DUF1899,IPR015049:Region of unknown function DUF1900,IPR015505:Coronin,IPR015943:WD40/YVTN repeat-like,IPR017986:WD40 repeat, region,IPR019775:WD40 repeat, conserved site,IPR019781:WD40 repeat, subgroup,IPR019782:WD40 repeat 2,		acetylation,actin-binding,coiled coil,phosphoprotein,repeat,wd repeat,	chain:Coronin-1C,modified residue,repeat:WD 1,repeat:WD 2,repeat:WD 3,repeat:WD 4,sequence conflict,
Q9D2V7	CORO7_MOUSE	Coro7			2								Coro7	Coronin-7	GO:0000139~Golgi membrane,GO:0000267~cell fraction,GO:0000299~integral to membrane of membrane fraction,GO:0005624~membrane fraction,GO:0005625~soluble fraction,GO:0005626~insoluble fraction,GO:0005794~Golgi apparatus,GO:0005829~cytosol,GO:0012505~endomembrane system,GO:0016023~cytoplasmic membrane-bounded vesicle,GO:0031090~organelle membrane,GO:0031410~cytoplasmic vesicle,GO:0031982~vesicle,GO:…			IPR001680:WD40 repeat,IPR015049:Region of unknown function DUF1900,IPR015505:Coronin,IPR015943:WD40/YVTN repeat-like,IPR017986:WD40 repeat, region,IPR019775:WD40 repeat, conserved site,IPR019781:WD40 repeat, subgroup,IPR019782:WD40 repeat 2,		acetylation,cytoplasm,cytoplasmic vesicle,golgi apparatus,membrane,phosphoprotein,repeat,wd repeat,	chain:Coronin-7,modified residue,repeat:WD 1,repeat:WD 2,repeat:WD 3,repeat:WD 4,repeat:WD 5,repeat:WD 6,repeat:WD 7,repeat:WD 8,sequence conflict,
Q9CQI6	COTL1_MOUSE	Cotl1	1	1		2	3	3	2	3	4		Cotl1	Coactosin-like protein	GO:0005856~cytoskeleton,GO:0043228~non-membrane-bounded organelle,GO:0043232~intracellular non-membrane-bounded organelle,	GO:0006952~defense response,GO:0009620~response to fungus,GO:0050832~defense response to fungus,	GO:0003779~actin binding,GO:0008092~cytoskeletal protein binding,GO:0019899~enzyme binding,	IPR002108:Actin-binding, cofilin/tropomyosin type,		3d-structure,acetylation,actin-binding,cytoplasm,cytoskeleton,direct protein sequencing,phosphoprotein,	chain:Coactosin-like protein,domain:ADF-H,helix,modified residue,strand,turn,
P56391	CX6B1_MOUSE	Cox6b1			4	3	1		1		1		Cox6b1	Cytochrome c oxidase subunit 6B1	GO:0005739~mitochondrion,GO:0005740~mitochondrial envelope,GO:0005743~mitochondrial inner membrane,GO:0005758~mitochondrial intermembrane space,GO:0019866~organelle inner membrane,GO:0031090~organelle membrane,GO:0031966~mitochondrial membrane,GO:0031967~organelle envelope,GO:0031970~organelle envelope lumen,GO:0031974~membrane-enclosed lumen,GO:0031975~envelope,GO:0044429~mitochondrial part,		GO:0004129~cytochrome-c oxidase activity,GO:0015002~heme-copper terminal oxidase activity,GO:0015077~monovalent inorganic cation transmembrane transporter activity,GO:0015078~hydrogen ion transmembrane transporter activity,GO:0016675~oxidoreductase activity, acting on heme group of donors,GO:0016676~oxidoreductase activity, acting on heme group of donors, oxygen as acceptor,GO:0022890~inorganic c…	IPR003213:Cytochrome c oxidase, subunit VIb,	mmu00190:Oxidative phosphorylation,mmu04260:Cardiac muscle contraction,mmu05010:Alzheimer's disease,mmu05012:Parkinson's disease,mmu05016:Huntington's disease,	acetylation,direct protein sequencing,disulfide bond,mitochondrion,	chain:Cytochrome c oxidase subunit 6B1,disulfide bond,modified residue,
Q61147	CERU_MOUSE	Cp	88	173	126	74	191	139	71	90	140		Cp	Ceruloplasmin	GO:0005576~extracellular region,GO:0005615~extracellular space,GO:0005886~plasma membrane,GO:0031224~intrinsic to membrane,GO:0031225~anchored to membrane,GO:0031226~intrinsic to plasma membrane,GO:0044421~extracellular region part,GO:0044459~plasma membrane part,GO:0046658~anchored to plasma membrane,	GO:0000041~transition metal ion transport,GO:0006811~ion transport,GO:0006812~cation transport,GO:0006825~copper ion transport,GO:0007568~aging,GO:0007584~response to nutrient,GO:0009991~response to extracellular stimulus,GO:0030001~metal ion transport,GO:0031667~response to nutrient levels,GO:0055114~oxidation reduction,	GO:0004322~ferroxidase activity,GO:0005507~copper ion binding,GO:0016722~oxidoreductase activity, oxidizing metal ions,GO:0016724~oxidoreductase activity, oxidizing metal ions, oxygen as acceptor,GO:0043167~ion binding,GO:0043169~cation binding,GO:0046872~metal ion binding,GO:0046914~transition metal ion binding,	IPR001117:Multicopper oxidase, type 1,IPR002355:Multicopper oxidase, copper-binding site,IPR008972:Cupredoxin,IPR011706:Multicopper oxidase, type 2,IPR011707:Multicopper oxidase, type 3,	mmu00860:Porphyrin and chlorophyll metabolism,	copper,copper transport,disulfide bond,glycoprotein,ion transport,metal-binding,oxidoreductase,phosphoprotein,repeat,Secreted,signal,transport,	chain:Ceruloplasmin,disulfide bond,domain:F5/8 type A 1,domain:F5/8 type A 2,domain:F5/8 type A 3,domain:Plastocyanin-like 1,domain:Plastocyanin-like 2,domain:Plastocyanin-like 3,domain:Plastocyanin-like 4,domain:Plastocyanin-like 5,domain:Plastocyanin-like 6,glycosylation site:N-linked (GlcNAc...),metal ion-binding site:Copper 1; type 2,metal ion-binding site:Copper 2; type 3,metal ion-binding s…
O89001	CBPD_MOUSE	Cpd	3	1					1				Cpd	Carboxypeptidase D	GO:0016021~integral to membrane,GO:0031224~intrinsic to membrane,	GO:0006508~proteolysis,	GO:0004180~carboxypeptidase activity,GO:0004181~metallocarboxypeptidase activity,GO:0004185~serine-type carboxypeptidase activity,GO:0008233~peptidase activity,GO:0008235~metalloexopeptidase activity,GO:0008236~serine-type peptidase activity,GO:0008237~metallopeptidase activity,GO:0008238~exopeptidase activity,GO:0008270~zinc ion binding,GO:0017171~serine hydrolase activity,GO:0043167~ion binding…	IPR000834:Peptidase M14, carboxypeptidase A,IPR014766:Carboxypeptidase, regulatory region,IPR015567:Peptidase M14B, caboxypeptidase D unit2,		carboxypeptidase,glycoprotein,hydrolase,lipoprotein,membrane,metal-binding,metalloprotease,palmitate,phosphoprotein,Protease,repeat,signal,transmembrane,zinc,	active site:Nucleophile 1,active site:Nucleophile 2,chain:Carboxypeptidase D,glycosylation site:N-linked (GlcNAc...),lipid moiety-binding region:S-palmitoyl cysteine,metal ion-binding site:Zinc 1,metal ion-binding site:Zinc 2,modified residue,region of interest:Carboxypeptidase-like 1,region of interest:Carboxypeptidase-like 2,region of interest:Carboxypeptidase-like 3,short sequence motif:Cell a…
Q00493	CBPE_MOUSE	Cpe	361	583	253	322	410	298	253	166	276		Cpe	Carboxypeptidase E	GO:0005576~extracellular region,	GO:0006508~proteolysis,GO:0010817~regulation of hormone levels,GO:0016485~protein processing,GO:0016486~peptide hormone processing,GO:0030070~insulin processing,GO:0042445~hormone metabolic process,GO:0051604~protein maturation,GO:0051605~protein maturation by peptide bond cleavage,	GO:0004180~carboxypeptidase activity,GO:0004181~metallocarboxypeptidase activity,GO:0008233~peptidase activity,GO:0008235~metalloexopeptidase activity,GO:0008237~metallopeptidase activity,GO:0008238~exopeptidase activity,GO:0008270~zinc ion binding,GO:0043167~ion binding,GO:0043169~cation binding,GO:0046872~metal ion binding,GO:0046914~transition metal ion binding,GO:0070011~peptidase activity, a…	IPR000834:Peptidase M14, carboxypeptidase A,IPR014766:Carboxypeptidase, regulatory region,	mmu04940:Type I diabetes mellitus,	carboxypeptidase,cleavage on pair of basic residues,direct protein sequencing,disease mutation,glycoprotein,hydrolase,metal-binding,metallo-carboxypeptidase,metalloprotease,Protease,Secreted,signal,zinc,zymogen,	active site:Nucleophile,chain:Carboxypeptidase E,glycosylation site:N-linked (GlcNAc...),metal ion-binding site:Zinc,propeptide:Activation peptide,sequence conflict,sequence variant,signal peptide,
O35218	CPSF2_MOUSE	Cpsf2					1		4				Cpsf2	Cleavage and polyadenylation specificity factor subunit 2		GO:0006396~RNA processing,GO:0006397~mRNA processing,GO:0016071~mRNA metabolic process,	GO:0003723~RNA binding,	IPR001279:Beta-lactamase-like,IPR011108:RNA-metabolising metallo-beta-lactamase,		mrna processing,nucleus,phosphoprotein,rna-binding,	chain:Cleavage and polyadenylation specificity factor subunit 2,modified residue,
Q6NVF9	CPSF6_MOUSE	Cpsf6	7	25	29	12	30	15	20	33	33		Cpsf6	Cleavage and polyadenylation specificity factor subunit 6	GO:0030529~ribonucleoprotein complex,	GO:0006396~RNA processing,GO:0006397~mRNA processing,GO:0016071~mRNA metabolic process,	GO:0000166~nucleotide binding,GO:0003723~RNA binding,	IPR000504:RNA recognition motif, RNP-1,IPR012677:Nucleotide-binding, alpha-beta plait,		mrna processing,nucleus,phosphoprotein,rna-binding,	chain:Cleavage and polyadenylation specificity factor subunit 6,compositionally biased region:Arg-rich,compositionally biased region:Pro-rich,domain:RRM,modified residue,region of interest:Necessary for interaction with NUDT21/CPSF5,region of interest:Sufficient for nuclear targeting,sequence conflict,
Q8BTV2	CPSF7_MOUSE	Cpsf7	3	8	11	4	12	9	8	10	11		Cpsf7	Cleavage and polyadenylation specificity factor subunit 7		GO:0006396~RNA processing,GO:0006397~mRNA processing,GO:0016071~mRNA metabolic process,	GO:0000166~nucleotide binding,GO:0003723~RNA binding,	IPR000504:RNA recognition motif, RNP-1,IPR012677:Nucleotide-binding, alpha-beta plait,		alternative splicing,mrna processing,nucleus,phosphoprotein,rna-binding,	chain:Cleavage and polyadenylation specificity factor subunit 7,compositionally biased region:Arg-rich,compositionally biased region:Poly-Pro,compositionally biased region:Pro-rich,domain:RRM,modified residue,sequence conflict,splice variant,
Q9D2L5	CPXM2_MOUSE	Cpxm2	0.1	0.1		0.1	1	0.1		0.1	0.1		Cpxm2	Inactive carboxypeptidase-like protein X2	GO:0005576~extracellular region,GO:0005615~extracellular space,GO:0044421~extracellular region part,	GO:0006508~proteolysis,GO:0007155~cell adhesion,GO:0022610~biological adhesion,	GO:0004180~carboxypeptidase activity,GO:0004181~metallocarboxypeptidase activity,GO:0008233~peptidase activity,GO:0008235~metalloexopeptidase activity,GO:0008237~metallopeptidase activity,GO:0008238~exopeptidase activity,GO:0008270~zinc ion binding,GO:0043167~ion binding,GO:0043169~cation binding,GO:0046872~metal ion binding,GO:0046914~transition metal ion binding,GO:0070011~peptidase activity, a…	IPR000421:Coagulation factor 5/8 type, C-terminal,IPR000834:Peptidase M14, carboxypeptidase A,IPR014766:Carboxypeptidase, regulatory region,		disulfide bond,glycoprotein,Secreted,signal,	chain:Inactive carboxypeptidase-like protein X2,compositionally biased region:Poly-Leu,disulfide bond,domain:F5/8 type C,glycosylation site:N-linked (GlcNAc...),sequence conflict,signal peptide,
O88668	CREG1_MOUSE	Creg1	4			5	1		4				Creg1	Protein CREG1	GO:0005576~extracellular region,GO:0005654~nucleoplasm,GO:0005667~transcription factor complex,GO:0031974~membrane-enclosed lumen,GO:0031981~nuclear lumen,GO:0043233~organelle lumen,GO:0044451~nucleoplasm part,GO:0070013~intracellular organelle lumen,	GO:0006355~regulation of transcription, DNA-dependent,GO:0040008~regulation of growth,GO:0045449~regulation of transcription,GO:0051252~regulation of RNA metabolic process,	GO:0008134~transcription factor binding,	IPR014631:Cellular repressor of E1A-stimulated genes (CREG),		glycoprotein,growth regulation,Secreted,signal,	chain:Protein CREG1,glycosylation site:N-linked (GlcNAc...),sequence conflict,signal peptide,
Q9CYA0	CREL2_MOUSE	Creld2	1	5		1	2			3	1		Creld2	Cysteine-rich with EGF-like domain protein 2	GO:0005576~extracellular region,GO:0005783~endoplasmic reticulum,		GO:0005509~calcium ion binding,GO:0043167~ion binding,GO:0043169~cation binding,GO:0046872~metal ion binding,	IPR000152:EGF-type aspartate/asparagine hydroxylation conserved site,IPR000742:EGF-like, type 3,IPR001881:EGF-like calcium-binding,IPR006210:EGF-like,IPR006212:Furin-like repeat,IPR013032:EGF-like region, conserved site,IPR013091:EGF calcium-binding,IPR018097:EGF-like calcium-binding, conserved site,		calcium,disulfide bond,egf-like domain,endoplasmic reticulum,glycoprotein,repeat,Secreted,signal,	chain:Cysteine-rich with EGF-like domain protein 2,disulfide bond,domain:EGF-like 1,domain:EGF-like 2; calcium-binding,glycosylation site:N-linked (GlcNAc...),repeat:FU 1,repeat:FU 2,signal peptide,
Q9JLL0	CRIM1_MOUSE	Crim1	20	14		17	8	1	6				Crim1	Cysteine-rich motor neuron 1 protein	GO:0005576~extracellular region,GO:0016021~integral to membrane,GO:0031224~intrinsic to membrane,	GO:0001558~regulation of cell growth,GO:0040008~regulation of growth,	GO:0004857~enzyme inhibitor activity,GO:0004866~endopeptidase inhibitor activity,GO:0004867~serine-type endopeptidase inhibitor activity,GO:0005520~insulin-like growth factor binding,GO:0019838~growth factor binding,GO:0030414~peptidase inhibitor activity,	IPR000867:Insulin-like growth factor-binding protein, IGFBP,IPR001007:von Willebrand factor, type C,IPR004094:Proteinase inhibitor I15, antistasin-like,IPR018112:Proteinase inhibitor I15, antistasin,		glycoprotein,membrane,phosphoprotein,repeat,signal,transmembrane,	chain:Cysteine-rich motor neuron 1 protein,domain:Antistasin-like 1,domain:Antistasin-like 2,domain:Antistasin-like 3,domain:Antistasin-like 4,domain:IGFBP N-terminal,domain:VWFC 1,domain:VWFC 2,domain:VWFC 3,domain:VWFC 4,domain:VWFC 5,domain:VWFC 6,glycosylation site:N-linked (GlcNAc...),modified residue,short sequence motif:Cell attachment site,signal peptide,topological domain:Cytoplasmic,top…
P63254	CRIP1_MOUSE	Crip1		2	3	3	8	4	4	8	8		Crip1	Cysteine-rich protein 1			GO:0008270~zinc ion binding,GO:0043167~ion binding,GO:0043169~cation binding,GO:0046872~metal ion binding,GO:0046914~transition metal ion binding,	IPR001781:Zinc finger, LIM-type,		acetylation,LIM domain,metal-binding,zinc,	chain:Cysteine-rich protein 1,compositionally biased region:Gly-rich,domain:LIM zinc-binding,modified residue,
Q64010	CRK_MOUSE	Crk		5	3	1	3		3	6	4		Crk	Adapter molecule crk	GO:0005886~plasma membrane,		GO:0005070~SH3/SH2 adaptor activity,GO:0030674~protein binding, bridging,GO:0045309~protein phosphorylated amino acid binding,GO:0051219~phosphoprotein binding,GO:0060090~molecular adaptor activity,	IPR000980:SH2 motif,IPR001452:Src homology-3 domain,IPR011511:Variant SH3,	mmu04010:MAPK signaling pathway,mmu04012:ErbB signaling pathway,mmu04062:Chemokine signaling pathway,mmu04510:Focal adhesion,mmu04666:Fc gamma R-mediated phagocytosis,mmu04722:Neurotrophin signaling pathway,mmu04810:Regulation of actin cytoskeleton,mmu04910:Insulin signaling pathway,mmu05200:Pathways in cancer,mmu05211:Renal cell carcinoma,mmu05220:Chronic myeloid leukemia,	3d-structure,acetylation,alternative splicing,cell membrane,cytoplasm,kinase,membrane,phosphoprotein,Proto-oncogene,repeat,SH2 domain,sh3 domain,	chain:Adapter molecule crk,domain:SH2,domain:SH3 1,domain:SH3 2,helix,modified residue,splice variant,strand,
P47941	CRKL_MOUSE	Crkl		1	1	1	3	1	2	2	2		Crkl	Crk-like protein		GO:0001568~blood vessel development,GO:0001944~vasculature development,GO:0002520~immune system development,GO:0003002~regionalization,GO:0007389~pattern specification process,GO:0007507~heart development,GO:0009952~anterior/posterior pattern formation,GO:0035270~endocrine system development,GO:0048534~hemopoietic or lymphoid organ development,GO:0048538~thymus development,GO:0048732~gland develo…		IPR000980:SH2 motif,IPR001452:Src homology-3 domain,IPR011511:Variant SH3,	mmu04010:MAPK signaling pathway,mmu04012:ErbB signaling pathway,mmu04062:Chemokine signaling pathway,mmu04510:Focal adhesion,mmu04666:Fc gamma R-mediated phagocytosis,mmu04722:Neurotrophin signaling pathway,mmu04810:Regulation of actin cytoskeleton,mmu04910:Insulin signaling pathway,mmu05200:Pathways in cancer,mmu05211:Renal cell carcinoma,mmu05220:Chronic myeloid leukemia,	phosphoprotein,repeat,SH2 domain,sh3 domain,	chain:Crk-like protein,domain:SH2,domain:SH3 1,domain:SH3 2,modified residue,sequence conflict,
Q9Z2L7	CRLF3_MOUSE	Crlf3							2	2	1		Crlf3	Cytokine receptor-like factor 3				IPR003961:Fibronectin, type III,IPR008957:Fibronectin, type III-like fold,		alternative splicing,coiled coil,	chain:Cytokine receptor-like factor 3,domain:Fibronectin type-III,splice variant,
Q9CYD3	CRTAP_MOUSE	Crtap	4	9	1	4	4	1	2	4			Crtap	Cartilage-associated protein	GO:0005576~extracellular region,GO:0005578~proteinaceous extracellular matrix,GO:0031012~extracellular matrix,GO:0044421~extracellular region part,	GO:0007276~gamete generation,GO:0007283~spermatogenesis,GO:0019953~sexual reproduction,GO:0032504~multicellular organism reproduction,GO:0048232~male gamete generation,GO:0048609~reproductive process in a multicellular organism,				extracellular matrix,glycoprotein,hydroxylation,Secreted,signal,	chain:Cartilage-associated protein,glycosylation site:N-linked (GlcNAc...),sequence conflict,signal peptide,
P47199	QOR_MOUSE	Cryz		1	3	2	3	3	2	1	1		Cryz	Quinone oxidoreductase		GO:0055114~oxidation reduction,	GO:0000166~nucleotide binding,GO:0003960~NADPH:quinone reductase activity,GO:0008270~zinc ion binding,GO:0016651~oxidoreductase activity, acting on NADH or NADPH,GO:0016655~oxidoreductase activity, acting on NADH or NADPH, quinone or similar compound as acceptor,GO:0043167~ion binding,GO:0043169~cation binding,GO:0046872~metal ion binding,GO:0046914~transition metal ion binding,GO:0048037~cofacto…	IPR002085:Alcohol dehydrogenase superfamily, zinc-containing,IPR002364:Quinone oxidoreductase/zeta-crystallin, conserved site,IPR013149:Alcohol dehydrogenase, zinc-binding,IPR013154:Alcohol dehydrogenase GroES-like,		acetylation,cytoplasm,nadp,oxidoreductase,	chain:Quinone oxidoreductase,modified residue,sequence conflict,
Q921W4	QORL1_MOUSE	Cryzl1	1	2	2		1	2			3		Cryzl1	Quinone oxidoreductase-like protein 1		GO:0055114~oxidation reduction,	GO:0008270~zinc ion binding,GO:0043167~ion binding,GO:0043169~cation binding,GO:0046872~metal ion binding,GO:0046914~transition metal ion binding,	IPR002085:Alcohol dehydrogenase superfamily, zinc-containing,IPR002364:Quinone oxidoreductase/zeta-crystallin, conserved site,IPR013149:Alcohol dehydrogenase, zinc-binding,IPR013154:Alcohol dehydrogenase GroES-like,		alternative splicing,nadp,oxidoreductase,	chain:Quinone oxidoreductase-like protein 1,sequence conflict,splice variant,
Q9JKB3	DBPA_MOUSE	Csda	0.1	3.7	0.7	1.8	3.6	0.3	1.9	7.3	1.5		Csda	DNA-binding protein A	GO:0005844~polysome,GO:0005886~plasma membrane,GO:0005911~cell-cell junction,GO:0005921~gap junction,GO:0030054~cell junction,GO:0030529~ribonucleoprotein complex,GO:0044459~plasma membrane part,	GO:0001701~in utero embryonic development,GO:0003006~reproductive developmental process,GO:0006350~transcription,GO:0006355~regulation of transcription, DNA-dependent,GO:0007276~gamete generation,GO:0007283~spermatogenesis,GO:0007548~sex differentiation,GO:0008406~gonad development,GO:0008584~male gonad development,GO:0009566~fertilization,GO:0009792~embryonic development ending in birth or egg h…	GO:0003677~DNA binding,GO:0003697~single-stranded DNA binding,GO:0003723~RNA binding,GO:0003729~mRNA binding,GO:0003730~mRNA 3'-UTR binding,GO:0043566~structure-specific DNA binding,	IPR002059:Cold-shock protein, DNA-binding,IPR011129:Cold shock protein,IPR012340:Nucleic acid-binding, OB-fold,IPR019844:Cold-shock conserved site,	mmu04530:Tight junction,	alternative splicing,cytoplasm,dna-binding,nucleus,phosphoprotein,repressor,rna-binding,Transcription,transcription regulation,	chain:DNA-binding protein A,compositionally biased region:Ala-rich,compositionally biased region:Arg-rich,domain:CSD,modified residue,sequence conflict,splice variant,
Q91W50	CSDE1_MOUSE	Csde1	1		2	2	1	1	1	3	1		Csde1	Cold shock domain-containing protein E1	GO:0005739~mitochondrion,GO:0005740~mitochondrial envelope,GO:0005743~mitochondrial inner membrane,GO:0019866~organelle inner membrane,GO:0031090~organelle membrane,GO:0031966~mitochondrial membrane,GO:0031967~organelle envelope,GO:0031975~envelope,GO:0044429~mitochondrial part,	GO:0006355~regulation of transcription, DNA-dependent,GO:0045449~regulation of transcription,GO:0051252~regulation of RNA metabolic process,	GO:0003677~DNA binding,GO:0003723~RNA binding,	IPR002059:Cold-shock protein, DNA-binding,IPR011129:Cold shock protein,IPR019794:Peroxidase, active site,IPR019844:Cold-shock conserved site,		acetylation,cytoplasm,phosphoprotein,repeat,rna-binding,	chain:Cold shock domain-containing protein E1,domain:CSD 1,domain:CSD 2; truncated,domain:CSD 3,domain:CSD 4; truncated,domain:CSD 5,domain:CSD 6,domain:CSD 7,domain:CSD 8,domain:CSD 9,modified residue,
Q9ERK4	XPO2_MOUSE	Cse1l	30	24	37	30	37	31	40	40	41		Cse1l	Exportin-2	GO:0005635~nuclear envelope,GO:0005643~nuclear pore,GO:0012505~endomembrane system,GO:0016021~integral to membrane,GO:0031224~intrinsic to membrane,GO:0031967~organelle envelope,GO:0031975~envelope,GO:0046930~pore complex,	GO:0000059~protein import into nucleus, docking,GO:0006461~protein complex assembly,GO:0006605~protein targeting,GO:0006606~protein import into nucleus,GO:0006886~intracellular protein transport,GO:0006913~nucleocytoplasmic transport,GO:0008104~protein localization,GO:0008283~cell proliferation,GO:0015031~protein transport,GO:0017038~protein import,GO:0033365~protein localization in organelle,GO:…	GO:0005049~nuclear export signal receptor activity,GO:0008262~importin-alpha export receptor activity,GO:0008565~protein transporter activity,	IPR001494:Importin-beta, N-terminal,IPR005043:CAS/CSE, C-terminal,IPR011989:Armadillo-like helical,IPR013713:Exportin, Cse1-like,		acetylation,cytoplasm,nucleus,protein transport,transport,	chain:Exportin-2,domain:Importin N-terminal,modified residue,
P07141	CSF1_MOUSE	Csf1	98	127	54	104	87	95	64	50	66		Csf1	Macrophage colony-stimulating factor 1	GO:0005576~extracellular region,GO:0005615~extracellular space,GO:0005886~plasma membrane,GO:0016021~integral to membrane,GO:0031224~intrinsic to membrane,GO:0043235~receptor complex,GO:0044421~extracellular region part,	GO:0001763~morphogenesis of a branching structure,GO:0001894~tissue homeostasis,GO:0001952~regulation of cell-matrix adhesion,GO:0001954~positive regulation of cell-matrix adhesion,GO:0002009~morphogenesis of an epithelium,GO:0002761~regulation of myeloid leukocyte differentiation,GO:0002763~positive regulation of myeloid leukocyte differentiation,GO:0003006~reproductive developmental process,GO:…	GO:0005125~cytokine activity,GO:0005157~macrophage colony stimulating factor receptor binding,GO:0008083~growth factor activity,GO:0042802~identical protein binding,GO:0042803~protein homodimerization activity,GO:0046983~protein dimerization activity,	IPR008001:Macrophage colony stimulating factor-1,	mmu04060:Cytokine-cytokine receptor interaction,mmu04640:Hematopoietic cell lineage,	alternative splicing,cell membrane,cytokine,direct protein sequencing,disulfide bond,glycoprotein,growth factor,macrophage,membrane,proteoglycan,Secreted,signal,transmembrane,	chain:Macrophage colony-stimulating factor 1,chain:Processed macrophage colony-stimulating factor 1,disulfide bond,glycosylation site:N-linked (GlcNAc...),sequence conflict,sequence variant,signal peptide,splice variant,topological domain:Cytoplasmic,topological domain:Extracellular,transmembrane region,
P09920	CSF3_MOUSE	Csf3	203	121	15	252	45	18	54	15	14		Csf3	Granulocyte colony-stimulating factor	GO:0005576~extracellular region,GO:0005615~extracellular space,GO:0044421~extracellular region part,	GO:0002520~immune system development,GO:0002521~leukocyte differentiation,GO:0002573~myeloid leukocyte differentiation,GO:0006955~immune response,GO:0030097~hemopoiesis,GO:0030099~myeloid cell differentiation,GO:0030851~granulocyte differentiation,GO:0048534~hemopoietic or lymphoid organ development,	GO:0005125~cytokine activity,GO:0008083~growth factor activity,	IPR003573:Interleukin-6/G-CSF/MGF,IPR003629:Granulocyte colony-stimulating/myelomonocytic growth factor,IPR012351:Four-helical cytokine, core,	mmu04060:Cytokine-cytokine receptor interaction,mmu04630:Jak-STAT signaling pathway,mmu04640:Hematopoietic cell lineage,	cytokine,direct protein sequencing,disulfide bond,glycoprotein,growth factor,macrophage,monomer,Secreted,signal,	chain:Granulocyte colony-stimulating factor,disulfide bond,glycosylation site:O-linked (GalNAc...),signal peptide,
Q60737	CSK21_MOUSE	Csnk2a1	2	1		2	1	1	3				Csnk2a1	Casein kinase II subunit alpha	GO:0005956~protein kinase CK2 complex,	GO:0006468~protein amino acid phosphorylation,GO:0006793~phosphorus metabolic process,GO:0006796~phosphate metabolic process,GO:0007166~cell surface receptor linked signal transduction,GO:0016055~Wnt receptor signaling pathway,GO:0016310~phosphorylation,GO:0046777~protein amino acid autophosphorylation,	GO:0000166~nucleotide binding,GO:0001882~nucleoside binding,GO:0001883~purine nucleoside binding,GO:0004672~protein kinase activity,GO:0004674~protein serine/threonine kinase activity,GO:0005524~ATP binding,GO:0008013~beta-catenin binding,GO:0017076~purine nucleotide binding,GO:0019208~phosphatase regulator activity,GO:0019888~protein phosphatase regulator activity,GO:0030554~adenyl nucleotide bi…	IPR000719:Protein kinase, core,IPR002290:Serine/threonine protein kinase,IPR008271:Serine/threonine protein kinase, active site,IPR017441:Protein kinase, ATP binding site,IPR017442:Serine/threonine protein kinase-related,	mmu04310:Wnt signaling pathway,mmu04520:Adherens junction,mmu04530:Tight junction,	acetylation,ATP,atp-binding,kinase,nucleotide-binding,phosphoprotein,phosphotransferase,serine/threonine-protein kinase,transferase,wnt signaling pathway,	active site:Proton acceptor,binding site:ATP,chain:Casein kinase II subunit alpha,domain:Protein kinase,modified residue,nucleotide phosphate-binding region:ATP,
P97315	CSRP1_MOUSE	Csrp1	4	5	13	9	9	9	9	8	17		Csrp1	Cysteine and glycine-rich protein 1	GO:0005856~cytoskeleton,GO:0015629~actin cytoskeleton,GO:0043228~non-membrane-bounded organelle,GO:0043232~intracellular non-membrane-bounded organelle,	GO:0007010~cytoskeleton organization,GO:0030029~actin filament-based process,GO:0030036~actin cytoskeleton organization,	GO:0008270~zinc ion binding,GO:0043167~ion binding,GO:0043169~cation binding,GO:0046872~metal ion binding,GO:0046914~transition metal ion binding,	IPR001781:Zinc finger, LIM-type,		acetylation,direct protein sequencing,LIM domain,metal-binding,nucleus,phosphoprotein,repeat,zinc,	chain:Cysteine and glycine-rich protein 1,compositionally biased region:Gly-rich,domain:LIM zinc-binding 1,domain:LIM zinc-binding 2,modified residue,short sequence motif:Nuclear localization signal,
P21460	CYTC_MOUSE	Cst3	498	637	422	362	527	439	190	241	149		Cst3	Cystatin-C	GO:0005576~extracellular region,		GO:0004857~enzyme inhibitor activity,GO:0004866~endopeptidase inhibitor activity,GO:0004869~cysteine-type endopeptidase inhibitor activity,GO:0030414~peptidase inhibitor activity,	IPR000010:Proteinase inhibitor I25, cystatin,IPR018073:Proteinase inhibitor I25, cystatin, conserved site,		disulfide bond,protease inhibitor,Secreted,signal,thiol protease inhibitor,	chain:cystatin C,chain:Cystatin-C,disulfide bond,sequence conflict,short sequence motif:Secondary area of contact,signal peptide,site:Reactive site,
Q62426	CYTB_MOUSE	Cstb	23	44	24	17	47	20	11	20	36		Cstb	Cystatin-B		GO:0007610~behavior,GO:0007626~locomotory behavior,GO:0008344~adult locomotory behavior,GO:0030534~adult behavior,	GO:0002020~protease binding,GO:0004857~enzyme inhibitor activity,GO:0004866~endopeptidase inhibitor activity,GO:0004869~cysteine-type endopeptidase inhibitor activity,GO:0019899~enzyme binding,GO:0030414~peptidase inhibitor activity,	IPR000010:Proteinase inhibitor I25, cystatin,IPR001713:Proteinase inhibitor I25A, stefin A,IPR018073:Proteinase inhibitor I25, cystatin, conserved site,		acetylation,cytoplasm,phosphoprotein,protease inhibitor,thiol protease inhibitor,	chain:Cystatin-B,modified residue,short sequence motif:Secondary area of contact,site:Reactive site,
Q8BIQ5	CSTF2_MOUSE	Cstf2			1		1	1		3	2		Cstf2	Cleavage stimulation factor subunit 2		GO:0006396~RNA processing,GO:0006397~mRNA processing,GO:0016071~mRNA metabolic process,	GO:0000166~nucleotide binding,GO:0003723~RNA binding,	IPR000504:RNA recognition motif, RNP-1,IPR012677:Nucleotide-binding, alpha-beta plait,		acetylation,alternative splicing,mrna processing,nucleus,phosphoprotein,repeat,rna-binding,	chain:Cleavage stimulation factor 64 kDa subunit,compositionally biased region:Gly/Pro-rich,domain:RRM,modified residue,region of interest:12 X 5 AA tandem repeats of M-E-A-R-[AG],region of interest:Interaction with RPO2TC1,region of interest:Interactions with CSTF3 and SYMPK,repeat:10,repeat:11,repeat:12; approximate,repeat:1; approximate,repeat:2,repeat:3,repeat:4; approximate,repeat:5; approxi…
Q99LI7	CSTF3_MOUSE	Cstf3		4	6	2	7	4	4	4	7		Cstf3	Cleavage stimulation factor subunit 3		GO:0006396~RNA processing,GO:0006397~mRNA processing,GO:0016071~mRNA metabolic process,		IPR003107:RNA-processing protein, HAT helix,IPR008847:Suppressor of forked,		3d-structure,mrna processing,nucleus,phosphoprotein,repeat,	chain:Cleavage stimulation factor 77 kDa subunit,compositionally biased region:Pro-rich,helix,modified residue,repeat:HAT 1,repeat:HAT 2,repeat:HAT 3,repeat:HAT 4,repeat:HAT 5,repeat:HAT 6,repeat:HAT 7,repeat:HAT 8,repeat:HAT 9,strand,turn,
O88712	CTBP1_MOUSE	Ctbp1		2			4		1	1	1		Ctbp1	C-terminal-binding protein 1	GO:0005654~nucleoplasm,GO:0005667~transcription factor complex,GO:0005829~cytosol,GO:0017053~transcriptional repressor complex,GO:0031974~membrane-enclosed lumen,GO:0031981~nuclear lumen,GO:0043233~organelle lumen,GO:0044451~nucleoplasm part,GO:0070013~intracellular organelle lumen,	GO:0000122~negative regulation of transcription from RNA polymerase II promoter,GO:0006350~transcription,GO:0006355~regulation of transcription, DNA-dependent,GO:0006357~regulation of transcription from RNA polymerase II promoter,GO:0007030~Golgi organization,GO:0009890~negative regulation of biosynthetic process,GO:0010558~negative regulation of macromolecule biosynthetic process,GO:0010605~nega…	GO:0000166~nucleotide binding,GO:0003677~DNA binding,GO:0003700~transcription factor activity,GO:0008134~transcription factor binding,GO:0016564~transcription repressor activity,GO:0030528~transcription regulator activity,GO:0048037~cofactor binding,GO:0050662~coenzyme binding,GO:0051287~NAD or NADH binding,	IPR006139:D-isomer specific 2-hydroxyacid dehydrogenase, catalytic region,IPR006140:D-isomer specific 2-hydroxyacid dehydrogenase, NAD-binding,IPR016040:NAD(P)-binding domain,	mmu04310:Wnt signaling pathway,mmu04330:Notch signaling pathway,mmu05200:Pathways in cancer,mmu05220:Chronic myeloid leukemia,	ADP-ribosylation,alternative splicing,cytoplasm,differentiation,direct protein sequencing,isopeptide bond,nad,nucleus,oxidoreductase,phosphoprotein,repressor,Transcription,transcription regulation,ubl conjugation,	active site:Proton donor,binding site:NAD,chain:C-terminal-binding protein 1,cross-link:Glycyl lysine isopeptide (Lys-Gly) (interchain with G-Cter in SUMO),modified residue,nucleotide phosphate-binding region:NAD,region of interest:Interaction with GLIS2 1,region of interest:Interaction with GLIS2 2,sequence conflict,splice variant,
Q8R242	DIAC_MOUSE	Ctbs	18	15	2	11	5	4	10	9	3		Ctbs	Di-N-acetylchitobiase	GO:0000323~lytic vacuole,GO:0005764~lysosome,GO:0005773~vacuole,	GO:0000272~polysaccharide catabolic process,GO:0005976~polysaccharide metabolic process,GO:0006022~aminoglycan metabolic process,GO:0006026~aminoglycan catabolic process,GO:0006030~chitin metabolic process,GO:0006032~chitin catabolic process,GO:0009057~macromolecule catabolic process,GO:0016052~carbohydrate catabolic process,	GO:0004568~chitinase activity,GO:0043167~ion binding,GO:0043169~cation binding,	IPR001223:Glycoside hydrolase, family 18, catalytic domain,IPR001579:Glycoside hydrolase, chitinase active site,IPR011583:Chitinase II,IPR013781:Glycoside hydrolase, subgroup, catalytic core,		alternative splicing,glycoprotein,glycosidase,hydrolase,lysosome,signal,	active site:Proton donor,chain:Di-N-acetylchitobiase,glycosylation site:N-linked (GlcNAc...),signal peptide,splice variant,
P29268	CTGF_MOUSE	Ctgf	93	71	5	68	27	3	48	34	8		Ctgf	Connective tissue growth factor	GO:0005576~extracellular region,GO:0005578~proteinaceous extracellular matrix,GO:0031012~extracellular matrix,GO:0044421~extracellular region part,	GO:0001501~skeletal system development,GO:0001502~cartilage condensation,GO:0001503~ossification,GO:0001525~angiogenesis,GO:0001558~regulation of cell growth,GO:0001568~blood vessel development,GO:0001944~vasculature development,GO:0006259~DNA metabolic process,GO:0006260~DNA replication,GO:0006928~cell motion,GO:0007155~cell adhesion,GO:0007160~cell-matrix adhesion,GO:0007166~cell surface recept…	GO:0001871~pattern binding,GO:0005178~integrin binding,GO:0005520~insulin-like growth factor binding,GO:0005539~glycosaminoglycan binding,GO:0008083~growth factor activity,GO:0008201~heparin binding,GO:0019838~growth factor binding,GO:0030246~carbohydrate binding,GO:0030247~polysaccharide binding,GO:0032403~protein complex binding,	IPR000867:Insulin-like growth factor-binding protein, IGFBP,IPR000884:Thrombospondin, type 1 repeat,IPR001007:von Willebrand factor, type C,IPR006207:Cystine knot, C-terminal,IPR006208:Cystine knot,IPR012395:IGFBP-related, CNN,IPR017891:Insulin-like growth factor binding protein, N-terminal,		cell adhesion,disulfide bond,dna synthesis,extracellular matrix,heparin-binding,Secreted,signal,	chain:Connective tissue growth factor,disulfide bond,domain:CTCK,domain:IGFBP N-terminal,domain:TSP type-1,domain:VWFC,region of interest:Heparin-binding,sequence conflict,signal peptide,
P12399	CTL2A_MOUSE	Ctla2a	2			6			3	6			Ctla2a	Protein CTLA-2-alpha	GO:0005576~extracellular region,		GO:0008233~peptidase activity,GO:0008234~cysteine-type peptidase activity,GO:0070011~peptidase activity, acting on L-amino acid peptides,	IPR013128:Peptidase C1A, papain,IPR013201:Proteinase inhibitor I29, cathepsin propeptide,		repeat,Secreted,signal,	chain:Protein CTLA-2-alpha,region of interest:2 X 3 AA tandem repeats of E-W-K,repeat:1,repeat:2,signal peptide,
P26231	CTNA1_MOUSE	Ctnna1	21.4	26.8	32.1	18.3	26	12.9	17.8	29.5	22		Ctnna1	Catenin alpha-1	GO:0005856~cytoskeleton,GO:0005886~plasma membrane,GO:0005911~cell-cell junction,GO:0005912~adherens junction,GO:0005913~cell-cell adherens junction,GO:0005915~zonula adherens,GO:0009898~internal side of plasma membrane,GO:0015629~actin cytoskeleton,GO:0016327~apicolateral plasma membrane,GO:0030027~lamellipodium,GO:0030054~cell junction,GO:0031252~cell leading edge,GO:0042995~cell projection,GO:…	GO:0000902~cell morphogenesis,GO:0007043~cell-cell junction assembly,GO:0007155~cell adhesion,GO:0007163~establishment or maintenance of cell polarity,GO:0007406~negative regulation of neuroblast proliferation,GO:0008285~negative regulation of cell proliferation,GO:0008589~regulation of smoothened signaling pathway,GO:0009967~positive regulation of signal transduction,GO:0010647~positive regulati…	GO:0003779~actin binding,GO:0005198~structural molecule activity,GO:0008092~cytoskeletal protein binding,GO:0045296~cadherin binding,GO:0050839~cell adhesion molecule binding,GO:0051015~actin filament binding,	IPR000633:Vinculin, conserved site,IPR001033:Alpha-catenin,IPR006077:Vinculin/alpha-catenin,	mmu04520:Adherens junction,mmu04530:Tight junction,mmu04670:Leukocyte transendothelial migration,mmu05200:Pathways in cancer,mmu05213:Endometrial cancer,mmu05412:Arrhythmogenic right ventricular cardiomyopathy (ARVC),	3d-structure,acetylation,cell adhesion,cell junction,cell membrane,cytoplasm,cytoskeleton,direct protein sequencing,membrane,phosphoprotein,ubl conjugation,	chain:Catenin alpha-1,helix,modified residue,strand,
Q61301	CTNA2_MOUSE	Ctnna2	3.6	8.3	1.3	2.6	7	4	5.3	0.3	3.6		Ctnna2	Catenin alpha-2	GO:0005856~cytoskeleton,GO:0005886~plasma membrane,GO:0005911~cell-cell junction,GO:0005912~adherens junction,GO:0005913~cell-cell adherens junction,GO:0009898~internal side of plasma membrane,GO:0015629~actin cytoskeleton,GO:0016323~basolateral plasma membrane,GO:0030027~lamellipodium,GO:0030054~cell junction,GO:0030424~axon,GO:0031252~cell leading edge,GO:0042995~cell projection,GO:0043005~neur…	GO:0000902~cell morphogenesis,GO:0000904~cell morphogenesis involved in differentiation,GO:0001964~startle response,GO:0006928~cell motion,GO:0007155~cell adhesion,GO:0007267~cell-cell signaling,GO:0007268~synaptic transmission,GO:0007409~axonogenesis,GO:0016337~cell-cell adhesion,GO:0016358~dendrite development,GO:0016477~cell migration,GO:0019226~transmission of nerve impulse,GO:0021535~cell mi…	GO:0005198~structural molecule activity,GO:0045296~cadherin binding,GO:0050839~cell adhesion molecule binding,	IPR000633:Vinculin, conserved site,IPR001033:Alpha-catenin,IPR006077:Vinculin/alpha-catenin,	mmu04520:Adherens junction,mmu04530:Tight junction,mmu04670:Leukocyte transendothelial migration,mmu05200:Pathways in cancer,mmu05213:Endometrial cancer,mmu05412:Arrhythmogenic right ventricular cardiomyopathy (ARVC),	acetylation,alternative splicing,cell adhesion,cell junction,cell membrane,cell projection,cytoplasm,cytoskeleton,developmental protein,differentiation,membrane,phosphoprotein,	chain:Catenin alpha-2,modified residue,sequence conflict,splice variant,
Q65CL1	CTNA3_MOUSE	Ctnna3			2.6	1.1		0.1	1	0.3	0.3		Ctnna3	Catenin alpha-3	GO:0005856~cytoskeleton,GO:0005886~plasma membrane,GO:0005911~cell-cell junction,GO:0005912~adherens junction,GO:0005913~cell-cell adherens junction,GO:0005916~fascia adherens,GO:0014704~intercalated disc,GO:0015629~actin cytoskeleton,GO:0030027~lamellipodium,GO:0030054~cell junction,GO:0031252~cell leading edge,GO:0042995~cell projection,GO:0043228~non-membrane-bounded organelle,GO:0043232~intra…	GO:0007155~cell adhesion,GO:0016337~cell-cell adhesion,GO:0022610~biological adhesion,	GO:0005198~structural molecule activity,GO:0045296~cadherin binding,GO:0050839~cell adhesion molecule binding,	IPR000633:Vinculin, conserved site,IPR001033:Alpha-catenin,IPR006077:Vinculin/alpha-catenin,	mmu04520:Adherens junction,mmu04530:Tight junction,mmu04670:Leukocyte transendothelial migration,mmu05200:Pathways in cancer,mmu05213:Endometrial cancer,mmu05412:Arrhythmogenic right ventricular cardiomyopathy (ARVC),	cell adhesion,coiled coil,cytoplasm,cytoskeleton,phosphoprotein,	chain:Catenin alpha-3,modified residue,sequence conflict,
Q02248	CTNB1_MOUSE	Ctnnb1	10.9	19.7	25.5	11.9	18.8	13.8	11	12	21		Ctnnb1	Catenin beta-1	GO:0000267~cell fraction,GO:0005624~membrane fraction,GO:0005626~insoluble fraction,GO:0005654~nucleoplasm,GO:0005667~transcription factor complex,GO:0005856~cytoskeleton,GO:0005886~plasma membrane,GO:0005902~microvillus,GO:0005911~cell-cell junction,GO:0005912~adherens junction,GO:0005913~cell-cell adherens junction,GO:0005916~fascia adherens,GO:0014704~intercalated disc,GO:0016323~basolateral p…	GO:0000122~negative regulation of transcription from RNA polymerase II promoter,GO:0000902~cell morphogenesis,GO:0000904~cell morphogenesis involved in differentiation,GO:0001501~skeletal system development,GO:0001525~angiogenesis,GO:0001568~blood vessel development,GO:0001569~patterning of blood vessels,GO:0001654~eye development,GO:0001655~urogenital system development,GO:0001702~gastrulation w…	GO:0003677~DNA binding,GO:0003682~chromatin binding,GO:0003690~double-stranded DNA binding,GO:0003700~transcription factor activity,GO:0003712~transcription cofactor activity,GO:0003713~transcription coactivator activity,GO:0008134~transcription factor binding,GO:0016563~transcription activator activity,GO:0019899~enzyme binding,GO:0019902~phosphatase binding,GO:0019903~protein phosphatase bindin…	IPR000225:Armadillo,IPR011989:Armadillo-like helical,IPR013284:Beta-catenin,	mmu04310:Wnt signaling pathway,mmu04510:Focal adhesion,mmu04520:Adherens junction,mmu04530:Tight junction,mmu04670:Leukocyte transendothelial migration,mmu04916:Melanogenesis,mmu05200:Pathways in cancer,mmu05210:Colorectal cancer,mmu05213:Endometrial cancer,mmu05215:Prostate cancer,mmu05216:Thyroid cancer,mmu05217:Basal cell carcinoma,mmu05412:Arrhythmogenic right ventricular cardiomyopathy (ARVC…	3d-structure,activator,cell adhesion,cell junction,cytoplasm,cytoskeleton,nucleus,phosphoprotein,repeat,Transcription,transcription regulation,ubl conjugation,wnt signaling pathway,	chain:Catenin beta-1,helix,modified residue,region of interest:Interaction with SCRIB,repeat:ARM 1,repeat:ARM 10,repeat:ARM 11,repeat:ARM 12,repeat:ARM 2,repeat:ARM 3,repeat:ARM 4,repeat:ARM 5,repeat:ARM 6,repeat:ARM 7,repeat:ARM 8,repeat:ARM 9,sequence conflict,strand,turn,
Q9CWL8	CTBL1_MOUSE	Ctnnbl1					4		2		1		Ctnnbl1	Beta-catenin-like protein 1		GO:0006915~apoptosis,GO:0006917~induction of apoptosis,GO:0008219~cell death,GO:0010941~regulation of cell death,GO:0010942~positive regulation of cell death,GO:0012501~programmed cell death,GO:0012502~induction of programmed cell death,GO:0016265~death,GO:0042981~regulation of apoptosis,GO:0043065~positive regulation of apoptosis,GO:0043067~regulation of programmed cell death,GO:0043068~positive…		IPR011989:Armadillo-like helical,IPR013180:Protein of unknown function DUF1716, eukaryotic,	mmu03040:Spliceosome,	acetylation,Apoptosis,nucleus,phosphoprotein,	chain:Beta-catenin-like protein 1,compositionally biased region:Poly-Glu,modified residue,sequence conflict,
P30999	CTND1_MOUSE	Ctnnd1	5	2		4	5	1	3	2			Ctnnd1	Catenin delta-1	GO:0000267~cell fraction,GO:0005624~membrane fraction,GO:0005626~insoluble fraction,GO:0005886~plasma membrane,GO:0030027~lamellipodium,GO:0031252~cell leading edge,GO:0042995~cell projection,	GO:0001738~morphogenesis of a polarized epithelium,GO:0002009~morphogenesis of an epithelium,GO:0006350~transcription,GO:0007155~cell adhesion,GO:0007166~cell surface receptor linked signal transduction,GO:0007431~salivary gland development,GO:0007435~salivary gland morphogenesis,GO:0016055~Wnt receptor signaling pathway,GO:0016337~cell-cell adhesion,GO:0022610~biological adhesion,GO:0022612~glan…	GO:0019899~enzyme binding,GO:0019902~phosphatase binding,GO:0019903~protein phosphatase binding,GO:0042153~RPTP-like protein binding,	IPR000225:Armadillo,IPR011989:Armadillo-like helical,	mmu04520:Adherens junction,mmu04670:Leukocyte transendothelial migration,	alternative splicing,cell adhesion,cell membrane,coiled coil,cytoplasm,cytoskeleton,membrane,nucleus,phosphoprotein,repeat,Transcription,transcription regulation,wnt signaling pathway,	chain:Catenin delta-1,modified residue,mutagenesis site,repeat:ARM 1,repeat:ARM 10,repeat:ARM 2,repeat:ARM 3,repeat:ARM 4,repeat:ARM 5,repeat:ARM 6,repeat:ARM 7,repeat:ARM 8,repeat:ARM 9,sequence conflict,short sequence motif:Nuclear localization signal,splice variant,
P70698	PYRG1_MOUSE	Ctps1	12.3	8.9	5	18.6	16.8	8	23.7	12	15		Ctps1	CTP synthase 1
P70303	PYRG2_MOUSE	Ctps2	1.7	0.1	2	0.4	0.2		0.3		1		Ctps2	CTP synthase 2	GO:0005739~mitochondrion,	GO:0006220~pyrimidine nucleotide metabolic process,GO:0006221~pyrimidine nucleotide biosynthetic process,GO:0006541~glutamine metabolic process,GO:0009064~glutamine family amino acid metabolic process,GO:0009165~nucleotide biosynthetic process,GO:0034404~nucleobase, nucleoside and nucleotide biosynthetic process,GO:0034654~nucleobase, nucleoside, nucleotide and nucleic acid biosynthetic process,G…	GO:0000166~nucleotide binding,GO:0001882~nucleoside binding,GO:0001883~purine nucleoside binding,GO:0003883~CTP synthase activity,GO:0005524~ATP binding,GO:0016879~ligase activity, forming carbon-nitrogen bonds,GO:0017076~purine nucleotide binding,GO:0030554~adenyl nucleotide binding,GO:0032553~ribonucleotide binding,GO:0032555~purine ribonucleotide binding,GO:0032559~adenyl ribonucleotide bindin…	IPR000991:Glutamine amidotransferase class-I, C-terminal,IPR004468:CTP synthase,IPR017456:CTP synthase, N-terminal,IPR017926:Glutamine amidotransferase type 1,	mmu00240:Pyrimidine metabolism,	alternative splicing,atp-binding,glutamine amidotransferase,ligase,nucleotide-binding,phosphoprotein,pyrimidine biosynthesis,	active site:For GATase activity,chain:CTP synthase 2,domain:Glutamine amidotransferase type-1,modified residue,splice variant,
P16675	PPGB_MOUSE	Ctsa	58	34	6	67	29	11	44	16	4		Ctsa	Lysosomal protective protein	GO:0000323~lytic vacuole,GO:0005739~mitochondrion,GO:0005764~lysosome,GO:0005773~vacuole,	GO:0006508~proteolysis,	GO:0004180~carboxypeptidase activity,GO:0004185~serine-type carboxypeptidase activity,GO:0008233~peptidase activity,GO:0008236~serine-type peptidase activity,GO:0008238~exopeptidase activity,GO:0017171~serine hydrolase activity,GO:0070008~serine-type exopeptidase activity,GO:0070011~peptidase activity, acting on L-amino acid peptides,	IPR001563:Peptidase S10, serine carboxypeptidase,IPR018202:Peptidase S10, serine carboxypeptidase, active site,	mmu04142:Lysosome,mmu04614:Renin-angiotensin system,	carboxypeptidase,disulfide bond,glycoprotein,hydrolase,lysosome,Protease,signal,zymogen,	chain:Lysosomal protective protein,chain:Lysosomal protective protein 20 kDa chain,chain:Lysosomal protective protein 32 kDa chain,disulfide bond,glycosylation site:N-linked (GlcNAc...) (high mannose),sequence conflict,signal peptide,
P10605	CATB_MOUSE	Ctsb	189	258	65	153	136	90	106	89	71		Ctsb	Cathepsin B	GO:0000267~cell fraction,GO:0000323~lytic vacuole,GO:0005576~extracellular region,GO:0005625~soluble fraction,GO:0005739~mitochondrion,GO:0005764~lysosome,GO:0005773~vacuole,GO:0005886~plasma membrane,GO:0009897~external side of plasma membrane,GO:0009986~cell surface,GO:0016023~cytoplasmic membrane-bounded vesicle,GO:0016324~apical plasma membrane,GO:0031410~cytoplasmic vesicle,GO:0031982~vesicl…	GO:0006508~proteolysis,GO:0009611~response to wounding,	GO:0004175~endopeptidase activity,GO:0004197~cysteine-type endopeptidase activity,GO:0008233~peptidase activity,GO:0008234~cysteine-type peptidase activity,GO:0030984~kininogen binding,GO:0042277~peptide binding,GO:0070011~peptidase activity, acting on L-amino acid peptides,	IPR000169:Peptidase, cysteine peptidase active site,IPR000668:Peptidase C1A, papain C-terminal,IPR012599:Peptidase C1A, propeptide,IPR013128:Peptidase C1A, papain,IPR015643:Peptidase C1A, cathepsin B,IPR019793:Peroxidases heam-ligand binding site,	mmu04142:Lysosome,mmu04612:Antigen processing and presentation,	cysteine proteinase,disulfide bond,glycoprotein,hydrolase,lysosome,Protease,protein degradation,signal,thiol protease,zymogen,	chain:Cathepsin B,chain:Cathepsin B heavy chain,chain:Cathepsin B light chain,disulfide bond,glycosylation site:N-linked (GlcNAc...),propeptide:Activation peptide,sequence conflict,signal peptide,
P97821	CATC_MOUSE	Ctsc				1			2	5	1		Ctsc	Dipeptidyl peptidase 1	GO:0000323~lytic vacuole,GO:0005764~lysosome,GO:0005773~vacuole,	GO:0006508~proteolysis,	GO:0004175~endopeptidase activity,GO:0004197~cysteine-type endopeptidase activity,GO:0008233~peptidase activity,GO:0008234~cysteine-type peptidase activity,GO:0031404~chloride ion binding,GO:0043167~ion binding,GO:0043168~anion binding,GO:0070011~peptidase activity, acting on L-amino acid peptides,	IPR000169:Peptidase, cysteine peptidase active site,IPR000668:Peptidase C1A, papain C-terminal,IPR013128:Peptidase C1A, papain,IPR014882:Cathepsin C exclusion,	mmu04142:Lysosome,	chloride,disulfide bond,glycoprotein,hydrolase,lysosome,Protease,signal,thiol protease,zymogen,	binding site:Chloride,binding site:Chloride; via amide nitrogen,chain:Dipeptidyl-peptidase 1 exclusion domain chain,chain:Dipeptidyl-peptidase 1 heavy chain,chain:Dipeptidyl-peptidase 1 light chain,disulfide bond,glycosylation site:N-linked (GlcNAc...),signal peptide,
P18242	CATD_MOUSE	Ctsd	59	85	7	64	68	18	49	36	18		Ctsd	Cathepsin D	GO:0000323~lytic vacuole,GO:0005739~mitochondrion,GO:0005764~lysosome,GO:0005773~vacuole,GO:0016023~cytoplasmic membrane-bounded vesicle,GO:0031410~cytoplasmic vesicle,GO:0031982~vesicle,GO:0031988~membrane-bounded vesicle,GO:0042470~melanosome,GO:0048770~pigment granule,	GO:0000045~autophagic vacuole formation,GO:0006508~proteolysis,GO:0006914~autophagy,GO:0007033~vacuole organization,GO:0009267~cellular response to starvation,GO:0009991~response to extracellular stimulus,GO:0016236~macroautophagy,GO:0031667~response to nutrient levels,GO:0031668~cellular response to extracellular stimulus,GO:0031669~cellular response to nutrient levels,GO:0033554~cellular respon…	GO:0004175~endopeptidase activity,GO:0004190~aspartic-type endopeptidase activity,GO:0008233~peptidase activity,GO:0070001~aspartic-type peptidase activity,GO:0070011~peptidase activity, acting on L-amino acid peptides,	IPR001461:Peptidase A1,IPR001969:Peptidase aspartic, active site,IPR009007:Peptidase aspartic, catalytic,IPR012848:Propeptide, peptidase A1,	mmu04142:Lysosome,	aspartic proteinase,Aspartyl protease,disulfide bond,glycoprotein,hydrolase,lysosome,Protease,protein degradation,signal,zymogen,	chain:Cathepsin D,disulfide bond,glycosylation site:N-linked (GlcNAc...),glycosylation site:N-linked (GlcNAc...) (high mannose),propeptide:Activation peptide,signal peptide,
P49935	CATH_MOUSE	Ctsh	102	121	16	70	71	49	56	24	24		Ctsh	Pro-cathepsin H	GO:0000323~lytic vacuole,GO:0005764~lysosome,GO:0005773~vacuole,	GO:0006508~proteolysis,	GO:0004175~endopeptidase activity,GO:0004197~cysteine-type endopeptidase activity,GO:0008233~peptidase activity,GO:0008234~cysteine-type peptidase activity,GO:0070011~peptidase activity, acting on L-amino acid peptides,	IPR000169:Peptidase, cysteine peptidase active site,IPR000668:Peptidase C1A, papain C-terminal,IPR013128:Peptidase C1A, papain,IPR013201:Proteinase inhibitor I29, cathepsin propeptide,	mmu04142:Lysosome,	disulfide bond,glycoprotein,hydrolase,lysosome,Protease,signal,thiol protease,zymogen,	chain:Cathepsin H,chain:Cathepsin H heavy chain,chain:Cathepsin H light chain,chain:Cathepsin H mini chain,disulfide bond,glycosylation site:N-linked (GlcNAc...),propeptide:Activation peptide,sequence conflict,signal peptide,
P06797	CATL1_MOUSE	Ctsl1	1296	1249	161	1091	705	358	611	256	211		Ctsl1	Cathepsin L1	GO:0000323~lytic vacuole,GO:0005764~lysosome,GO:0005773~vacuole,	GO:0006508~proteolysis,	GO:0004175~endopeptidase activity,GO:0004197~cysteine-type endopeptidase activity,GO:0008233~peptidase activity,GO:0008234~cysteine-type peptidase activity,GO:0070011~peptidase activity, acting on L-amino acid peptides,	IPR000169:Peptidase, cysteine peptidase active site,IPR000668:Peptidase C1A, papain C-terminal,IPR013128:Peptidase C1A, papain,	mmu04142:Lysosome,	disulfide bond,glycoprotein,hydrolase,lysosome,Protease,signal,thiol protease,zymogen,	chain:Cathepsin Z,disulfide bond,glycosylation site:N-linked (GlcNAc...),propeptide:Activation peptide,signal peptide,
Q9WUU7	CATZ_MOUSE	Ctsz	79	75	8	65	44	36	49	54	14		Ctsz	Cathepsin Z	GO:0001726~ruffle,GO:0005856~cytoskeleton,GO:0005938~cell cortex,GO:0030027~lamellipodium,GO:0031252~cell leading edge,GO:0042995~cell projection,GO:0043228~non-membrane-bounded organelle,GO:0043232~intracellular non-membrane-bounded organelle,	GO:0006897~endocytosis,GO:0006898~receptor-mediated endocytosis,GO:0010324~membrane invagination,GO:0016044~membrane organization,GO:0016192~vesicle-mediated transport,		IPR000108:Neutrophil cytosol factor 2,IPR001452:Src homology-3 domain,IPR003134:Hs1/Cortactin,IPR015503:Cortactin,	mmu04530:Tight junction,	3d-structure,acetylation,cell projection,cytoplasm,cytoskeleton,direct protein sequencing,phosphoprotein,repeat,sh3 domain,	chain:Src substrate cortactin,domain:SH3,modified residue,repeat:Cortactin 1,repeat:Cortactin 2,repeat:Cortactin 3,repeat:Cortactin 4,repeat:Cortactin 5,repeat:Cortactin 6,repeat:Cortactin 7; truncated,sequence conflict,
Q60598	SRC8_MOUSE	Cttn	1			1			2	3			Cttn	Src substrate cortactin	GO:0000151~ubiquitin ligase complex,GO:0005794~Golgi apparatus,GO:0031461~cullin-RING ubiquitin ligase complex,	GO:0000902~cell morphogenesis,GO:0000904~cell morphogenesis involved in differentiation,GO:0001701~in utero embryonic development,GO:0001824~blastocyst development,GO:0001825~blastocyst formation,GO:0001829~trophectodermal cell differentiation,GO:0001831~trophectodermal cellular morphogenesis,GO:0006508~proteolysis,GO:0006511~ubiquitin-dependent protein catabolic process,GO:0007369~gastrulation,G…	GO:0019899~enzyme binding,GO:0030332~cyclin binding,GO:0031625~ubiquitin protein ligase binding,	IPR001373:Cullin, N-terminal,IPR001373:Cullin, N-terminal region,IPR011991:Winged helix repressor DNA-binding,IPR016157:Cullin, conserved site,IPR016158:Cullin homology,IPR019559:Cullin protein, neddylation domain,	mmu04120:Ubiquitin mediated proteolysis,	3d-structure,golgi apparatus,isopeptide bond,nucleus,phosphoprotein,ubl conjugation,ubl conjugation pathway,	chain:Cullin-3,cross-link:Glycyl lysine isopeptide (Lys-Gly) (interchain with G-Cter in NEDD8),helix,modified residue,strand,turn,
Q9JLV5	CUL3_MOUSE	Cul3	1	2	6	2	6		6	4	6		Cul3	Cullin-3	GO:0000151~ubiquitin ligase complex,GO:0031461~cullin-RING ubiquitin ligase complex,	GO:0006259~DNA metabolic process,GO:0006281~DNA repair,GO:0006508~proteolysis,GO:0006511~ubiquitin-dependent protein catabolic process,GO:0006974~response to DNA damage stimulus,GO:0009057~macromolecule catabolic process,GO:0019941~modification-dependent protein catabolic process,GO:0030163~protein catabolic process,GO:0033554~cellular response to stress,GO:0043632~modification-dependent macromol…	GO:0019899~enzyme binding,GO:0031625~ubiquitin protein ligase binding,	IPR001373:Cullin, N-terminal,IPR001373:Cullin, N-terminal region,IPR011991:Winged helix repressor DNA-binding,IPR016157:Cullin, conserved site,IPR016158:Cullin homology,IPR019559:Cullin protein, neddylation domain,	mmu03420:Nucleotide excision repair,mmu04120:Ubiquitin mediated proteolysis,	DNA damage,dna repair,isopeptide bond,phosphoprotein,ubl conjugation,ubl conjugation pathway,	chain:Cullin-4A,cross-link:Glycyl lysine isopeptide (Lys-Gly) (interchain with G-Cter in ubiquitin),modified residue,sequence conflict,
Q3TCH7	CUL4A_MOUSE	Cul4a			0.5		0.5				1.5		Cul4a	Cullin-4A	GO:0000151~ubiquitin ligase complex,GO:0031461~cullin-RING ubiquitin ligase complex,	GO:0006508~proteolysis,GO:0006511~ubiquitin-dependent protein catabolic process,GO:0009057~macromolecule catabolic process,GO:0019941~modification-dependent protein catabolic process,GO:0030163~protein catabolic process,GO:0043632~modification-dependent macromolecule catabolic process,GO:0044257~cellular protein catabolic process,GO:0044265~cellular macromolecule catabolic process,GO:0051603~prot…	GO:0019899~enzyme binding,GO:0031625~ubiquitin protein ligase binding,	IPR001373:Cullin, N-terminal,IPR001373:Cullin, N-terminal region,IPR011991:Winged helix repressor DNA-binding,IPR016157:Cullin, conserved site,IPR016158:Cullin homology,IPR019559:Cullin protein, neddylation domain,	mmu03420:Nucleotide excision repair,mmu04120:Ubiquitin mediated proteolysis,
A2A432	CUL4B_MOUSE	Cul4b			0.5	1	0.5		2		1.5		Cul4b	Cullin-4B	Nucleus
Q9CQ89	CUTA_MOUSE	Cuta	5	6	5	6	5	1	7	4	8		Cuta	Protein CutA		GO:0006461~protein complex assembly,GO:0008104~protein localization,GO:0010035~response to inorganic substance,GO:0010038~response to metal ion,GO:0043933~macromolecular complex subunit organization,GO:0051259~protein oligomerization,GO:0051260~protein homooligomerization,GO:0065003~macromolecular complex assembly,GO:0070271~protein complex biogenesis,	GO:0003708~retinoic acid receptor activity,GO:0003712~transcription cofactor activity,GO:0003713~transcription coactivator activity,GO:0004879~ligand-dependent nuclear receptor activity,GO:0004886~retinoid-X receptor activity,GO:0008134~transcription factor binding,GO:0010861~thyroid hormone receptor activator activity,GO:0016563~transcription activator activity,GO:0030374~ligand-dependent nuclea…	IPR004323:Divalent ion tolerance protein, CutA1,		alternative splicing,signal,	chain:Protein CutA,sequence conflict,signal peptide,splice variant,
Q8CI33	C19L1_MOUSE	Cwf19l1			4	1	2	2	1	1	2		Cwf19l1	CWF19-like protein 1				IPR006767:Protein similar to CwfJ, C-terminal 2,IPR006768:Protein similar to CwfJ, C-terminal 1,		alternative splicing,	chain:CWF19-like protein 1,sequence conflict,splice variant,
O35188	X3CL1_MOUSE	Cx3cl1	18	17	22	12	13	19	6	10	9		Cx3cl1	Fractalkine	GO:0005576~extracellular region,GO:0005615~extracellular space,GO:0005886~plasma membrane,GO:0009986~cell surface,GO:0016021~integral to membrane,GO:0031224~intrinsic to membrane,GO:0044421~extracellular region part,	GO:0001525~angiogenesis,GO:0001568~blood vessel development,GO:0001817~regulation of cytokine production,GO:0001819~positive regulation of cytokine production,GO:0001944~vasculature development,GO:0006928~cell motion,GO:0006935~chemotaxis,GO:0006955~immune response,GO:0007155~cell adhesion,GO:0007610~behavior,GO:0007626~locomotory behavior,GO:0009611~response to wounding,GO:0010941~regulation of …	GO:0005125~cytokine activity,GO:0008009~chemokine activity,GO:0042379~chemokine receptor binding,	IPR001811:Small chemokine, interleukin-8-like,IPR008097:Fractalkine/neurotactin,IPR018247:EF-HAND 1,	mmu04060:Cytokine-cytokine receptor interaction,mmu04062:Chemokine signaling pathway,	cell adhesion,cell membrane,cytokine,disulfide bond,membrane,Secreted,signal,transmembrane,	chain:Fractalkine,chain:Processed fractalkine,disulfide bond,region of interest:Chemokine,region of interest:Mucin-like stalk,sequence conflict,signal peptide,site:Cleavage; to produce soluble form,topological domain:Cytoplasmic,topological domain:Extracellular,transmembrane region,
P97792	CXAR_MOUSE	Cxadr	6	10	8	3	2	3	3	8	7		Cxadr	Coxsackievirus and adenovirus receptor homolog	GO:0005576~extracellular region,GO:0005886~plasma membrane,GO:0005911~cell-cell junction,GO:0005912~adherens junction,GO:0005923~tight junction,GO:0016021~integral to membrane,GO:0016327~apicolateral plasma membrane,GO:0030054~cell junction,GO:0031224~intrinsic to membrane,GO:0043296~apical junction complex,GO:0044459~plasma membrane part,GO:0070160~occluding junction,GO:0070161~anchoring junctio…	GO:0007005~mitochondrion organization,GO:0007155~cell adhesion,GO:0007507~heart development,GO:0007517~muscle organ development,GO:0008285~negative regulation of cell proliferation,GO:0014706~striated muscle tissue development,GO:0016202~regulation of striated muscle tissue development,GO:0022610~biological adhesion,GO:0034330~cell junction organization,GO:0040008~regulation of growth,GO:0042127~…		IPR003598:Immunoglobulin subtype 2,IPR003599:Immunoglobulin subtype,IPR007110:Immunoglobulin-like,IPR013098:Immunoglobulin I-set,IPR013106:Immunoglobulin V-set,IPR013783:Immunoglobulin-like fold,	mmu05416:Viral myocarditis,	alternative splicing,cell adhesion,cell junction,cell membrane,disulfide bond,glycoprotein,Immunoglobulin domain,lipoprotein,membrane,palmitate,phosphoprotein,receptor,repeat,Secreted,signal,Tight junction,transmembrane,	chain:Coxsackievirus and adenovirus receptor homolog,disulfide bond,domain:Ig-like C2-type 1,domain:Ig-like C2-type 2,glycosylation site:N-linked (GlcNAc...),lipid moiety-binding region:S-palmitoyl cysteine,modified residue,short sequence motif:PDZ-binding,signal peptide,splice variant,topological domain:Cytoplasmic,topological domain:Extracellular,transmembrane region,
P12850	GROA_MOUSE	Cxcl1	20	11	9	21	23	5	11	7	6		Cxcl1	Growth-regulated alpha protein	GO:0005576~extracellular region,GO:0005615~extracellular space,GO:0044421~extracellular region part,	GO:0006952~defense response,GO:0006954~inflammatory response,GO:0006955~immune response,GO:0009611~response to wounding,	GO:0005125~cytokine activity,GO:0008009~chemokine activity,GO:0008083~growth factor activity,GO:0042379~chemokine receptor binding,	IPR001089:Small chemokine, C-X-C,IPR001811:Small chemokine, interleukin-8-like,IPR002473:Small chemokine, C-X-C/Interleukin 8,IPR018048:Small chemokine, C-X-C, conserved site,	mmu04060:Cytokine-cytokine receptor interaction,mmu04062:Chemokine signaling pathway,mmu04621:NOD-like receptor signaling pathway,	cytokine,direct protein sequencing,disulfide bond,growth factor,inflammatory response,Secreted,signal,	chain:Growth-regulated alpha protein,chain:KC(5-72),disulfide bond,signal peptide,
[truncated: 1,560 more rows]
