# Supplementary material for: Reporters to mark and eliminate basal or luminal epithelial cells in culture and in vivo
Source: PLoS Biol. 2018 Jun 20;16(6):e2004049. doi: 10.1371/journal.pbio.2004049 (PMC6042798; doi:10.1371/journal.pbio.2004049)
Supplement: S2 Data — RNA-seq, RNA sequencing. (XLSX) [file pbio.2004049.s012.xlsx]

## Sheet: raw data
test_id	gene_id	gene	locus	sample_1	sample_2	status	value_1	value_2	log2(fold_change)	test_stat	p_value	q_value	significant
41334	41334	41334	chr8:65618039-66471637	positive	wildtype	NOTEST	0.186337	0.119032	-0.646571	1.32414	0.185456	1	no
41334	41334	41334	chr8:65618039-66471637	negative	wildtype	NOTEST	0.136317	0.119032	-0.195623	0.337412	0.735806	1	no
41334	41334	41334	chr8:65618039-66471637	negative	positive	NOTEST	0.136317	0.186337	0.450949	-0.859026	0.390326	1	no
41335	41335	41335	chr17:33685691-33718677	negative	positive	OK	6.2175	5.83167	-0.0924255	0.4585	0.646594	0.813018	no
41335	41335	41335	chr17:33685691-33718677	negative	wildtype	OK	6.2175	6.21129	-0.00144083	0.00736323	0.994125	0.997029	no
41335	41335	41335	chr17:33685691-33718677	positive	wildtype	OK	5.83167	6.21129	0.0909847	-0.436714	0.662319	0.822827	no
41336	41336	41336	chr18:56761715-56925548	negative	positive	OK	0.422647	0.352995	-0.259805	0.403266	0.686752	0.838156	no
41336	41336	41336	chr18:56761715-56925548	negative	wildtype	OK	0.422647	0.568282	0.427153	-0.719895	0.47159	0.682569	no
41336	41336	41336	chr18:56761715-56925548	positive	wildtype	OK	0.352995	0.568282	0.686958	-1.27567	0.202072	0.403966	no
41337	41337	41337	chr1:72427111-72536564	negative	positive	NOTEST	0.165654	0.14261	-0.216094	0.350323	0.726096	1	no
41337	41337	41337	chr1:72427111-72536564	negative	wildtype	NOTEST	0.165654	0.144282	-0.199279	0.323222	0.746527	1	no
41337	41337	41337	chr1:72427111-72536564	positive	wildtype	NOTEST	0.14261	0.144282	0.0168155	-0.0298636	0.976176	1	no
41338	41338	41338	chr19:37207544-37224457	negative	positive	OK	23.5727	23.2928	-0.0172334	0.109625	0.912706	0.961898	no
41338	41338	41338	chr19:37207544-37224457	negative	wildtype	OK	23.5727	27.7198	0.233799	-1.58797	0.112294	0.27134	no
41338	41338	41338	chr19:37207544-37224457	positive	wildtype	OK	23.2928	27.7198	0.251033	-1.44997	0.147068	0.3272	no
41339	41339	41339	chr15:31455898-31531037	positive	wildtype	OK	29.827	29.3337	-0.0240602	0.206772	0.836188	0.923596	no
41339	41339	41339	chr15:31455898-31531037	negative	wildtype	OK	25.746	29.3337	0.188209	-1.84118	0.0655955	0.185727	no
41339	41339	41339	chr15:31455898-31531037	negative	positive	OK	25.746	29.827	0.212269	-1.98565	0.047072	0.146111	no
41340	41340	41340	chr2:60209935-60248385	positive	wildtype	OK	8.42313	7.07396	-0.251839	1.83317	0.0667779	0.188047	no
41340	41340	41340	chr2:60209935-60248385	negative	wildtype	OK	6.99542	7.07396	0.0161065	-0.132905	0.894269	0.953474	no
41340	41340	41340	chr2:60209935-60248385	negative	positive	OK	6.99542	8.42313	0.267946	-2.10605	0.0351999	0.117527	no
41341	41341	41341	chr6:116338122-116409540	negative	wildtype	OK	5.54015	7.67096	0.469482	-4.19817	2.69083e-05	0.000338002	yes
41341	41341	41341	chr6:116338122-116409540	positive	wildtype	OK	6.52303	7.67096	0.233866	-1.79784	0.0722025	0.198686	no
41341	41341	41341	chr6:116338122-116409540	negative	positive	OK	5.54015	6.52303	0.235616	-1.9047	0.0568185	0.16704	no
41342	41342	41342	chr10:127056049-127060184	negative	positive	OK	3.19428	3.22394	0.013333	-0.0569072	0.954619	0.980402	no
41342	41342	41342	chr10:127056049-127060184	positive	wildtype	OK	3.22394	3.45669	0.100569	-0.443958	0.657073	0.819821	no
41342	41342	41342	chr10:127056049-127060184	negative	wildtype	OK	3.19428	3.45669	0.113902	-0.493801	0.621447	0.795863	no
41343	41343	41343	chr11:105360797-105456735	positive	wildtype	NOTEST	0.023891	0.0152856	-0.644291	0.20725	0.835815	1	no
41343	41343	41343	chr11:105360797-105456735	negative	wildtype	NOTEST	0.0141329	0.0152856	0.113119	-0.025621	0.97956	1	no
41343	41343	41343	chr11:105360797-105456735	negative	positive	NOTEST	0.0141329	0.023891	0.75741	-0.217534	0.827792	1	no
41344	41344	41344	chr15:26309071-26409573	negative	positive	NOTEST	0	0	0	0	1	1	no
41344	41344	41344	chr15:26309071-26409573	negative	wildtype	NOTEST	0	0	0	0	1	1	no
41344	41344	41344	chr15:26309071-26409573	positive	wildtype	NOTEST	0	0	0	0	1	1	no
41518	41518	41518	chr7:127214441-127218445	positive	wildtype	OK	0.644431	0.507564	-0.344435	0.647532	0.517288	0.719934	no
41518	41518	41518	chr7:127214441-127218445	negative	wildtype	OK	0.260555	0.507564	0.962004	-1.21666	0.223734	0.432102	no
41518	41518	41518	chr7:127214441-127218445	negative	positive	OK	0.260555	0.644431	1.30644	-1.69842	0.0894294	0.231313	no
41519	41519	41519	chr1:93478992-93509732	negative	positive	OK	61.7806	52.1401	-0.244761	1.92591	0.0541154	0.161375	no
41519	41519	41519	chr1:93478992-93509732	negative	wildtype	OK	61.7806	65.5417	0.0852593	-0.755377	0.450023	0.663681	no
41519	41519	41519	chr1:93478992-93509732	positive	wildtype	OK	52.1401	65.5417	0.330021	-2.37927	0.0173472	0.0694842	no
41520	41520	41520	chr15:82274934-82294442	negative	wildtype	NOTEST	0.00860279	0.00315894	-1.44537	0.556978	0.577542	1	no
41520	41520	41520	chr15:82274934-82294442	positive	wildtype	NOTEST	0.00730757	0.00315894	-1.20995	0.464734	0.642122	1	no
41520	41520	41520	chr15:82274934-82294442	negative	positive	NOTEST	0.00860279	0.00730757	-0.235412	0.114609	0.908755	1	no
41521	41521	41521	chr11:87581130-87590539	negative	positive	NOTEST	0.162411	0.178779	0.138534	-0.143829	0.885635	1	no
41521	41521	41521	chr11:87581130-87590539	positive	wildtype	NOTEST	0.178779	0.197839	0.146146	-0.180107	0.857069	1	no
41521	41521	41521	chr11:87581130-87590539	negative	wildtype	NOTEST	0.162411	0.197839	0.28468	-0.30053	0.763773	1	no
41522	41522	41522	chr16:18620318-18629938	negative	positive	OK	3.97827	2.01698	-0.979949	4.25914	2.05211e-05	0.000266796	yes
41522	41522	41522	chr16:18620318-18629938	negative	wildtype	OK	3.97827	2.07108	-0.941756	4.20102	2.65709e-05	0.000334689	yes
41522	41522	41522	chr16:18620318-18629938	positive	wildtype	OK	2.01698	2.07108	0.0381922	-0.14735	0.882856	0.947647	no
41523	41523	41523	chrX:36910833-36989695	negative	wildtype	OK	3.35127	2.55365	-0.39215	2.25255	0.0242878	0.0892322	no
41523	41523	41523	chrX:36910833-36989695	negative	positive	OK	3.35127	2.55877	-0.38926	2.16298	0.030543	0.105742	no
41523	41523	41523	chrX:36910833-36989695	positive	wildtype	OK	2.55877	2.55365	-0.00289043	0.014701	0.988271	0.994694	no
41524	41524	41524	chr9:25252438-25308571	negative	positive	OK	20.4585	20.3819	-0.00541444	0.0505909	0.959652	0.982674	no
41524	41524	41524	chr9:25252438-25308571	negative	wildtype	OK	20.4585	21.602	0.0784641	-0.798109	0.424807	0.641415	no
41524	41524	41524	chr9:25252438-25308571	positive	wildtype	OK	20.3819	21.602	0.0838785	-0.711463	0.476798	0.687182	no
41525	41525	41525	chr11:53519735-53544096	positive	wildtype	OK	15.5283	15.9106	0.0350886	-0.230016	0.818079	0.915443	no
41525	41525	41525	chr11:53519735-53544096	negative	positive	OK	14.2446	15.5283	0.124479	-0.873598	0.382337	0.60267	no
41525	41525	41525	chr11:53519735-53544096	negative	wildtype	OK	14.2446	15.9106	0.159567	-1.28106	0.200172	0.401491	no
41526	41526	41526	chr11:117199660-117362325	positive	wildtype	OK	26.6772	23.1616	-0.203877	1.40189	0.160947	0.347543	no
41526	41526	41526	chr11:117199660-117362325	negative	wildtype	OK	23.7865	23.1616	-0.038409	0.311322	0.755556	0.880271	no
41526	41526	41526	chr11:117199660-117362325	negative	positive	OK	23.7865	26.6772	0.165468	-1.25833	0.208273	0.411982	no
41527	41527	41527	chr10:59141626-59221847	negative	positive	OK	6.47619	9.0456	0.482071	-3.09809	0.00194772	0.0123609	yes
41527	41527	41527	chr10:59141626-59221847	positive	wildtype	OK	9.0456	6.5034	-0.476022	2.27465	0.0229267	0.0854641	no
41527	41527	41527	chr10:59141626-59221847	negative	wildtype	OK	6.47619	6.5034	0.00604895	-0.0297319	0.976281	0.989305	no
41528	41528	41528	chr5:93093456-93174958	negative	wildtype	OK	32.5249	31.0508	-0.0669124	0.671036	0.502198	0.707948	no
41528	41528	41528	chr5:93093456-93174958	negative	positive	OK	32.5249	31.6893	-0.0375483	0.353547	0.723678	0.861088	no
41528	41528	41528	chr5:93093456-93174958	positive	wildtype	OK	31.6893	31.0508	-0.0293641	0.255813	0.798095	0.904474	no
41529	41529	41529	chr16:4986857-4997852	negative	positive	NOTEST	0.0127659	0.0361129	1.50022	-0.347474	0.728236	1	no
41529	41529	41529	chr16:4986857-4997852	negative	wildtype	NOTEST	0.0127659	0	-1.79769e+308	-1.79769e+308	0.352464	1	no
41529	41529	41529	chr16:4986857-4997852	positive	wildtype	NOTEST	0.0361129	0	-1.79769e+308	-1.79769e+308	0.238773	1	no
41531	41531	41531	chr5:129683390-129708511	positive	wildtype	NOTEST	0	0	0	0	1	1	no
41531	41531	41531	chr5:129683390-129708511	negative	positive	NOTEST	0.00947235	0	-1.79769e+308	-1.79769e+308	0.262515	1	no
41531	41531	41531	chr5:129683390-129708511	negative	wildtype	NOTEST	0.00947235	0	-1.79769e+308	-1.79769e+308	0.262515	1	no
41532	41532	41532	chr3:144570426-144597676	positive	wildtype	OK	107.835	86.2176	-0.322775	2.82325	0.00475399	0.0252994	yes
41532	41532	41532	chr3:144570426-144597676	negative	positive	OK	78.4428	107.835	0.459116	-4.38408	1.16475e-05	0.000160065	yes
41532	41532	41532	chr3:144570426-144597676	negative	wildtype	OK	78.4428	86.2176	0.136341	-1.39946	0.161676	0.34838	no
100043387	100043387	100043387	chr2:176708352-176721813	positive	wildtype	NOTEST	0.0511133	0.0215417	-1.24656	0.806924	0.41971	1	no
100043387	100043387	100043387	chr2:176708352-176721813	negative	wildtype	NOTEST	0.041485	0.0215417	-0.945456	0.557805	0.576977	1	no
100043387	100043387	100043387	chr2:176708352-176721813	negative	positive	NOTEST	0.041485	0.0511133	0.301108	-0.213326	0.831073	1	no
0610005C13Rik	0610005C13Rik	0610005C13Rik	chr7:45567794-45589710	positive	wildtype	NOTEST	0.0422539	0.0400904	-0.0758285	0.0274221	0.978123	1	no
0610005C13Rik	0610005C13Rik	0610005C13Rik	chr7:45567794-45589710	negative	positive	NOTEST	0	0.0422539	1.79769e+308	1.79769e+308	0.216577	1	no
0610005C13Rik	0610005C13Rik	0610005C13Rik	chr7:45567794-45589710	negative	wildtype	NOTEST	0	0.0400904	1.79769e+308	1.79769e+308	0.242244	1	no
0610007C21Rik	0610007C21Rik	0610007C21Rik	chr5:31036035-31054623	negative	wildtype	OK	38.9832	25.5225	-0.611081	4.83985	1.29939e-06	2.36424e-05	yes
0610007C21Rik	0610007C21Rik	0610007C21Rik	chr5:31036035-31054623	negative	positive	OK	38.9832	27.4909	-0.503897	3.70268	0.000213336	0.00195648	yes
0610007C21Rik	0610007C21Rik	0610007C21Rik	chr5:31036035-31054623	positive	wildtype	OK	27.4909	25.5225	-0.107183	0.698439	0.484903	0.693535	no
0610007L01Rik	0610007L01Rik	0610007L01Rik	chr5:130219743-130243765	negative	positive	OK	14.7218	13.6038	-0.113943	1.00708	0.313899	0.535075	no
0610007L01Rik	0610007L01Rik	0610007L01Rik	chr5:130219743-130243765	negative	wildtype	OK	14.7218	15.9999	0.120107	-1.18234	0.23707	0.449421	no
0610007L01Rik	0610007L01Rik	0610007L01Rik	chr5:130219743-130243765	positive	wildtype	OK	13.6038	15.9999	0.234051	-1.94187	0.0521523	0.157156	no
0610007N19Rik	0610007N19Rik	0610007N19Rik	chr15:32240567-32244662	negative	positive	NOTEST	0	0	0	0	1	1	no
0610007N19Rik	0610007N19Rik	0610007N19Rik	chr15:32240567-32244662	negative	wildtype	NOTEST	0	0	0	0	1	1	no
0610007N19Rik	0610007N19Rik	0610007N19Rik	chr15:32240567-32244662	positive	wildtype	NOTEST	0	0	0	0	1	1	no
0610007P08Rik	0610007P08Rik	0610007P08Rik	chr13:63815319-63900301	positive	wildtype	OK	4.00705	3.62551	-0.144357	0.706329	0.479984	0.689507	no
0610007P08Rik	0610007P08Rik	0610007P08Rik	chr13:63815319-63900301	negative	wildtype	OK	3.09962	3.62551	0.22609	-1.36319	0.172822	0.364136	no
0610007P08Rik	0610007P08Rik	0610007P08Rik	chr13:63815319-63900301	negative	positive	OK	3.09962	4.00705	0.370447	-1.63652	0.101731	0.253504	no
0610007P14Rik	0610007P14Rik	0610007P14Rik	chr12:85815454-85824545	positive	wildtype	OK	15.3288	13.5573	-0.17717	1.18093	0.237632	0.450105	no
0610007P14Rik	0610007P14Rik	0610007P14Rik	chr12:85815454-85824545	negative	wildtype	OK	14.749	13.5573	-0.121544	0.906878	0.364471	0.586215	no
0610007P14Rik	0610007P14Rik	0610007P14Rik	chr12:85815454-85824545	negative	positive	OK	14.749	15.3288	0.0556252	-0.400486	0.688798	0.839582	no
0610007P22Rik	0610007P22Rik	0610007P22Rik	chr17:25240169-25256364	positive	wildtype	OK	27.1891	25.0799	-0.116498	0.667986	0.504143	0.709689	no
0610007P22Rik	0610007P22Rik	0610007P22Rik	chr17:25240169-25256364	negative	wildtype	OK	22.4146	25.0799	0.162093	-0.933701	0.350458	0.573255	no
0610007P22Rik	0610007P22Rik	0610007P22Rik	chr17:25240169-25256364	negative	positive	OK	22.4146	27.1891	0.278591	-1.72611	0.0843281	0.221695	no
0610008F07Rik	0610008F07Rik	0610008F07Rik	chr2:163492317-163541721	negative	positive	NOTEST	0	0	0	0	1	1	no
0610008F07Rik	0610008F07Rik	0610008F07Rik	chr2:163492317-163541721	negative	wildtype	NOTEST	0	0	0	0	1	1	no
0610008F07Rik	0610008F07Rik	0610008F07Rik	chr2:163492317-163541721	positive	wildtype	NOTEST	0	0	0	0	1	1	no
0610009B14Rik	0610009B14Rik	0610009B14Rik	chr12:80686374-80692466	negative	positive	NOTEST	0.100751	0.0528067	-0.932003	0.479938	0.631272	1	no
0610009B14Rik	0610009B14Rik	0610009B14Rik	chr12:80686374-80692466	negative	wildtype	NOTEST	0.100751	0.0585201	-0.783792	0.417566	0.676264	1	no
0610009B14Rik	0610009B14Rik	0610009B14Rik	chr12:80686374-80692466	positive	wildtype	NOTEST	0.0528067	0.0585201	0.148211	-0.0774604	0.938257	1	no
0610009B22Rik	0610009B22Rik	0610009B22Rik	chr11:51685384-51688634	negative	positive	OK	34.8356	35.1608	0.0134052	-0.104161	0.917042	0.963962	no
0610009B22Rik	0610009B22Rik	0610009B22Rik	chr11:51685384-51688634	positive	wildtype	OK	35.1608	36.0738	0.0369819	-0.267288	0.789247	0.899546	no
0610009B22Rik	0610009B22Rik	0610009B22Rik	chr11:51685384-51688634	negative	wildtype	OK	34.8356	36.0738	0.0503872	-0.422631	0.672565	0.828938	no
0610009D07Rik	0610009D07Rik	0610009D07Rik	chr12:4817607-4827659	negative	positive	OK	13.1075	17.6594	0.430047	-3.09019	0.00200027	0.0126305	yes
0610009D07Rik	0610009D07Rik	0610009D07Rik	chr12:4817607-4827659	positive	wildtype	OK	17.6594	14.4105	-0.293315	2.00406	0.0450632	0.141476	no
0610009D07Rik	0610009D07Rik	0610009D07Rik	chr12:4817607-4827659	negative	wildtype	OK	13.1075	14.4105	0.136732	-1.01118	0.311932	0.532987	no
0610009L18Rik	0610009L18Rik	0610009L18Rik	chr11:120348677-120351190	positive	wildtype	OK	1.01176	0.804822	-0.330126	0.440638	0.659475	0.821307	no
0610009L18Rik	0610009L18Rik	0610009L18Rik	chr11:120348677-120351190	negative	wildtype	OK	0.793684	0.804822	0.0201042	-0.0224155	0.982117	0.991767	no
0610009L18Rik	0610009L18Rik	0610009L18Rik	chr11:120348677-120351190	negative	positive	OK	0.793684	1.01176	0.350231	-0.408558	0.682864	0.835753	no
0610009O20Rik	0610009O20Rik	0610009O20Rik	chr18:38238404-38262629	negative	positive	OK	5.96256	5.2353	-0.18766	1.14214	0.253397	0.468505	no
0610009O20Rik	0610009O20Rik	0610009O20Rik	chr18:38238404-38262629	negative	wildtype	OK	5.96256	6.17987	0.0516454	-0.339422	0.734292	0.867674	no
0610009O20Rik	0610009O20Rik	0610009O20Rik	chr18:38238404-38262629	positive	wildtype	OK	5.2353	6.17987	0.239306	-1.38643	0.165617	0.354268	no
0610010B08Rik	0610010B08Rik,Gm14308,OTTMUSG00000016609	0610010B08Rik,Gm14308,OTTMUSG00000016609	chr2:176470368-176486749	positive	wildtype	NOTEST	0.02009	0.00980757	-1.03451	0.527605	0.597774	1	no
0610010B08Rik	0610010B08Rik,Gm14308,OTTMUSG00000016609	0610010B08Rik,Gm14308,OTTMUSG00000016609	chr2:176470368-176486749	negative	wildtype	NOTEST	0.00761907	0.00980757	0.364281	-0.154367	0.87732	1	no
0610010B08Rik	0610010B08Rik,Gm14308,OTTMUSG00000016609	0610010B08Rik,Gm14308,OTTMUSG00000016609	chr2:176470368-176486749	negative	positive	NOTEST	0.00761907	0.02009	1.39879	-0.711417	0.476826	1	no
0610010F05Rik	0610010F05Rik	0610010F05Rik	chr11:23573775-23633631	negative	positive	OK	6.35631	5.77197	-0.139126	1.17776	0.238892	0.45151	no
0610010F05Rik	0610010F05Rik	0610010F05Rik	chr11:23573775-23633631	negative	wildtype	OK	6.35631	6.62343	0.0593888	-0.555182	0.57877	0.766094	no
0610010F05Rik	0610010F05Rik	0610010F05Rik	chr11:23573775-23633631	positive	wildtype	OK	5.77197	6.62343	0.198515	-1.55172	0.12073	0.28601	no
0610010K14Rik	0610010K14Rik	0610010K14Rik	chr11:70235203-70237914	negative	wildtype	OK	19.5689	29.0611	0.570525	-2.98503	0.00283549	0.0166505	yes
0610010K14Rik	0610010K14Rik	0610010K14Rik	chr11:70235203-70237914	positive	wildtype	OK	25.41	29.0611	0.19369	-0.970411	0.331842	0.554034	no
0610010K14Rik	0610010K14Rik	0610010K14Rik	chr11:70235203-70237914	negative	positive	OK	19.5689	25.41	0.376835	-1.81843	0.068998	0.192475	no
0610010O12Rik	0610010O12Rik	0610010O12Rik	chr18:36348623-36393370	negative	wildtype	OK	9.78319	9.27351	-0.0771892	0.277295	0.781554	0.895277	no
0610010O12Rik	0610010O12Rik	0610010O12Rik	chr18:36348623-36393370	positive	wildtype	OK	9.71751	9.27351	-0.0674709	0.251641	0.801319	0.906012	no
0610010O12Rik	0610010O12Rik	0610010O12Rik	chr18:36348623-36393370	negative	positive	OK	9.78319	9.71751	-0.00971831	0.0353174	0.971827	0.987626	no
0610011F06Rik	0610011F06Rik	0610011F06Rik	chr17:25875499-25877163	negative	positive	OK	37.7576	27.27	-0.469453	3.31973	0.000901034	0.00655248	yes
0610011F06Rik	0610011F06Rik	0610011F06Rik	chr17:25875499-25877163	negative	wildtype	OK	37.7576	30.4083	-0.312303	2.37246	0.0176699	0.070489	no
0610011F06Rik	0610011F06Rik	0610011F06Rik	chr17:25875499-25877163	positive	wildtype	OK	27.27	30.4083	0.15715	-1.01073	0.312145	0.533179	no
0610011L14Rik	0610011L14Rik	0610011L14Rik	chr2:156547575-156568972	positive	wildtype	OK	3.56122	3.47972	-0.033402	0.175976	0.860313	0.935822	no
0610011L14Rik	0610011L14Rik	0610011L14Rik	chr2:156547575-156568972	negative	wildtype	OK	3.07963	3.47972	0.176213	-0.880466	0.378607	0.599491	no
0610011L14Rik	0610011L14Rik	0610011L14Rik	chr2:156547575-156568972	negative	positive	OK	3.07963	3.56122	0.209615	-1.1203	0.262587	0.478446	no
0610012G03Rik	0610012G03Rik	0610012G03Rik	chr16:31947050-31948521	negative	wildtype	OK	6.66426	5.70897	-0.223214	1.24669	0.212513	0.41759	no
0610012G03Rik	0610012G03Rik	0610012G03Rik	chr16:31947050-31948521	positive	wildtype	OK	6.24202	5.70897	-0.128781	0.675353	0.499452	0.705316	no
0610012G03Rik	0610012G03Rik	0610012G03Rik	chr16:31947050-31948521	negative	positive	OK	6.66426	6.24202	-0.0944322	0.523116	0.600894	0.781826	no
0610012H03Rik	0610012H03Rik	0610012H03Rik	chr2:105224341-105379860	negative	wildtype	NOTEST	0.227665	0.136528	-0.73771	0.777806	0.436683	1	no
0610012H03Rik	0610012H03Rik	0610012H03Rik	chr2:105224341-105379860	negative	positive	NOTEST	0.227665	0.161627	-0.494244	0.532396	0.594452	1	no
0610012H03Rik	0610012H03Rik	0610012H03Rik	chr2:105224341-105379860	positive	wildtype	NOTEST	0.161627	0.136528	-0.243466	0.257678	0.796656	1	no
0610030E20Rik	0610030E20Rik	0610030E20Rik	chr6:72347316-72353160	positive	wildtype	OK	2.87417	3.80494	0.40473	-2.71309	0.00666589	0.0330063	yes
0610030E20Rik	0610030E20Rik	0610030E20Rik	chr6:72347316-72353160	negative	positive	OK	3.14838	2.87417	-0.131465	0.916946	0.359171	0.581221	no
0610030E20Rik	0610030E20Rik	0610030E20Rik	chr6:72347316-72353160	negative	wildtype	OK	3.14838	3.80494	0.273265	-2.10132	0.0356131	0.118547	no
0610031J06Rik	0610031J06Rik	0610031J06Rik	chr3:88325022-88328631	positive	wildtype	OK	55.6892	36.8892	-0.594198	4.90637	9.27789e-07	1.75206e-05	yes
0610031J06Rik	0610031J06Rik	0610031J06Rik	chr3:88325022-88328631	negative	wildtype	OK	44.9123	36.8892	-0.283912	2.77644	0.00549573	0.0283955	yes
0610031J06Rik	0610031J06Rik	0610031J06Rik	chr3:88325022-88328631	negative	positive	OK	44.9123	55.6892	0.310287	-2.83195	0.00462652	0.0247533	yes
0610031O16Rik	0610031O16Rik	0610031O16Rik	chr3:138210716-138239663	positive	wildtype	OK	0.388993	0.115696	-1.74941	1.02283	0.306386	0.527557	no
0610031O16Rik	0610031O16Rik	0610031O16Rik	chr3:138210716-138239663	negative	wildtype	NOTEST	0.181481	0.115696	-0.649486	0.387668	0.698262	1	no
0610031O16Rik	0610031O16Rik	0610031O16Rik	chr3:138210716-138239663	negative	positive	OK	0.181481	0.388993	1.09992	-0.777966	0.436589	0.652272	no
0610037L13Rik	0610037L13Rik	0610037L13Rik	chr4:107889898-107897802	negative	positive	OK	8.41543	8.9269	0.0851228	-0.536902	0.591335	0.774778	no
0610037L13Rik	0610037L13Rik	0610037L13Rik	chr4:107889898-107897802	positive	wildtype	OK	8.9269	10.079	0.175121	-1.07947	0.28038	0.498901	no
0610037L13Rik	0610037L13Rik	0610037L13Rik	chr4:107889898-107897802	negative	wildtype	OK	8.41543	10.079	0.260244	-1.74774	0.0805083	0.214502	no
0610037P05Rik	0610037P05Rik	0610037P05Rik	chr16:14299243-14317332	negative	positive	OK	22.1508	15.1786	-0.545316	4.4235	9.71165e-06	0.000137139	yes
0610037P05Rik	0610037P05Rik	0610037P05Rik	chr16:14299243-14317332	negative	wildtype	OK	22.1508	17.0537	-0.377271	3.36996	0.000751792	0.00565125	yes
0610037P05Rik	0610037P05Rik	0610037P05Rik	chr16:14299243-14317332	positive	wildtype	OK	15.1786	17.0537	0.168045	-1.23494	0.216852	0.423304	no
0610038B21Rik	0610038B21Rik	0610038B21Rik	chr8:77250365-77518578	negative	positive	OK	1.65669	1.6866	0.025809	-0.0410932	0.967222	0.985439	no
0610038B21Rik	0610038B21Rik	0610038B21Rik	chr8:77250365-77518578	positive	wildtype	OK	1.6866	2.06591	0.292666	-0.435577	0.663143	0.823302	no
0610038B21Rik	0610038B21Rik	0610038B21Rik	chr8:77250365-77518578	negative	wildtype	OK	1.65669	2.06591	0.318475	-0.596152	0.551074	0.746213	no
0610038L08Rik	0610038L08Rik	0610038L08Rik	chr17:29549801-29606808	negative	positive	NOTEST	0.23302	0.236485	0.0212984	-0.0190951	0.984765	1	no
0610038L08Rik	0610038L08Rik	0610038L08Rik	chr17:29549801-29606808	positive	wildtype	NOTEST	0.236485	0.254362	0.10513	-0.0892682	0.928869	1	no
0610038L08Rik	0610038L08Rik	0610038L08Rik	chr17:29549801-29606808	negative	wildtype	NOTEST	0.23302	0.254362	0.126429	-0.122268	0.902687	1	no
0610039K10Rik	0610039K10Rik	0610039K10Rik	chr2:163623272-163645800	negative	wildtype	OK	0.387812	0.203578	-0.929778	0.375283	0.70745	0.851006	no
0610039K10Rik	0610039K10Rik	0610039K10Rik	chr2:163623272-163645800	negative	positive	OK	0.387812	0.260539	-0.573859	0.21317	0.831195	0.921411	no
0610039K10Rik	0610039K10Rik	0610039K10Rik	chr2:163623272-163645800	positive	wildtype	NOTEST	0.260539	0.203578	-0.355919	0.117237	0.906672	1	no
0610040B10Rik	0610040B10Rik	0610040B10Rik	chr5:143329307-143332704	negative	positive	OK	1.06749	0.89665	-0.251598	0.277937	0.781061	0.895033	no
0610040B10Rik	0610040B10Rik	0610040B10Rik	chr5:143329307-143332704	negative	wildtype	OK	1.06749	1.6718	0.647185	-0.792494	0.428073	0.644446	no
0610040B10Rik	0610040B10Rik	0610040B10Rik	chr5:143329307-143332704	positive	wildtype	OK	0.89665	1.6718	0.898783	-1.21634	0.223854	0.432243	no
0610040F04Rik	0610040F04Rik	0610040F04Rik	chr6:108577038-108666925	positive	wildtype	NOTEST	0.0546216	0.0438524	-0.316816	0.0549946	0.956143	1	no
0610040F04Rik	0610040F04Rik	0610040F04Rik	chr6:108577038-108666925	negative	wildtype	NOTEST	0.0500261	0.0438524	-0.190027	0.0384807	0.969304	1	no
0610040F04Rik	0610040F04Rik	0610040F04Rik	chr6:108577038-108666925	negative	positive	NOTEST	0.0500261	0.0546216	0.126788	-0.0257701	0.979441	1	no
0610040J01Rik	0610040J01Rik	0610040J01Rik	chr5:63812494-63899619	negative	positive	NOTEST	0.256715	0.092133	-1.47838	1.59418	0.110895	1	no
0610040J01Rik	0610040J01Rik	0610040J01Rik	chr5:63812494-63899619	negative	wildtype	NOTEST	0.256715	0.125598	-1.03135	1.20524	0.228109	1	no
0610040J01Rik	0610040J01Rik	0610040J01Rik	chr5:63812494-63899619	positive	wildtype	NOTEST	0.092133	0.125598	0.447026	-0.466092	0.64115	1	no
0610043K17Rik	0610043K17Rik	0610043K17Rik	chr4:101346523-101399185	positive	wildtype	NOTEST	0.0827243	0.230025	1.47541	-0.660832	0.50872	1	no
0610043K17Rik	0610043K17Rik	0610043K17Rik	chr4:101346523-101399185	negative	positive	NOTEST	0	0.0827243	1.79769e+308	1.79769e+308	0.238773	1	no
0610043K17Rik	0610043K17Rik	0610043K17Rik	chr4:101346523-101399185	negative	wildtype	NOTEST	0	0.230025	1.79769e+308	1.79769e+308	0.0597621	1	no
0910001L09Rik	0910001L09Rik	0910001L09Rik	chr5:138255481-138259395	negative	positive	OK	7.66211	6.8054	-0.171061	0.731572	0.46443	0.676728	no
0910001L09Rik	0910001L09Rik	0910001L09Rik	chr5:138255481-138259395	negative	wildtype	OK	7.66211	7.22838	-0.0840695	0.368171	0.712745	0.85428	no
0910001L09Rik	0910001L09Rik	0910001L09Rik	chr5:138255481-138259395	positive	wildtype	OK	6.8054	7.22838	0.0869916	-0.371321	0.710399	0.852599	no
1100001G20Rik	1100001G20Rik	1100001G20Rik	chr11:83746939-83752646	negative	positive	NOTEST	0	0	0	0	1	1	no
1100001G20Rik	1100001G20Rik	1100001G20Rik	chr11:83746939-83752646	negative	wildtype	NOTEST	0	0	0	0	1	1	no
1100001G20Rik	1100001G20Rik	1100001G20Rik	chr11:83746939-83752646	positive	wildtype	NOTEST	0	0	0	0	1	1	no
1110001A16Rik	1110001A16Rik	1110001A16Rik	chr17:78916498-78937070	negative	positive	OK	11.0236	9.26056	-0.251427	0.839662	0.401098	0.620234	no
1110001A16Rik	1110001A16Rik	1110001A16Rik	chr17:78916498-78937070	negative	wildtype	OK	11.0236	9.63226	-0.194652	1.07859	0.280769	0.499349	no
1110001A16Rik	1110001A16Rik	1110001A16Rik	chr17:78916498-78937070	positive	wildtype	OK	9.26056	9.63226	0.0567756	-0.203075	0.839077	0.925301	no
1110001J03Rik	1110001J03Rik	1110001J03Rik	chr6:38534860-38539449	positive	wildtype	OK	48.6328	29.8608	-0.703678	3.71637	0.000202108	0.00187191	yes
1110001J03Rik	1110001J03Rik	1110001J03Rik	chr6:38534860-38539449	negative	wildtype	OK	40.2573	29.8608	-0.430996	2.33855	0.0193588	0.0753197	no
1110001J03Rik	1110001J03Rik	1110001J03Rik	chr6:38534860-38539449	negative	positive	OK	40.2573	48.6328	0.272682	-1.57673	0.114858	0.275541	no
1110002B05Rik	1110002B05Rik	1110002B05Rik	chr12:54645373-54656572	positive	wildtype	OK	7.98819	6.95543	-0.199731	1.22903	0.219059	0.426059	no
1110002B05Rik	1110002B05Rik	1110002B05Rik	chr12:54645373-54656572	negative	wildtype	OK	7.26493	6.95543	-0.0628111	0.414769	0.678311	0.832701	no
1110002B05Rik	1110002B05Rik	1110002B05Rik	chr12:54645373-54656572	negative	positive	OK	7.26493	7.98819	0.13692	-0.889488	0.373741	0.595101	no
1110002L01Rik	1110002L01Rik	1110002L01Rik	chr12:3365131-3426747	negative	positive	OK	2.27269	2.38446	0.069262	-0.300811	0.763559	0.884873	no
1110002L01Rik	1110002L01Rik	1110002L01Rik	chr12:3365131-3426747	positive	wildtype	OK	2.38446	2.58126	0.114412	-0.46916	0.638956	0.808161	no
1110002L01Rik	1110002L01Rik	1110002L01Rik	chr12:3365131-3426747	negative	wildtype	OK	2.27269	2.58126	0.183674	-0.857874	0.390962	0.611262	no
1110002N22Rik	1110002N22Rik	1110002N22Rik	chr11:80136677-80142153	positive	wildtype	OK	10.7163	11.309	0.0776724	-0.48646	0.626641	0.799925	no
1110002N22Rik	1110002N22Rik	1110002N22Rik	chr11:80136677-80142153	negative	positive	OK	9.56075	10.7163	0.164608	-1.05788	0.290111	0.509318	no
1110002N22Rik	1110002N22Rik	1110002N22Rik	chr11:80136677-80142153	negative	wildtype	OK	9.56075	11.309	0.24228	-1.63952	0.101106	0.252475	no
1110003E01Rik	1110003E01Rik	1110003E01Rik	chr5:65448754-65492835	negative	positive	OK	22.9786	16.8015	-0.451698	3.95947	7.51165e-05	0.000808725	yes
1110003E01Rik	1110003E01Rik	1110003E01Rik	chr5:65448754-65492835	negative	wildtype	OK	22.9786	18.8512	-0.285633	2.78263	0.00539204	0.027967	yes
1110003E01Rik	1110003E01Rik	1110003E01Rik	chr5:65448754-65492835	positive	wildtype	OK	16.8015	18.8512	0.166066	-1.32575	0.184922	0.380812	no
1110004E09Rik	1110004E09Rik	1110004E09Rik	chr16:90925810-90934849	negative	wildtype	OK	35.0007	32.6766	-0.0991265	0.889009	0.373998	0.595328	no
1110004E09Rik	1110004E09Rik	1110004E09Rik	chr16:90925810-90934849	negative	positive	OK	35.0007	33.6155	-0.0582572	0.480836	0.630633	0.802684	no
1110004E09Rik	1110004E09Rik	1110004E09Rik	chr16:90925810-90934849	positive	wildtype	OK	33.6155	32.6766	-0.0408692	0.308821	0.757458	0.881396	no
1110004F10Rik	1110004F10Rik	1110004F10Rik	chr7:116093379-116105210	negative	wildtype	OK	52.336	66.7828	0.351672	-3.62776	0.000285895	0.00250933	yes
1110004F10Rik	1110004F10Rik	1110004F10Rik	chr7:116093379-116105210	positive	wildtype	OK	60.0076	66.7828	0.154331	-1.33192	0.182887	0.377968	no
1110004F10Rik	1110004F10Rik	1110004F10Rik	chr7:116093379-116105210	negative	positive	OK	52.336	60.0076	0.197341	-1.85126	0.0641329	0.182599	no
1110005A03Rik	1110005A03Rik	1110005A03Rik	chr11:116843514-116849740	positive	wildtype	OK	9.40814	10.2724	0.126797	-0.696925	0.48585	0.694371	no
1110005A03Rik	1110005A03Rik	1110005A03Rik	chr11:116843514-116849740	negative	positive	OK	8.06118	9.40814	0.22292	-1.20049	0.22995	0.439859	no
1110005A03Rik	1110005A03Rik	1110005A03Rik	chr11:116843514-116849740	negative	wildtype	OK	8.06118	10.2724	0.349716	-1.9594	0.0500664	0.152602	no
1110006O24Rik	1110006O24Rik	1110006O24Rik	chr5:115631048-115631816	positive	wildtype	OK	0.510877	0.248032	-1.04245	1.08942	0.275968	0.493513	no
1110006O24Rik	1110006O24Rik	1110006O24Rik	chr5:115631048-115631816	negative	wildtype	OK	0.321382	0.248032	-0.373761	0.323873	0.746034	0.874986	no
1110006O24Rik	1110006O24Rik	1110006O24Rik	chr5:115631048-115631816	negative	positive	OK	0.321382	0.510877	0.668687	-0.653086	0.513701	0.716762	no
1110007C09Rik	1110007C09Rik	1110007C09Rik	chr13:49202950-49216026	negative	wildtype	OK	27.767	20.0397	-0.470513	3.09253	0.00198459	0.0125511	yes
1110007C09Rik	1110007C09Rik	1110007C09Rik	chr13:49202950-49216026	positive	wildtype	OK	26.0959	20.0397	-0.380967	2.25411	0.0241896	0.0889329	no
1110007C09Rik	1110007C09Rik	1110007C09Rik	chr13:49202950-49216026	negative	positive	OK	27.767	26.0959	-0.0895463	0.592151	0.553749	0.74827	no
1110008F13Rik	1110008F13Rik	1110008F13Rik	chr2:156863121-156887078	positive	wildtype	OK	10.241	8.95938	-0.192891	0.766916	0.443132	0.657918	no
1110008F13Rik	1110008F13Rik	1110008F13Rik	chr2:156863121-156887078	negative	wildtype	OK	8.39547	8.95938	0.0937869	-0.426464	0.66977	0.826932	no
1110008F13Rik	1110008F13Rik	1110008F13Rik	chr2:156863121-156887078	negative	positive	OK	8.39547	10.241	0.286678	-1.22549	0.220391	0.427829	no
1110008J03Rik	1110008J03Rik	1110008J03Rik	chr5:120609059-120612589	positive	wildtype	OK	2.82919	2.28092	-0.310775	0.93626	0.349139	0.572022	no
1110008J03Rik	1110008J03Rik	1110008J03Rik	chr5:120609059-120612589	negative	wildtype	OK	2.6155	2.28092	-0.197468	0.519255	0.603583	0.783657	no
1110008J03Rik	1110008J03Rik	1110008J03Rik	chr5:120609059-120612589	negative	positive	OK	2.6155	2.82919	0.113307	-0.353859	0.723445	0.860923	no
1110008L16Rik	1110008L16Rik	1110008L16Rik	chr12:55280813-55492647	negative	positive	OK	5.42587	5.25688	-0.0456485	0.13437	0.89311	0.953031	no
1110008L16Rik	1110008L16Rik	1110008L16Rik	chr12:55280813-55492647	negative	wildtype	OK	5.42587	5.70133	0.0714434	-0.234986	0.81422	0.913436	no
1110008L16Rik	1110008L16Rik	1110008L16Rik	chr12:55280813-55492647	positive	wildtype	OK	5.25688	5.70133	0.117092	-0.325573	0.744747	0.874237	no
1110008P14Rik	1110008P14Rik	1110008P14Rik	chr2:32379100-32381915	positive	wildtype	OK	28.8008	21.8368	-0.399347	2.22107	0.0263463	0.0948215	no
1110008P14Rik	1110008P14Rik	1110008P14Rik	chr2:32379100-32381915	negative	wildtype	OK	28.3513	21.8368	-0.376655	2.25004	0.0244467	0.0896898	no
1110008P14Rik	1110008P14Rik	1110008P14Rik	chr2:32379100-32381915	negative	positive	OK	28.3513	28.8008	0.0226913	-0.138687	0.889698	0.951315	no
1110012J17Rik	1110012J17Rik	1110012J17Rik	chr17:66336981-66449750	positive	wildtype	OK	7.24716	3.82983	-0.920136	6.917	4.61298e-12	2.7474e-10	yes
1110012J17Rik	1110012J17Rik	1110012J17Rik	chr17:66336981-66449750	negative	wildtype	OK	4.83486	3.82983	-0.336195	2.84783	0.00440187	0.0237768	yes
1110012J17Rik	1110012J17Rik	1110012J17Rik	chr17:66336981-66449750	negative	positive	OK	4.83486	7.24716	0.583941	-4.90366	9.40652e-07	1.77084e-05	yes
1110012L19Rik	1110012L19Rik	1110012L19Rik	chrX:70385912-70389416	negative	positive	OK	10.3653	9.0439	-0.196741	1.11787	0.263621	0.479682	no
1110012L19Rik	1110012L19Rik	1110012L19Rik	chrX:70385912-70389416	negative	wildtype	OK	10.3653	9.40544	-0.140191	0.825365	0.409165	0.627577	no
1110012L19Rik	1110012L19Rik	1110012L19Rik	chrX:70385912-70389416	positive	wildtype	OK	9.0439	9.40544	0.0565503	-0.30545	0.760023	0.88293	no
1110014N23Rik	1110014N23Rik	1110014N23Rik	chr19:6062820-6077187	negative	wildtype	OK	7.07544	5.25505	-0.429115	2.78642	0.00532936	0.0277011	yes
1110014N23Rik	1110014N23Rik	1110014N23Rik	chr19:6062820-6077187	negative	positive	OK	7.07544	5.86132	-0.271595	1.68851	0.0913134	0.234537	no
1110014N23Rik	1110014N23Rik	1110014N23Rik	chr19:6062820-6077187	positive	wildtype	OK	5.86132	5.25505	-0.15752	0.887845	0.374624	0.595829	no
1110015O18Rik	1110015O18Rik	1110015O18Rik	chr3:4798707-4814911	negative	positive	NOTEST	0	0	0	0	1	1	no
1110015O18Rik	1110015O18Rik	1110015O18Rik	chr3:4798707-4814911	negative	wildtype	NOTEST	0	0	0	0	1	1	no
1110015O18Rik	1110015O18Rik	1110015O18Rik	chr3:4798707-4814911	positive	wildtype	NOTEST	0	0	0	0	1	1	no
1110017D15Rik	1110017D15Rik	1110017D15Rik	chr4:41505008-41517333	negative	wildtype	NOTEST	0.127557	0.106452	-0.260942	0.119804	0.904638	1	no
1110017D15Rik	1110017D15Rik	1110017D15Rik	chr4:41505008-41517333	positive	wildtype	NOTEST	0.127369	0.106452	-0.25881	0.105208	0.916211	1	no
1110017D15Rik	1110017D15Rik	1110017D15Rik	chr4:41505008-41517333	negative	positive	NOTEST	0.127557	0.127369	-0.0021315	0.000834136	0.999334	1	no
1110017F19Rik	1110017F19Rik	1110017F19Rik	chr11:115892594-115933492	negative	positive	OK	0.440978	0.336931	-0.388255	0.42083	0.67388	0.829639	no
1110017F19Rik	1110017F19Rik	1110017F19Rik	chr11:115892594-115933492	negative	wildtype	OK	0.440978	0.694857	0.656009	-0.851426	0.394533	0.614245	no
1110017F19Rik	1110017F19Rik	1110017F19Rik	chr11:115892594-115933492	positive	wildtype	OK	0.336931	0.694857	1.04426	-1.22757	0.219608	0.426853	no
1110018G07Rik	1110018G07Rik	1110018G07Rik	chr12:84918148-84970886	positive	wildtype	OK	4.52394	5.7271	0.340224	-2.54332	0.0109806	0.0486478	yes
1110018G07Rik	1110018G07Rik	1110018G07Rik	chr12:84918148-84970886	negative	positive	OK	5.1345	4.52394	-0.182642	1.46231	0.143656	0.322583	no
1110018G07Rik	1110018G07Rik	1110018G07Rik	chr12:84918148-84970886	negative	wildtype	OK	5.1345	5.7271	0.157582	-1.40954	0.158674	0.344335	no
1110018J18Rik	1110018J18Rik	1110018J18Rik	chr13:64291835-64312710	positive	wildtype	OK	19.825	20.0766	0.0181904	-0.118537	0.905642	0.95884	no
1110018J18Rik	1110018J18Rik	1110018J18Rik	chr13:64291835-64312710	negative	positive	OK	16.823	19.825	0.23689	-1.59403	0.11093	0.26908	no
1110018J18Rik	1110018J18Rik	1110018J18Rik	chr13:64291835-64312710	negative	wildtype	OK	16.823	20.0766	0.255081	-1.80838	0.0705471	0.195468	no
1110019D14Rik	1110019D14Rik	1110019D14Rik	chr6:13871568-13896421	positive	wildtype	OK	1.13717	0.929324	-0.29119	0.880514	0.378581	0.599476	no
1110019D14Rik	1110019D14Rik	1110019D14Rik	chr6:13871568-13896421	negative	wildtype	OK	0.967513	0.929324	-0.0580993	0.154546	0.877179	0.944319	no
1110019D14Rik	1110019D14Rik	1110019D14Rik	chr6:13871568-13896421	negative	positive	OK	0.967513	1.13717	0.233091	-0.648081	0.516933	0.719632	no
1110020A21Rik	1110020A21Rik	1110020A21Rik	chr17:84917181-85023992	negative	positive	OK	0.632929	0.389128	-0.7018	0.397036	0.691341	0.84105	no
1110020A21Rik	1110020A21Rik	1110020A21Rik	chr17:84917181-85023992	negative	wildtype	OK	0.632929	0.632085	-0.00192405	0.00142967	0.998859	0.999667	no
1110020A21Rik	1110020A21Rik	1110020A21Rik	chr17:84917181-85023992	positive	wildtype	OK	0.389128	0.632085	0.699876	-0.369801	0.71153	0.853364	no
1110020G09Rik	1110020G09Rik	1110020G09Rik	chr15:9071259-9110487	negative	positive	OK	4.77494	4.22519	-0.176466	1.03516	0.300592	0.521276	no
1110020G09Rik	1110020G09Rik	1110020G09Rik	chr15:9071259-9110487	negative	wildtype	OK	4.77494	5.29668	0.149607	-0.978842	0.327658	0.549471	no
1110020G09Rik	1110020G09Rik	1110020G09Rik	chr15:9071259-9110487	positive	wildtype	OK	4.22519	5.29668	0.326073	-1.81721	0.0691842	0.192853	no
1110021J02Rik	1110021J02Rik	1110021J02Rik	chr17:29660600-29717017	positive	wildtype	OK	5.29978	6.00951	0.181316	-0.534805	0.592785	0.775879	no
1110021J02Rik	1110021J02Rik	1110021J02Rik	chr17:29660600-29717017	negative	positive	OK	4.59221	5.29978	0.206742	-0.661521	0.508278	0.712817	no
1110021J02Rik	1110021J02Rik	1110021J02Rik	chr17:29660600-29717017	negative	wildtype	OK	4.59221	6.00951	0.388058	-1.33571	0.181643	0.376273	no
1110021L09Rik	1110021L09Rik	1110021L09Rik	chr10:23796985-23827968	negative	wildtype	OK	0.780897	1.49187	0.933916	-3.30157	0.000961456	0.00691045	yes
1110021L09Rik	1110021L09Rik	1110021L09Rik	chr10:23796985-23827968	negative	positive	OK	0.780897	1.07021	0.454686	-1.52353	0.127626	0.29714	no
1110021L09Rik	1110021L09Rik	1110021L09Rik	chr10:23796985-23827968	positive	wildtype	OK	1.07021	1.49187	0.47923	-1.96768	0.0491054	0.150568	no
1110028C15Rik	1110028C15Rik	1110028C15Rik	chr1:66700892-66817595	negative	wildtype	OK	3.99322	3.54224	-0.172889	1.50346	0.13272	0.305289	no
1110028C15Rik	1110028C15Rik	1110028C15Rik	chr1:66700892-66817595	positive	wildtype	OK	3.87056	3.54224	-0.12788	0.679287	0.496956	0.703448	no
1110028C15Rik	1110028C15Rik	1110028C15Rik	chr1:66700892-66817595	negative	positive	OK	3.99322	3.87056	-0.0450097	0.261387	0.793794	0.902138	no
1110028F11Rik	1110028F11Rik	1110028F11Rik	chr11:87663086-87735539	negative	positive	NOTEST	0.0337251	0.0326027	-0.0488286	0.0273654	0.978168	1	no
1110028F11Rik	1110028F11Rik	1110028F11Rik	chr11:87663086-87735539	negative	wildtype	NOTEST	0.0337251	0.0650222	0.947111	-0.646894	0.5177	1	no
1110028F11Rik	1110028F11Rik	1110028F11Rik	chr11:87663086-87735539	positive	wildtype	NOTEST	0.0326027	0.0650222	0.99594	-0.682743	0.494769	1	no
1110028F18Rik	1110028F18Rik	1110028F18Rik	chr8:106587142-106594820	negative	wildtype	NOTEST	0.010066	0.0251923	1.32349	-0.464216	0.642493	1	no
1110028F18Rik	1110028F18Rik	1110028F18Rik	chr8:106587142-106594820	negative	positive	NOTEST	0.010066	0	-1.79769e+308	-1.79769e+308	0.272108	1	no
1110028F18Rik	1110028F18Rik	1110028F18Rik	chr8:106587142-106594820	positive	wildtype	NOTEST	0	0.0251923	1.79769e+308	1.79769e+308	0.179274	1	no
1110031I02Rik	1110031I02Rik	1110031I02Rik	chr11:121177592-121229309	negative	positive	OK	5.30646	4.31825	-0.297303	1.06663	0.286141	0.505273	no
1110031I02Rik	1110031I02Rik	1110031I02Rik	chr11:121177592-121229309	negative	wildtype	OK	5.30646	4.52448	-0.229998	0.890191	0.373363	0.594786	no
1110031I02Rik	1110031I02Rik	1110031I02Rik	chr11:121177592-121229309	positive	wildtype	OK	4.31825	4.52448	0.0673052	-0.220255	0.825673	0.918845	no
1110032A03Rik	1110032A03Rik	1110032A03Rik	chr9:50762827-50768152	negative	positive	OK	2.45107	2.67208	0.12455	-0.563672	0.572977	0.762613	no
1110032A03Rik	1110032A03Rik	1110032A03Rik	chr9:50762827-50768152	positive	wildtype	OK	2.67208	3.11123	0.219523	-1.05248	0.292578	0.512216	no
1110032A03Rik	1110032A03Rik	1110032A03Rik	chr9:50762827-50768152	negative	wildtype	OK	2.45107	3.11123	0.344073	-1.62635	0.103876	0.257444	no
1110032A04Rik	1110032A04Rik	1110032A04Rik	chr3:69819538-69859896	negative	positive	NOTEST	0	0	0	0	1	1	no
1110032A04Rik	1110032A04Rik	1110032A04Rik	chr3:69819538-69859896	negative	wildtype	NOTEST	0	0	0	0	1	1	no
1110032A04Rik	1110032A04Rik	1110032A04Rik	chr3:69819538-69859896	positive	wildtype	NOTEST	0	0	0	0	1	1	no
1110032F04Rik	1110032F04Rik	1110032F04Rik	chr3:68869585-68872163	negative	positive	NOTEST	0	0	0	0	1	1	no
1110032F04Rik	1110032F04Rik	1110032F04Rik	chr3:68869585-68872163	negative	wildtype	NOTEST	0	0	0	0	1	1	no
1110032F04Rik	1110032F04Rik	1110032F04Rik	chr3:68869585-68872163	positive	wildtype	NOTEST	0	0	0	0	1	1	no
1110034A24Rik	1110034A24Rik	1110034A24Rik	chr12:69189837-69199868	negative	positive	OK	4.05202	5.69659	0.491457	-2.77619	0.00550009	0.0284119	yes
1110034A24Rik	1110034A24Rik	1110034A24Rik	chr12:69189837-69199868	positive	wildtype	OK	5.69659	4.73987	-0.265251	1.44839	0.147508	0.327932	no
1110034A24Rik	1110034A24Rik	1110034A24Rik	chr12:69189837-69199868	negative	wildtype	OK	4.05202	4.73987	0.226207	-1.2809	0.20023	0.401541	no
1110034B05Rik	1110034B05Rik	1110034B05Rik	chr1:57388243-57415958	negative	positive	OK	9.63916	9.40477	-0.0355143	0.191197	0.848372	0.930007	no
1110034B05Rik	1110034B05Rik	1110034B05Rik	chr1:57388243-57415958	negative	wildtype	OK	9.63916	10.619	0.139675	-0.80432	0.421212	0.638556	no
1110034B05Rik	1110034B05Rik	1110034B05Rik	chr1:57388243-57415958	positive	wildtype	OK	9.40477	10.619	0.175189	-0.900244	0.367991	0.589504	no
1110034G24Rik	1110034G24Rik	1110034G24Rik	chr2:132690282-132751055	positive	wildtype	OK	0.743198	0.543536	-0.45137	0.97265	0.330727	0.552832	no
1110034G24Rik	1110034G24Rik	1110034G24Rik	chr2:132690282-132751055	negative	wildtype	OK	0.317356	0.543536	0.776274	-1.17034	0.241862	0.455181	no
1110034G24Rik	1110034G24Rik	1110034G24Rik	chr2:132690282-132751055	negative	positive	OK	0.317356	0.743198	1.22764	-1.92429	0.054318	0.161754	no
1110035M17Rik	1110035M17Rik	1110035M17Rik	chr11:95700105-95712754	positive	wildtype	NOTEST	0	0	0	0	1	1	no
1110035M17Rik	1110035M17Rik	1110035M17Rik	chr11:95700105-95712754	negative	positive	NOTEST	0.0961912	0	-1.79769e+308	-1.79769e+308	0.222741	1	no
1110035M17Rik	1110035M17Rik	1110035M17Rik	chr11:95700105-95712754	negative	wildtype	NOTEST	0.0961912	0	-1.79769e+308	-1.79769e+308	0.222741	1	no
1110036E04Rik	1110036E04Rik	1110036E04Rik	chr9:64049828-64054100	negative	positive	NOTEST	0.0246084	0.0624802	1.34425	-0.489376	0.624575	1	no
1110036E04Rik	1110036E04Rik	1110036E04Rik	chr9:64049828-64054100	negative	wildtype	NOTEST	0.0246084	0	-1.79769e+308	-1.79769e+308	0.262515	1	no
1110036E04Rik	1110036E04Rik	1110036E04Rik	chr9:64049828-64054100	positive	wildtype	NOTEST	0.0624802	0	-1.79769e+308	-1.79769e+308	0.175525	1	no
1110037F02Rik	1110037F02Rik	1110037F02Rik	chr4:11485957-11551143	positive	wildtype	OK	5.19868	5.06979	-0.036219	0.291332	0.770797	0.88879	no
1110037F02Rik	1110037F02Rik	1110037F02Rik	chr4:11485957-11551143	negative	wildtype	OK	4.29186	5.06979	0.240324	-2.275	0.022906	0.0854266	no
1110037F02Rik	1110037F02Rik	1110037F02Rik	chr4:11485957-11551143	negative	positive	OK	4.29186	5.19868	0.276543	-2.39571	0.016588	0.0671379	no
1110038B12Rik	1110038B12Rik	1110038B12Rik	chr17:34950235-34952471	negative	positive	OK	323.049	445.45	0.46351	-3.73866	0.000185006	0.00173739	yes
1110038B12Rik	1110038B12Rik	1110038B12Rik	chr17:34950235-34952471	negative	wildtype	OK	323.049	534.346	0.726023	-6.71987	1.8189e-11	9.8059e-10	yes
1110038B12Rik	1110038B12Rik	1110038B12Rik	chr17:34950235-34952471	positive	wildtype	OK	445.45	534.346	0.262513	-1.94582	0.0516769	0.156215	no
1110038D17Rik	1110038D17Rik	1110038D17Rik	chr10:75506813-75517322	negative	positive	OK	3.52575	3.11803	-0.177296	1.00412	0.315322	0.536596	no
1110038D17Rik	1110038D17Rik	1110038D17Rik	chr10:75506813-75517322	negative	wildtype	OK	3.52575	3.55304	0.0111268	-0.0665265	0.946959	0.976827	no
1110038D17Rik	1110038D17Rik	1110038D17Rik	chr10:75506813-75517322	positive	wildtype	OK	3.11803	3.55304	0.188423	-1.03425	0.30102	0.521725	no
1110038F14Rik	1110038F14Rik	1110038F14Rik	chr15:76948543-76950731	negative	wildtype	OK	7.38525	10.5173	0.510046	-2.60571	0.00916835	0.0422967	yes
1110038F14Rik	1110038F14Rik	1110038F14Rik	chr15:76948543-76950731	negative	positive	OK	7.38525	10.9853	0.572858	-2.89496	0.00379212	0.0210969	yes
1110038F14Rik	1110038F14Rik	1110038F14Rik	chr15:76948543-76950731	positive	wildtype	OK	10.9853	10.5173	-0.0628112	0.335414	0.737313	0.869747	no
1110046J04Rik	1110046J04Rik	1110046J04Rik	chr13:33917917-34002794	negative	positive	OK	6.14672	5.84157	-0.0734594	0.113006	0.910026	0.96091	no
1110046J04Rik	1110046J04Rik	1110046J04Rik	chr13:33917917-34002794	negative	wildtype	OK	6.14672	8.63231	0.48993	-0.953391	0.340392	0.562988	no
1110046J04Rik	1110046J04Rik	1110046J04Rik	chr13:33917917-34002794	positive	wildtype	OK	5.84157	8.63231	0.563389	-0.88693	0.375117	0.595987	no
1110049F12Rik	1110049F12Rik	1110049F12Rik	chr4:135975601-135987244	negative	positive	OK	7.57776	10.9817	0.535253	-3.31104	0.000929486	0.00671911	yes
1110049F12Rik	1110049F12Rik	1110049F12Rik	chr4:135975601-135987244	negative	wildtype	OK	7.57776	11.2365	0.568356	-3.67248	0.000240204	0.00216362	yes
1110049F12Rik	1110049F12Rik	1110049F12Rik	chr4:135975601-135987244	positive	wildtype	OK	10.9817	11.2365	0.0331026	-0.209081	0.834385	0.922815	no
1110050K14Rik	1110050K14Rik	1110050K14Rik	chr8:121054881-121083032	negative	positive	OK	4.71175	2.17469	-1.11546	5.68796	1.28568e-08	3.86979e-07	yes
1110050K14Rik	1110050K14Rik	1110050K14Rik	chr8:121054881-121083032	negative	wildtype	OK	4.71175	3.39679	-0.47209	2.73533	0.00623182	0.0312493	yes
1110050K14Rik	1110050K14Rik	1110050K14Rik	chr8:121054881-121083032	positive	wildtype	OK	2.17469	3.39679	0.643366	-3.0505	0.0022846	0.0140173	yes
1110051M20Rik	1110051M20Rik	1110051M20Rik	chr2:91277827-91444642	negative	positive	OK	0.322567	0.223119	-0.53179	0.788678	0.4303	0.646517	no
1110051M20Rik	1110051M20Rik	1110051M20Rik	chr2:91277827-91444642	negative	wildtype	OK	0.322567	0.516719	0.679779	-1.16176	0.245333	0.459289	no
1110051M20Rik	1110051M20Rik	1110051M20Rik	chr2:91277827-91444642	positive	wildtype	OK	0.223119	0.516719	1.21157	-2.1724	0.0298258	0.103922	no
1110054M08Rik	1110054M08Rik	1110054M08Rik	chr16:24392555-24992578	negative	wildtype	OK	2.34225	1.56941	-0.577673	0.279633	0.779759	0.894204	no
1110054M08Rik	1110054M08Rik	1110054M08Rik	chr16:24392555-24992578	positive	wildtype	OK	1.9456	1.56941	-0.309989	0.142943	0.886335	0.949729	no
1110054M08Rik	1110054M08Rik	1110054M08Rik	chr16:24392555-24992578	negative	positive	OK	2.34225	1.9456	-0.267684	0.151097	0.879899	0.94582	no
1110054O05Rik	1110054O05Rik	1110054O05Rik	chr4:59769646-59783855	positive	wildtype	OK	3.96738	5.94296	0.582994	-3.89913	9.65382e-05	0.000996604	yes
1110054O05Rik	1110054O05Rik	1110054O05Rik	chr4:59769646-59783855	negative	wildtype	OK	3.48198	5.94296	0.771277	-5.6164	1.94976e-08	5.60883e-07	yes
1110054O05Rik	1110054O05Rik	1110054O05Rik	chr4:59769646-59783855	negative	positive	OK	3.48198	3.96738	0.188282	-1.23794	0.215739	0.421712	no
1110057K04Rik	1110057K04Rik	1110057K04Rik	chr12:8208106-8285759	negative	positive	OK	10.6403	14.8211	0.478114	-2.95323	0.00314466	0.0180924	yes
1110057K04Rik	1110057K04Rik	1110057K04Rik	chr12:8208106-8285759	positive	wildtype	OK	14.8211	11.2302	-0.400274	2.36173	0.01819	0.072012	no
1110057K04Rik	1110057K04Rik	1110057K04Rik	chr12:8208106-8285759	negative	wildtype	OK	10.6403	11.2302	0.0778397	-0.493538	0.621633	0.796017	no
1110058L19Rik	1110058L19Rik	1110058L19Rik	chr1:23995938-24005640	negative	positive	OK	10.4276	8.55497	-0.285569	1.2783	0.201142	0.402724	no
1110058L19Rik	1110058L19Rik	1110058L19Rik	chr1:23995938-24005640	negative	wildtype	OK	10.4276	10.214	-0.029858	0.140474	0.888285	0.950688	no
1110058L19Rik	1110058L19Rik	1110058L19Rik	chr1:23995938-24005640	positive	wildtype	OK	8.55497	10.214	0.255711	-1.14269	0.253166	0.468268	no
1110059E24Rik	1110059E24Rik	1110059E24Rik	chr19:21597312-21652791	negative	positive	OK	17.2859	17.0916	-0.0163101	0.132521	0.894572	0.953557	no
1110059E24Rik	1110059E24Rik	1110059E24Rik	chr19:21597312-21652791	negative	wildtype	OK	17.2859	18.2915	0.0815749	-0.723224	0.469542	0.681044	no
1110059E24Rik	1110059E24Rik	1110059E24Rik	chr19:21597312-21652791	positive	wildtype	OK	17.0916	18.2915	0.0978851	-0.737953	0.460543	0.673292	no
1110059G10Rik	1110059G10Rik	1110059G10Rik	chr9:122945088-122951000	negative	positive	OK	1.63483	1.53875	-0.0873867	0.454003	0.649827	0.81571	no
1110059G10Rik	1110059G10Rik	1110059G10Rik	chr9:122945088-122951000	negative	wildtype	OK	1.63483	1.80598	0.143639	-0.778444	0.436307	0.652057	no
1110059G10Rik	1110059G10Rik	1110059G10Rik	chr9:122945088-122951000	positive	wildtype	OK	1.53875	1.80598	0.231026	-1.20622	0.227733	0.437085	no
1110059M19Rik	1110059M19Rik	1110059M19Rik	chrX:45090903-45092790	negative	positive	NOTEST	0	0	0	0	1	1	no
1110059M19Rik	1110059M19Rik	1110059M19Rik	chrX:45090903-45092790	negative	wildtype	NOTEST	0	0	0	0	1	1	no
1110059M19Rik	1110059M19Rik	1110059M19Rik	chrX:45090903-45092790	positive	wildtype	NOTEST	0	0	0	0	1	1	no
1110065P20Rik	1110065P20Rik	1110065P20Rik	chr4:124802548-124850730	negative	positive	OK	10.5972	10.263	-0.0462359	0.158158	0.874332	0.942891	no
1110065P20Rik	1110065P20Rik	1110065P20Rik	chr4:124802548-124850730	negative	wildtype	OK	10.5972	11.9343	0.171427	-0.665067	0.506008	0.710914	no
1110065P20Rik	1110065P20Rik	1110065P20Rik	chr4:124802548-124850730	positive	wildtype	OK	10.263	11.9343	0.217663	-0.697143	0.485713	0.69423	no
1110067D22Rik	1110067D22Rik	1110067D22Rik	chr11:20823354-20831108	negative	positive	OK	6.07972	5.42592	-0.164137	1.32415	0.185454	0.381496	no
1110067D22Rik	1110067D22Rik	1110067D22Rik	chr11:20823354-20831108	negative	wildtype	OK	6.07972	6.64609	0.1285	-1.1481	0.250928	0.465667	no
1110067D22Rik	1110067D22Rik	1110067D22Rik	chr11:20823354-20831108	positive	wildtype	OK	5.42592	6.64609	0.292637	-2.20381	0.0275376	0.0979207	no
1190002F15Rik	1190002F15Rik	1190002F15Rik	chr6:134929091-134951718	negative	positive	OK	19.4753	28.0138	0.524489	-2.90737	0.00364485	0.0204212	yes
1190002F15Rik	1190002F15Rik	1190002F15Rik	chr6:134929091-134951718	positive	wildtype	OK	28.0138	25.6464	-0.127383	0.721508	0.470597	0.681762	no
1190002F15Rik	1190002F15Rik	1190002F15Rik	chr6:134929091-134951718	negative	wildtype	OK	19.4753	25.6464	0.397106	-2.27092	0.0231517	0.0860913	no
1190002H23Rik	1190002H23Rik	1190002H23Rik	chr14:79288749-79301635	positive	wildtype	OK	0.372109	0.185191	-1.00672	1.00682	0.31402	0.535106	no
1190002H23Rik	1190002H23Rik	1190002H23Rik	chr14:79288749-79301635	negative	wildtype	NOTEST	0.131512	0.185191	0.493816	-0.313597	0.753827	1	no
1190002H23Rik	1190002H23Rik	1190002H23Rik	chr14:79288749-79301635	negative	positive	OK	0.131512	0.372109	1.50053	-1.02252	0.306537	0.527767	no
1190002N15Rik	1190002N15Rik	1190002N15Rik	chr9:94517863-94538081	positive	wildtype	OK	2.76343	1.60673	-0.782329	4.52211	6.1225e-06	9.18376e-05	yes
1190002N15Rik	1190002N15Rik	1190002N15Rik	chr9:94517863-94538081	negative	positive	OK	1.30873	2.76343	1.07829	-6.0842	1.17078e-09	4.43336e-08	yes
1190002N15Rik	1190002N15Rik	1190002N15Rik	chr9:94517863-94538081	negative	wildtype	OK	1.30873	1.60673	0.295956	-1.58777	0.112339	0.271375	no
1190003J15Rik	1190003J15Rik	1190003J15Rik	chr7:140835495-140846769	negative	positive	OK	15.1509	14.6044	-0.0530064	0.268292	0.788474	0.899172	no
1190003J15Rik	1190003J15Rik	1190003J15Rik	chr7:140835495-140846769	negative	wildtype	OK	15.1509	16.1625	0.0932486	-0.489844	0.624245	0.798014	no
1190003J15Rik	1190003J15Rik	1190003J15Rik	chr7:140835495-140846769	positive	wildtype	OK	14.6044	16.1625	0.146255	-0.736445	0.46146	0.674074	no
1190003K10Rik	1190003K10Rik	1190003K10Rik	chr13:64481245-64497792	negative	positive	NOTEST	0	0	0	0	1	1	no
1190003K10Rik	1190003K10Rik	1190003K10Rik	chr13:64481245-64497792	negative	wildtype	NOTEST	0	0	0	0	1	1	no
1190003K10Rik	1190003K10Rik	1190003K10Rik	chr13:64481245-64497792	positive	wildtype	NOTEST	0	0	0	0	1	1	no
1190005F20Rik	1190005F20Rik	1190005F20Rik	chr1:151428647-151458183	negative	wildtype	OK	11.3928	14.2103	0.318808	-2.91666	0.003538	0.0199516	yes
1190005F20Rik	1190005F20Rik	1190005F20Rik	chr1:151428647-151458183	positive	wildtype	OK	12.9255	14.2103	0.136715	-1.06445	0.287126	0.506275	no
1190005F20Rik	1190005F20Rik	1190005F20Rik	chr1:151428647-151458183	negative	positive	OK	11.3928	12.9255	0.182093	-1.51219	0.130486	0.301611	no
1190005I06Rik	1190005I06Rik	1190005I06Rik	chr8:120608601-120634382	negative	wildtype	OK	4.09199	2.79662	-0.549118	1.38454	0.166192	0.35496	no
1190005I06Rik	1190005I06Rik	1190005I06Rik	chr8:120608601-120634382	positive	wildtype	OK	3.82963	2.79662	-0.453522	1.20053	0.229933	0.439849	no
1190005I06Rik	1190005I06Rik	1190005I06Rik	chr8:120608601-120634382	negative	positive	OK	4.09199	3.82963	-0.0955962	0.261692	0.793559	0.902003	no
1190007F08Rik	1190007F08Rik	1190007F08Rik	chr4:154011802-154026044	positive	wildtype	OK	18.3138	17.4771	-0.0674653	0.452889	0.650629	0.816093	no
1190007F08Rik	1190007F08Rik	1190007F08Rik	chr4:154011802-154026044	negative	wildtype	OK	14.7748	17.4771	0.242332	-1.90875	0.0562946	0.165983	no
1190007F08Rik	1190007F08Rik	1190007F08Rik	chr4:154011802-154026044	negative	positive	OK	14.7748	18.3138	0.309797	-2.12055	0.0339596	0.11452	no
1190007I07Rik	1190007I07Rik	1190007I07Rik	chr10:82619850-82623228	negative	positive	OK	7.41264	8.01695	0.113067	-0.32363	0.746218	0.87506	no
1190007I07Rik	1190007I07Rik	1190007I07Rik	chr10:82619850-82623228	positive	wildtype	OK	8.01695	9.68189	0.272234	-0.809054	0.418484	0.635976	no
1190007I07Rik	1190007I07Rik	1190007I07Rik	chr10:82619850-82623228	negative	wildtype	OK	7.41264	9.68189	0.385301	-1.11609	0.264383	0.480565	no
1200009I06Rik	1200009I06Rik	1200009I06Rik	chr12:111417429-111431183	positive	wildtype	OK	3.65496	2.04451	-0.838098	4.05378	5.03969e-05	0.000576711	yes
1200009I06Rik	1200009I06Rik	1200009I06Rik	chr12:111417429-111431183	negative	wildtype	OK	2.83514	2.04451	-0.471661	2.27855	0.022694	0.0848578	no
1200009I06Rik	1200009I06Rik	1200009I06Rik	chr12:111417429-111431183	negative	positive	OK	2.83514	3.65496	0.366437	-1.93316	0.0532162	0.159636	no
1200011I18Rik	1200011I18Rik	1200011I18Rik	chr14:76086231-76110815	negative	wildtype	OK	3.91548	2.81029	-0.478472	3.96647	7.29464e-05	0.000790742	yes
1200011I18Rik	1200011I18Rik	1200011I18Rik	chr14:76086231-76110815	negative	positive	OK	3.91548	3.23971	-0.273324	2.15675	0.0310251	0.107126	no
1200011I18Rik	1200011I18Rik	1200011I18Rik	chr14:76086231-76110815	positive	wildtype	OK	3.23971	2.81029	-0.205149	1.44749	0.147759	0.328219	no
1200011M11Rik	1200011M11Rik	1200011M11Rik	chr11:87077731-87086777	positive	wildtype	OK	6.22936	6.51101	0.0637994	-0.43982	0.660067	0.821557	no
1200011M11Rik	1200011M11Rik	1200011M11Rik	chr11:87077731-87086777	negative	positive	OK	5.47666	6.22936	0.185787	-1.3409	0.179952	0.374134	no
1200011M11Rik	1200011M11Rik	1200011M11Rik	chr11:87077731-87086777	negative	wildtype	OK	5.47666	6.51101	0.249586	-1.92878	0.0537584	0.160653	no
1200014J11Rik	1200014J11Rik	1200014J11Rik	chr11:73047866-73083579	positive	wildtype	OK	4.31558	4.52147	0.0672376	-0.517538	0.604781	0.784458	no
1200014J11Rik	1200014J11Rik	1200014J11Rik	chr11:73047866-73083579	negative	positive	OK	4.11406	4.31558	0.0689891	-0.571502	0.56766	0.758441	no
1200014J11Rik	1200014J11Rik	1200014J11Rik	chr11:73047866-73083579	negative	wildtype	OK	4.11406	4.52147	0.136227	-1.23354	0.217373	0.424027	no
1200016B10Rik	1200016B10Rik	1200016B10Rik	chr1:151367698-151428435	positive	wildtype	OK	3.01622	4.00891	0.410468	-2.74638	0.00602565	0.0305301	yes
1200016B10Rik	1200016B10Rik	1200016B10Rik	chr1:151367698-151428435	negative	positive	OK	3.7064	3.01622	-0.297279	2.10247	0.0355123	0.118266	no
1200016B10Rik	1200016B10Rik	1200016B10Rik	chr1:151367698-151428435	negative	wildtype	OK	3.7064	4.00891	0.11319	-0.882013	0.37777	0.598686	no
1300001I01Rik	1300001I01Rik	1300001I01Rik	chr11:74649494-74670847	negative	wildtype	OK	5.85824	8.43263	0.525516	-4.7919	1.65209e-06	2.92696e-05	yes
1300001I01Rik	1300001I01Rik	1300001I01Rik	chr11:74649494-74670847	negative	positive	OK	5.85824	9.07096	0.630789	-5.29262	1.20578e-07	2.87539e-06	yes
1300001I01Rik	1300001I01Rik	1300001I01Rik	chr11:74649494-74670847	positive	wildtype	OK	9.07096	8.43263	-0.105273	0.838243	0.401894	0.6209	no
1300002E11Rik	1300002E11Rik	1300002E11Rik	chr16:21794346-21809039	negative	positive	OK	12.6162	8.35169	-0.595143	2.36823	0.0178732	0.071075	no
1300002E11Rik	1300002E11Rik	1300002E11Rik	chr16:21794346-21809039	negative	wildtype	OK	12.6162	11.7828	-0.0985982	0.4362	0.662691	0.822909	no
1300002E11Rik	1300002E11Rik	1300002E11Rik	chr16:21794346-21809039	positive	wildtype	OK	8.35169	11.7828	0.496545	-1.85741	0.0632534	0.180769	no
1300002K09Rik	1300002K09Rik	1300002K09Rik	chr4:45848946-45887008	negative	positive	NOTEST	0.00826241	0.00435966	-0.922347	0.326527	0.744026	1	no
1300002K09Rik	1300002K09Rik	1300002K09Rik	chr4:45848946-45887008	negative	wildtype	NOTEST	0.00826241	0	-1.79769e+308	-1.79769e+308	0.210834	1	no
1300002K09Rik	1300002K09Rik	1300002K09Rik	chr4:45848946-45887008	positive	wildtype	NOTEST	0.00435966	0	-1.79769e+308	-1.79769e+308	0.254121	1	no
1300010F03Rik	1300010F03Rik	1300010F03Rik	chr14:78849177-79202310	negative	positive	OK	5.00698	4.82129	-0.0545231	0.387885	0.698101	0.84491	no
1300010F03Rik	1300010F03Rik	1300010F03Rik	chr14:78849177-79202310	negative	wildtype	OK	5.00698	5.18388	0.0500912	-0.390298	0.696316	0.843956	no
1300010F03Rik	1300010F03Rik	1300010F03Rik	chr14:78849177-79202310	positive	wildtype	OK	4.82129	5.18388	0.104614	-0.72343	0.469416	0.680933	no
1300014I06Rik	1300014I06Rik	1300014I06Rik	chr13:34627840-34652681	positive	wildtype	OK	11.8202	5.64072	-1.0673	6.41626	1.3966e-10	6.37671e-09	yes
1300014I06Rik	1300014I06Rik	1300014I06Rik	chr13:34627840-34652681	negative	wildtype	OK	7.92943	5.64072	-0.491338	3.08171	0.00205812	0.0128951	yes
1300014I06Rik	1300014I06Rik	1300014I06Rik	chr13:34627840-34652681	negative	positive	OK	7.92943	11.8202	0.575967	-3.89581	9.78724e-05	0.00100895	yes
1300015D01Rik	1300015D01Rik	1300015D01Rik	chr2:173124748-173133204	positive	wildtype	NOTEST	0	0	0	0	1	1	no
1300015D01Rik	1300015D01Rik	1300015D01Rik	chr2:173124748-173133204	negative	positive	NOTEST	0.00429546	0	-1.79769e+308	-1.79769e+308	0.262515	1	no
1300015D01Rik	1300015D01Rik	1300015D01Rik	chr2:173124748-173133204	negative	wildtype	NOTEST	0.00429546	0	-1.79769e+308	-1.79769e+308	0.262515	1	no
1300017J02Rik	1300017J02Rik	1300017J02Rik	chr9:103250529-103288297	negative	positive	NOTEST	0	0	0	0	1	1	no
1300017J02Rik	1300017J02Rik	1300017J02Rik	chr9:103250529-103288297	negative	wildtype	NOTEST	0	0.0299923	1.79769e+308	1.79769e+308	0.100031	1	no
1300017J02Rik	1300017J02Rik	1300017J02Rik	chr9:103250529-103288297	positive	wildtype	NOTEST	0	0.0299923	1.79769e+308	1.79769e+308	0.100031	1	no
1300018I17Rik	1300018I17Rik	1300018I17Rik	chr8:123232257-123254175	positive	wildtype	OK	5.20957	4.91505	-0.0839578	0.475436	0.634476	0.805216	no
1300018I17Rik	1300018I17Rik	1300018I17Rik	chr8:123232257-123254175	negative	wildtype	OK	5.07641	4.91505	-0.0466029	0.29299	0.76953	0.887966	no
1300018I17Rik	1300018I17Rik	1300018I17Rik	chr8:123232257-123254175	negative	positive	OK	5.07641	5.20957	0.0373549	-0.225028	0.821958	0.917403	no
1300018J18Rik	1300018J18Rik	1300018J18Rik	chr15:89089106-89123150	positive	wildtype	OK	1.09212	1.1021	0.0131158	-0.0318215	0.974614	0.988413	no
1300018J18Rik	1300018J18Rik	1300018J18Rik	chr15:89089106-89123150	negative	positive	OK	1.02103	1.09212	0.0971051	-0.247153	0.80479	0.907885	no
1300018J18Rik	1300018J18Rik	1300018J18Rik	chr15:89089106-89123150	negative	wildtype	OK	1.02103	1.1021	0.110221	-0.296525	0.766829	0.886648	no
1500001M20Rik	1500001M20Rik	1500001M20Rik	chr6:115004380-115037874	positive	wildtype	OK	4.97604	2.76543	-0.847494	3.23504	0.00121624	0.00839988	yes
1500001M20Rik	1500001M20Rik	1500001M20Rik	chr6:115004380-115037874	negative	positive	OK	3.0418	4.97604	0.710075	-2.64434	0.00818496	0.038702	yes
1500001M20Rik	1500001M20Rik	1500001M20Rik	chr6:115004380-115037874	negative	wildtype	OK	3.0418	2.76543	-0.137419	0.464863	0.642029	0.810032	no
1500002O10Rik	1500002O10Rik	1500002O10Rik	chr2:70489939-70602012	negative	positive	NOTEST	0	0	0	0	1	1	no
1500002O10Rik	1500002O10Rik	1500002O10Rik	chr2:70489939-70602012	negative	wildtype	NOTEST	0	0.0209353	1.79769e+308	1.79769e+308	0.306893	1	no
1500002O10Rik	1500002O10Rik	1500002O10Rik	chr2:70489939-70602012	positive	wildtype	NOTEST	0	0.0209353	1.79769e+308	1.79769e+308	0.306893	1	no
1500002O20Rik	1500002O20Rik	1500002O20Rik	chr7:24399627-24422777	positive	wildtype	OK	6.77496	4.9168	-0.462493	2.62306	0.00871432	0.0407018	yes
1500002O20Rik	1500002O20Rik	1500002O20Rik	chr7:24399627-24422777	negative	positive	OK	4.57772	6.77496	0.565584	-3.25229	0.00114478	0.00797601	yes
1500002O20Rik	1500002O20Rik	1500002O20Rik	chr7:24399627-24422777	negative	wildtype	OK	4.57772	4.9168	0.103091	-0.582669	0.560116	0.752932	no
1500003O03Rik	1500003O03Rik	1500003O03Rik	chr2:119547706-119587022	negative	positive	OK	11.9959	10.5901	-0.179831	1.47842	0.139296	0.315864	no
1500003O03Rik	1500003O03Rik	1500003O03Rik	chr2:119547706-119587022	negative	wildtype	OK	11.9959	10.7483	-0.158434	1.41993	0.155629	0.339838	no
1500003O03Rik	1500003O03Rik	1500003O03Rik	chr2:119547706-119587022	positive	wildtype	OK	10.5901	10.7483	0.0213976	-0.160777	0.872269	0.941671	no
1500004A13Rik	1500004A13Rik	1500004A13Rik	chr3:88777056-88832487	positive	wildtype	OK	0.67276	0.754398	0.165234	-0.438745	0.660846	0.822133	no
1500004A13Rik	1500004A13Rik	1500004A13Rik	chr3:88777056-88832487	negative	positive	OK	0.529657	0.67276	0.345034	-0.915878	0.359731	0.581782	no
1500004A13Rik	1500004A13Rik	1500004A13Rik	chr3:88777056-88832487	negative	wildtype	OK	0.529657	0.754398	0.510267	-1.45171	0.146583	0.326607	no
1500009C09Rik	1500009C09Rik	1500009C09Rik	chr15:82252396-82260753	negative	positive	NOTEST	0	0	0	0	1	1	no
1500009C09Rik	1500009C09Rik	1500009C09Rik	chr15:82252396-82260753	negative	wildtype	NOTEST	0	0	0	0	1	1	no
1500009C09Rik	1500009C09Rik	1500009C09Rik	chr15:82252396-82260753	positive	wildtype	NOTEST	0	0	0	0	1	1	no
1500009L16Rik	1500009L16Rik	1500009L16Rik	chr10:83722864-83762762	positive	wildtype	NOTEST	0.0108212	0.0289415	1.41928	-0.528038	0.597473	1	no
1500009L16Rik	1500009L16Rik	1500009L16Rik	chr10:83722864-83762762	negative	positive	NOTEST	0	0.0108212	1.79769e+308	1.79769e+308	0.254121	1	no
1500009L16Rik	1500009L16Rik	1500009L16Rik	chr10:83722864-83762762	negative	wildtype	NOTEST	0	0.0289415	1.79769e+308	1.79769e+308	0.179274	1	no
1500010J02Rik	1500010J02Rik	1500010J02Rik	chr11:69015910-69036473	negative	wildtype	OK	5.54936	4.26015	-0.381415	2.52422	0.0115956	0.0508206	no
1500010J02Rik	1500010J02Rik	1500010J02Rik	chr11:69015910-69036473	positive	wildtype	OK	5.28996	4.26015	-0.312352	1.96314	0.0496295	0.151695	no
1500010J02Rik	1500010J02Rik	1500010J02Rik	chr11:69015910-69036473	negative	positive	OK	5.54936	5.28996	-0.0690627	0.42241	0.672726	0.829013	no
1500011B03Rik	1500011B03Rik	1500011B03Rik	chr5:114808195-114813976	negative	positive	OK	7.02192	7.01021	-0.00240809	0.00772761	0.993834	0.997008	no
1500011B03Rik	1500011B03Rik	1500011B03Rik	chr5:114808195-114813976	negative	wildtype	OK	7.02192	7.30893	0.0577933	-0.190037	0.84928	0.930555	no
1500011B03Rik	1500011B03Rik	1500011B03Rik	chr5:114808195-114813976	positive	wildtype	OK	7.01021	7.30893	0.0602013	-0.20022	0.841308	0.926302	no
1500011H22Rik	1500011H22Rik	1500011H22Rik	chr5:122364583-122371963	negative	positive	OK	36.9339	30.6195	-0.270497	2.1727	0.0298032	0.103853	no
1500011H22Rik	1500011H22Rik	1500011H22Rik	chr5:122364583-122371963	negative	wildtype	OK	36.9339	32.2458	-0.195835	1.71779	0.0858357	0.224523	no
1500011H22Rik	1500011H22Rik	1500011H22Rik	chr5:122364583-122371963	positive	wildtype	OK	30.6195	32.2458	0.0746614	-0.547297	0.584175	0.769593	no
1500011K16Rik	1500011K16Rik	1500011K16Rik	chr2:127791376-127792488	positive	wildtype	OK	36.4438	36.4668	0.000912844	-0.00665553	0.99469	0.997376	no
1500011K16Rik	1500011K16Rik	1500011K16Rik	chr2:127791376-127792488	negative	positive	OK	32.9851	36.4438	0.143858	-1.12151	0.262072	0.477796	no
1500011K16Rik	1500011K16Rik	1500011K16Rik	chr2:127791376-127792488	negative	wildtype	OK	32.9851	36.4668	0.144771	-1.21162	0.225658	0.434376	no
1500012F01Rik	1500012F01Rik	1500012F01Rik	chr2:167035796-167065862	negative	wildtype	OK	346.431	481.852	0.476023	-4.40705	1.04788e-05	0.000146663	yes
1500012F01Rik	1500012F01Rik	1500012F01Rik	chr2:167035796-167065862	negative	positive	OK	346.431	397.924	0.199925	-1.78711	0.0739197	0.202098	no
1500012F01Rik	1500012F01Rik	1500012F01Rik	chr2:167035796-167065862	positive	wildtype	OK	397.924	481.852	0.276098	-2.24201	0.024961	0.0909694	no
1500012K07Rik	1500012K07Rik	1500012K07Rik	chr7:75114894-75331419	negative	positive	NOTEST	0	0	0	0	1	1	no
1500012K07Rik	1500012K07Rik	1500012K07Rik	chr7:75114894-75331419	negative	wildtype	NOTEST	0	0	0	0	1	1	no
1500012K07Rik	1500012K07Rik	1500012K07Rik	chr7:75114894-75331419	positive	wildtype	NOTEST	0	0	0	0	1	1	no
1500015A07Rik	1500015A07Rik	1500015A07Rik	chr18:61726389-61728253	positive	wildtype	OK	0.617131	0.584239	-0.0790158	0.199144	0.84215	0.926639	no
1500015A07Rik	1500015A07Rik	1500015A07Rik	chr18:61726389-61728253	negative	wildtype	OK	0.475014	0.584239	0.298591	-0.614964	0.538579	0.736662	no
1500015A07Rik	1500015A07Rik	1500015A07Rik	chr18:61726389-61728253	negative	positive	OK	0.475014	0.617131	0.377607	-0.795391	0.426386	0.642821	no
1500015L24Rik	1500015L24Rik	1500015L24Rik	chr19:20405287-20422785	positive	wildtype	OK	0.420279	1.40833	1.74456	-2.6976	0.00698408	0.0341876	yes
1500015L24Rik	1500015L24Rik	1500015L24Rik	chr19:20405287-20422785	negative	positive	OK	0.804677	0.420279	-0.937062	1.22043	0.222302	0.430249	no
1500015L24Rik	1500015L24Rik	1500015L24Rik	chr19:20405287-20422785	negative	wildtype	OK	0.804677	1.40833	0.807501	-1.3176	0.187639	0.384599	no
1500015O10Rik	1500015O10Rik	1500015O10Rik	chr1:43730601-43742564	negative	wildtype	NOTEST	0.210226	0.096255	-1.12701	0.771474	0.440426	1	no
1500015O10Rik	1500015O10Rik	1500015O10Rik	chr1:43730601-43742564	negative	positive	NOTEST	0.210226	0.141531	-0.570824	0.43841	0.661089	1	no
1500015O10Rik	1500015O10Rik	1500015O10Rik	chr1:43730601-43742564	positive	wildtype	NOTEST	0.141531	0.096255	-0.556183	0.384123	0.700887	1	no
1500016L03Rik	1500016L03Rik	1500016L03Rik	chr11:84525659-84535831	negative	positive	NOTEST	0	0	0	0	1	1	no
1500016L03Rik	1500016L03Rik	1500016L03Rik	chr11:84525659-84535831	negative	wildtype	NOTEST	0	0	0	0	1	1	no
1500016L03Rik	1500016L03Rik	1500016L03Rik	chr11:84525659-84535831	positive	wildtype	NOTEST	0	0	0	0	1	1	no
1500017E21Rik	1500017E21Rik	1500017E21Rik	chr19:36554638-36689479	positive	wildtype	OK	2.64459	1.92593	-0.457485	2.08844	0.0367585	0.121471	no
1500017E21Rik	1500017E21Rik	1500017E21Rik	chr19:36554638-36689479	negative	wildtype	OK	2.22632	1.92593	-0.209103	1.06636	0.286263	0.50539	no
1500017E21Rik	1500017E21Rik	1500017E21Rik	chr19:36554638-36689479	negative	positive	OK	2.22632	2.64459	0.248382	-1.24695	0.212417	0.417469	no
1500031L02Rik	1500031L02Rik	1500031L02Rik	chr16:32099801-32108054	negative	wildtype	OK	7.53201	5.38409	-0.484333	3.0615	0.00220232	0.0135996	yes
1500031L02Rik	1500031L02Rik	1500031L02Rik	chr16:32099801-32108054	negative	positive	OK	7.53201	5.53633	-0.444104	2.72583	0.0064141	0.031987	yes
1500031L02Rik	1500031L02Rik	1500031L02Rik	chr16:32099801-32108054	positive	wildtype	OK	5.53633	5.38409	-0.0402298	0.224094	0.822684	0.917575	no
1500032L24Rik	1500032L24Rik	1500032L24Rik	chr15:82346045-82349062	negative	positive	OK	32.9836	43.5642	0.401394	-2.60129	0.00928747	0.0427487	yes
1500032L24Rik	1500032L24Rik	1500032L24Rik	chr15:82346045-82349062	positive	wildtype	OK	43.5642	35.1557	-0.309385	1.91411	0.0556066	0.164554	no
1500032L24Rik	1500032L24Rik	1500032L24Rik	chr15:82346045-82349062	negative	wildtype	OK	32.9836	35.1557	0.0920093	-0.600992	0.547845	0.743912	no
1520402A15Rik	1520402A15Rik	1520402A15Rik	chr4:116136727-116144616	negative	positive	OK	1.42003	0.984595	-0.528317	1.28642	0.198297	0.399002	no
1520402A15Rik	1520402A15Rik	1520402A15Rik	chr4:116136727-116144616	negative	wildtype	OK	1.42003	1.09663	-0.372839	0.927799	0.353512	0.575984	no
1520402A15Rik	1520402A15Rik	1520402A15Rik	chr4:116136727-116144616	positive	wildtype	OK	0.984595	1.09663	0.155478	-0.387971	0.698037	0.84491	no
1600002D24Rik	1600002D24Rik	1600002D24Rik	chr16:95831122-95929077	positive	wildtype	NOTEST	0.0922322	0.00867452	-3.41041	0.882104	0.377721	1	no
1600002D24Rik	1600002D24Rik	1600002D24Rik	chr16:95831122-95929077	negative	wildtype	NOTEST	0.00852381	0.00867452	0.0252853	-0.00644944	0.994854	1	no
1600002D24Rik	1600002D24Rik	1600002D24Rik	chr16:95831122-95929077	negative	positive	NOTEST	0.00852381	0.0922322	3.4357	-0.919063	0.358063	1	no
1600002H07Rik	1600002H07Rik	1600002H07Rik	chr17:24215055-24220769	positive	wildtype	OK	2.41192	1.85868	-0.3759	1.57848	0.114456	0.274994	no
1600002H07Rik	1600002H07Rik	1600002H07Rik	chr17:24215055-24220769	negative	wildtype	OK	2.00957	1.85868	-0.112604	0.453787	0.649982	0.815812	no
1600002H07Rik	1600002H07Rik	1600002H07Rik	chr17:24215055-24220769	negative	positive	OK	2.00957	2.41192	0.263296	-1.1014	0.270721	0.488004	no
1600002K03Rik	1600002K03Rik	1600002K03Rik	chr10:79697304-80369637	negative	positive	FAIL	3.59783	5.47521	0	0	1	1	no
1600002K03Rik	1600002K03Rik	1600002K03Rik	chr10:79697304-80369637	negative	wildtype	FAIL	3.59783	5.71614	0	0	1	1	no
1600002K03Rik	1600002K03Rik	1600002K03Rik	chr10:79697304-80369637	positive	wildtype	OK	5.47521	5.71614	0.0621268	-0.0139249	0.98889	0.994877	no
1600010M07Rik	1600010M07Rik	1600010M07Rik	chr7:109998376-110006646	negative	positive	NOTEST	0	0	0	0	1	1	no
1600010M07Rik	1600010M07Rik	1600010M07Rik	chr7:109998376-110006646	negative	wildtype	NOTEST	0	0	0	0	1	1	no
1600010M07Rik	1600010M07Rik	1600010M07Rik	chr7:109998376-110006646	positive	wildtype	NOTEST	0	0	0	0	1	1	no
1600012F09Rik	1600012F09Rik	1600012F09Rik	chr13:17986639-17993351	negative	wildtype	OK	5.63584	7.07567	0.328234	-2.89164	0.00383238	0.0212722	yes
1600012F09Rik	1600012F09Rik	1600012F09Rik	chr13:17986639-17993351	positive	wildtype	OK	6.81852	7.07567	0.0534067	-0.409235	0.682367	0.835314	no
1600012F09Rik	1600012F09Rik	1600012F09Rik	chr13:17986639-17993351	negative	positive	OK	5.63584	6.81852	0.274828	-2.23238	0.0255897	0.0927776	no
1600012H06Rik	1600012H06Rik	1600012H06Rik	chr17:14943183-14961260	negative	positive	FAIL	9.35455	8.22691	0	0	1	1	no
1600012H06Rik	1600012H06Rik	1600012H06Rik	chr17:14943183-14961260	positive	wildtype	FAIL	8.22691	9.83888	0	0	1	1	no
1600012H06Rik	1600012H06Rik	1600012H06Rik	chr17:14943183-14961260	negative	wildtype	OK	9.35455	9.83888	0.0728266	-0.504354	0.614012	0.790403	no
1600014C10Rik	1600014C10Rik	1600014C10Rik	chr7:38183216-38197565	positive	wildtype	OK	0.686969	0.601118	-0.192597	0.580955	0.561271	0.753785	no
1600014C10Rik	1600014C10Rik	1600014C10Rik	chr7:38183216-38197565	negative	wildtype	OK	0.480561	0.601118	0.322927	-0.874368	0.381918	0.602169	no
1600014C10Rik	1600014C10Rik	1600014C10Rik	chr7:38183216-38197565	negative	positive	OK	0.480561	0.686969	0.515524	-1.34678	0.17805	0.371665	no
1600014C23Rik	1600014C23Rik	1600014C23Rik	chr17:45732863-45733844	negative	positive	NOTEST	0.0470634	0.0631944	0.425191	-0.131753	0.89518	1	no
1600014C23Rik	1600014C23Rik	1600014C23Rik	chr17:45732863-45733844	negative	wildtype	NOTEST	0.0470634	0	-1.79769e+308	-1.79769e+308	0.272108	1	no
1600014C23Rik	1600014C23Rik	1600014C23Rik	chr17:45732863-45733844	positive	wildtype	NOTEST	0.0631944	0	-1.79769e+308	-1.79769e+308	0.254121	1	no
1600014K23Rik	1600014K23Rik	1600014K23Rik	chrX:85249676-85270291	positive	wildtype	NOTEST	0	0	0	0	1	1	no
1600014K23Rik	1600014K23Rik	1600014K23Rik	chrX:85249676-85270291	negative	positive	NOTEST	0.0262666	0	-1.79769e+308	-1.79769e+308	0.272108	1	no
1600014K23Rik	1600014K23Rik	1600014K23Rik	chrX:85249676-85270291	negative	wildtype	NOTEST	0.0262666	0	-1.79769e+308	-1.79769e+308	0.272108	1	no
1600015I10Rik	1600015I10Rik	1600015I10Rik	chr6:48929895-48933687	negative	positive	NOTEST	0	0	0	0	1	1	no
1600015I10Rik	1600015I10Rik	1600015I10Rik	chr6:48929895-48933687	negative	wildtype	NOTEST	0	0	0	0	1	1	no
1600015I10Rik	1600015I10Rik	1600015I10Rik	chr6:48929895-48933687	positive	wildtype	NOTEST	0	0	0	0	1	1	no
1600016N20Rik	1600016N20Rik	1600016N20Rik	chr7:141194129-141214080	negative	positive	OK	2.19188	0.937872	-1.2247	3.91561	9.01746e-05	0.000942405	yes
1600016N20Rik	1600016N20Rik	1600016N20Rik	chr7:141194129-141214080	negative	wildtype	OK	2.19188	1.23203	-0.831126	2.90517	0.00367057	0.0205275	yes
1600016N20Rik	1600016N20Rik	1600016N20Rik	chr7:141194129-141214080	positive	wildtype	OK	0.937872	1.23203	0.393576	-1.164	0.244424	0.458235	no
1600019K03Rik	1600019K03Rik	1600019K03Rik	chr16:35503169-35509419	negative	positive	NOTEST	0	0	0	0	1	1	no
1600019K03Rik	1600019K03Rik	1600019K03Rik	chr16:35503169-35509419	negative	wildtype	NOTEST	0	0	0	0	1	1	no
1600019K03Rik	1600019K03Rik	1600019K03Rik	chr16:35503169-35509419	positive	wildtype	NOTEST	0	0	0	0	1	1	no
1600020E01Rik	1600020E01Rik	1600020E01Rik	chr6:86527329-86564449	positive	wildtype	OK	6.13286	6.67951	0.123183	-0.386507	0.699121	0.845502	no
1600020E01Rik	1600020E01Rik	1600020E01Rik	chr6:86527329-86564449	negative	positive	OK	4.28875	6.13286	0.516004	-1.52276	0.127819	0.297361	no
1600020E01Rik	1600020E01Rik	1600020E01Rik	chr6:86527329-86564449	negative	wildtype	OK	4.28875	6.67951	0.639187	-1.77622	0.0756964	0.20549	no
1600021P15Rik	1600021P15Rik	1600021P15Rik	chr16:28826175-28929698	negative	positive	OK	0.727287	0.404915	-0.844908	2.31859	0.0204173	0.078374	no
1600021P15Rik	1600021P15Rik	1600021P15Rik	chr16:28826175-28929698	negative	wildtype	OK	0.727287	0.446221	-0.704769	1.97273	0.0485264	0.149321	no
1600021P15Rik	1600021P15Rik	1600021P15Rik	chr16:28826175-28929698	positive	wildtype	OK	0.404915	0.446221	0.140139	-0.367953	0.712908	0.854399	no
1600025M17Rik	1600025M17Rik	1600025M17Rik	chrX:56317607-56320664	negative	positive	NOTEST	0	0	0	0	1	1	no
1600025M17Rik	1600025M17Rik	1600025M17Rik	chrX:56317607-56320664	negative	wildtype	NOTEST	0	0	0	0	1	1	no
1600025M17Rik	1600025M17Rik	1600025M17Rik	chrX:56317607-56320664	positive	wildtype	NOTEST	0	0	0	0	1	1	no
1600027N09Rik	1600027N09Rik	1600027N09Rik	chr2:180581303-180585634	negative	wildtype	OK	3.30938	2.89151	-0.194734	0.67433	0.500102	0.705951	no
1600027N09Rik	1600027N09Rik	1600027N09Rik	chr2:180581303-180585634	negative	positive	OK	3.30938	3.08876	-0.0995331	0.34524	0.729914	0.865226	no
1600027N09Rik	1600027N09Rik	1600027N09Rik	chr2:180581303-180585634	positive	wildtype	OK	3.08876	2.89151	-0.0952013	0.337427	0.735795	0.868857	no
1600029D21Rik	1600029D21Rik	1600029D21Rik	chr9:50488798-50505639	positive	wildtype	OK	20.2621	18.3154	-0.145729	1.1461	0.251752	0.466341	no
1600029D21Rik	1600029D21Rik	1600029D21Rik	chr9:50488798-50505639	negative	wildtype	OK	17.6369	18.3154	0.0544594	-0.502539	0.615288	0.791371	no
1600029D21Rik	1600029D21Rik	1600029D21Rik	chr9:50488798-50505639	negative	positive	OK	17.6369	20.2621	0.200188	-1.70709	0.0878057	0.228297	no
1600029I14Rik	1600029I14Rik	1600029I14Rik	chr9:99456242-99568899	negative	positive	NOTEST	0.0213535	0.0277099	0.375934	-0.0559152	0.955409	1	no
1600029I14Rik	1600029I14Rik	1600029I14Rik	chr9:99456242-99568899	positive	wildtype	NOTEST	0.0277099	0.137635	2.31237	-0.392298	0.694838	1	no
1600029I14Rik	1600029I14Rik	1600029I14Rik	chr9:99456242-99568899	negative	wildtype	NOTEST	0.0213535	0.137635	2.68831	-0.627795	0.530139	1	no
1600029O15Rik	1600029O15Rik	1600029O15Rik	chr9:58196296-58208808	negative	positive	OK	0.522312	0.475077	-0.136748	0.270706	0.786617	0.898191	no
1600029O15Rik	1600029O15Rik	1600029O15Rik	chr9:58196296-58208808	negative	wildtype	OK	0.522312	0.485289	-0.106066	0.210052	0.833627	0.922508	no
1600029O15Rik	1600029O15Rik	1600029O15Rik	chr9:58196296-58208808	positive	wildtype	OK	0.475077	0.485289	0.0306827	-0.0670328	0.946556	0.976697	no
1700001C02Rik	1700001C02Rik	1700001C02Rik	chr5:30466076-30484087	negative	positive	NOTEST	0	0	0	0	1	1	no
1700001C02Rik	1700001C02Rik	1700001C02Rik	chr5:30466076-30484087	negative	wildtype	NOTEST	0	0	0	0	1	1	no
1700001C02Rik	1700001C02Rik	1700001C02Rik	chr5:30466076-30484087	positive	wildtype	NOTEST	0	0	0	0	1	1	no
1700001C19Rik	1700001C19Rik	1700001C19Rik	chr17:47412733-47470638	positive	wildtype	NOTEST	0.117664	0.0657348	-0.83994	0.417162	0.67656	1	no
1700001C19Rik	1700001C19Rik	1700001C19Rik	chr17:47412733-47470638	negative	wildtype	NOTEST	0.10832	0.0657348	-0.720568	0.389848	0.696649	1	no
1700001C19Rik	1700001C19Rik	1700001C19Rik	chr17:47412733-47470638	negative	positive	NOTEST	0.10832	0.117664	0.119372	-0.0712993	0.94316	1	no
1700001D01Rik	1700001D01Rik	1700001D01Rik	chr8:61224170-61396072	positive	wildtype	OK	0.8753	0.848777	-0.0443921	0.0367285	0.970701	0.987205	no
1700001D01Rik	1700001D01Rik	1700001D01Rik	chr8:61224170-61396072	negative	wildtype	OK	0.810293	0.848777	0.0669418	-0.0650704	0.948118	0.977283	no
1700001D01Rik	1700001D01Rik	1700001D01Rik	chr8:61224170-61396072	negative	positive	OK	0.810293	0.8753	0.111334	-0.0965248	0.923104	0.966671	no
1700001F09Rik	1700001F09Rik	1700001F09Rik	chr14:43342383-43347811	positive	wildtype	NOTEST	0.0285882	0.0146156	-0.967912	0.330074	0.741344	1	no
1700001F09Rik	1700001F09Rik	1700001F09Rik	chr14:43342383-43347811	negative	positive	NOTEST	0	0.0285882	1.79769e+308	1.79769e+308	0.231485	1	no
1700001F09Rik	1700001F09Rik	1700001F09Rik	chr14:43342383-43347811	negative	wildtype	NOTEST	0	0.0146156	1.79769e+308	1.79769e+308	0.253673	1	no
1700001G11Rik	1700001G11Rik	1700001G11Rik	chr14:66295328-66311424	positive	wildtype	NOTEST	0.170625	0.110328	-0.629034	0.171301	0.863987	1	no
1700001G11Rik	1700001G11Rik	1700001G11Rik	chr14:66295328-66311424	negative	wildtype	NOTEST	0.10095	0.110328	0.128158	-0.0387753	0.96907	1	no
1700001G11Rik	1700001G11Rik	1700001G11Rik	chr14:66295328-66311424	negative	positive	NOTEST	0.10095	0.170625	0.757191	-0.219542	0.826228	1	no
1700001G17Rik	1700001G17Rik	1700001G17Rik	chr1:33669823-33670712	positive	wildtype	NOTEST	0.234591	0.0966378	-1.27949	0.84931	0.395709	1	no
1700001G17Rik	1700001G17Rik	1700001G17Rik	chr1:33669823-33670712	negative	wildtype	NOTEST	0.144916	0.0966378	-0.584553	0.335363	0.737351	1	no
1700001G17Rik	1700001G17Rik	1700001G17Rik	chr1:33669823-33670712	negative	positive	NOTEST	0.144916	0.234591	0.694933	-0.51377	0.607413	1	no
1700001J03Rik	1700001J03Rik	1700001J03Rik	chr5:146182449-146185304	negative	positive	NOTEST	0.18867	0.0877875	-1.10378	0.698397	0.484929	1	no
1700001J03Rik	1700001J03Rik	1700001J03Rik	chr5:146182449-146185304	negative	wildtype	NOTEST	0.18867	0.215913	0.194584	-0.152144	0.879073	1	no
1700001J03Rik	1700001J03Rik	1700001J03Rik	chr5:146182449-146185304	positive	wildtype	NOTEST	0.0877875	0.215913	1.29836	-0.897313	0.369552	1	no
1700001J11Rik	1700001J11Rik	1700001J11Rik	chr9:40050557-40053025	positive	wildtype	NOTEST	0.0621469	0.0550198	-0.17573	0.175272	0.860866	1	no
1700001J11Rik	1700001J11Rik	1700001J11Rik	chr9:40050557-40053025	negative	wildtype	NOTEST	0.0289634	0.0550198	0.92572	-0.682555	0.494888	1	no
1700001J11Rik	1700001J11Rik	1700001J11Rik	chr9:40050557-40053025	negative	positive	NOTEST	0.0289634	0.0621469	1.10145	-0.829303	0.406933	1	no
1700001K19Rik	1700001K19Rik	1700001K19Rik	chr12:110667688-110682619	negative	positive	OK	0.34852	0.222125	-0.649872	0.623937	0.532669	0.731736	no
1700001K19Rik	1700001K19Rik	1700001K19Rik	chr12:110667688-110682619	negative	wildtype	OK	0.34852	0.490593	0.493287	-0.558385	0.576582	0.76481	no
1700001K19Rik	1700001K19Rik	1700001K19Rik	chr12:110667688-110682619	positive	wildtype	OK	0.222125	0.490593	1.14316	-1.25697	0.208766	0.4127	no
1700001K23Rik	1700001K23Rik	1700001K23Rik	chr19:53248735-53255205	negative	wildtype	OK	0.680768	0.202929	-1.74618	1.24785	0.212087	0.416978	no
1700001K23Rik	1700001K23Rik	1700001K23Rik	chr19:53248735-53255205	positive	wildtype	OK	0.388992	0.202929	-0.938763	0.657246	0.511022	0.714729	no
1700001K23Rik	1700001K23Rik	1700001K23Rik	chr19:53248735-53255205	negative	positive	OK	0.680768	0.388992	-0.807422	0.6894	0.490572	0.698486	no
1700001L05Rik	1700001L05Rik	1700001L05Rik	chr15:83353846-83367297	positive	wildtype	OK	0.715594	0.614015	-0.220868	0.977051	0.328544	0.55032	no
1700001L05Rik	1700001L05Rik	1700001L05Rik	chr15:83353846-83367297	negative	wildtype	OK	0.589278	0.614015	0.059325	-0.249992	0.802594	0.906777	no
1700001L05Rik	1700001L05Rik	1700001L05Rik	chr15:83353846-83367297	negative	positive	OK	0.589278	0.715594	0.280193	-1.19838	0.23077	0.44094	no
1700001L19Rik	1700001L19Rik	1700001L19Rik	chr13:68597438-68614231	positive	wildtype	NOTEST	0.212042	0.243162	0.197568	-0.308786	0.757485	1	no
1700001L19Rik	1700001L19Rik	1700001L19Rik	chr13:68597438-68614231	negative	positive	NOTEST	0.0459188	0.212042	2.20719	-1.83154	0.0670193	1	no
1700001L19Rik	1700001L19Rik	1700001L19Rik	chr13:68597438-68614231	negative	wildtype	NOTEST	0.0459188	0.243162	2.40476	-2.0069	0.0447607	1	no
1700001O22Rik	1700001O22Rik	1700001O22Rik	chr2:30795562-30803664	negative	wildtype	OK	1.65785	1.01064	-0.714049	1.04658	0.295292	0.515233	no
1700001O22Rik	1700001O22Rik	1700001O22Rik	chr2:30795562-30803664	negative	positive	OK	1.65785	1.01684	-0.705217	1.06274	0.287899	0.507098	no
1700001O22Rik	1700001O22Rik	1700001O22Rik	chr2:30795562-30803664	positive	wildtype	OK	1.01684	1.01064	-0.00883196	0.0131683	0.989494	0.995292	no
1700001P01Rik	1700001P01Rik	1700001P01Rik	chr11:97771480-97775918	positive	wildtype	OK	1.45582	1.26285	-0.20515	0.36324	0.716426	0.856519	no
1700001P01Rik	1700001P01Rik	1700001P01Rik	chr11:97771480-97775918	negative	wildtype	OK	0.741717	1.26285	0.767737	-0.980535	0.326822	0.548839	no
1700001P01Rik	1700001P01Rik	1700001P01Rik	chr11:97771480-97775918	negative	positive	OK	0.741717	1.45582	0.972887	-1.26643	0.20536	0.408209	no
1700003C15Rik	1700003C15Rik	1700003C15Rik	chr5:11749832-11769308	negative	positive	NOTEST	0	0	0	0	1	1	no
1700003C15Rik	1700003C15Rik	1700003C15Rik	chr5:11749832-11769308	negative	wildtype	NOTEST	0	0	0	0	1	1	no
1700003C15Rik	1700003C15Rik	1700003C15Rik	chr5:11749832-11769308	positive	wildtype	NOTEST	0	0	0	0	1	1	no
1700003D09Rik	1700003D09Rik	1700003D09Rik	chr11:98348737-98358283	positive	wildtype	NOTEST	0	0	0	0	1	1	no
1700003D09Rik	1700003D09Rik	1700003D09Rik	chr11:98348737-98358283	negative	positive	NOTEST	0.0115824	0	-1.79769e+308	-1.79769e+308	0.321339	1	no
1700003D09Rik	1700003D09Rik	1700003D09Rik	chr11:98348737-98358283	negative	wildtype	NOTEST	0.0115824	0	-1.79769e+308	-1.79769e+308	0.321339	1	no
1700003E16Rik	1700003E16Rik	1700003E16Rik	chr6:83156403-83162975	positive	wildtype	NOTEST	0.111155	0.0273428	-2.02333	1.36187	0.173239	1	no
1700003E16Rik	1700003E16Rik	1700003E16Rik	chr6:83156403-83162975	negative	wildtype	NOTEST	0.0360941	0.0273428	-0.400602	0.193175	0.846822	1	no
1700003E16Rik	1700003E16Rik	1700003E16Rik	chr6:83156403-83162975	negative	positive	NOTEST	0.0360941	0.111155	1.62273	-0.89885	0.368732	1	no
1700003F12Rik	1700003F12Rik	1700003F12Rik	chr2:154544404-154558853	negative	positive	NOTEST	0.111501	0.146777	0.396569	-0.132116	0.894893	1	no
1700003F12Rik	1700003F12Rik	1700003F12Rik	chr2:154544404-154558853	positive	wildtype	OK	0.146777	0.425907	1.53691	-0.640613	0.521774	0.723364	no
1700003F12Rik	1700003F12Rik	1700003F12Rik	chr2:154544404-154558853	negative	wildtype	OK	0.111501	0.425907	1.93348	-0.911708	0.361922	0.583896	no
1700003F17Rik	1700003F17Rik	1700003F17Rik	chr11:82911252-82964850	negative	positive	NOTEST	0	0	0	0	1	1	no
1700003F17Rik	1700003F17Rik	1700003F17Rik	chr11:82911252-82964850	negative	wildtype	NOTEST	0	0	0	0	1	1	no
1700003F17Rik	1700003F17Rik	1700003F17Rik	chr11:82911252-82964850	positive	wildtype	NOTEST	0	0	0	0	1	1	no
1700003G13Rik	1700003G13Rik	1700003G13Rik	chr9:45318265-45347580	negative	positive	NOTEST	0	0	0	0	1	1	no
1700003G13Rik	1700003G13Rik	1700003G13Rik	chr9:45318265-45347580	negative	wildtype	NOTEST	0	0	0	0	1	1	no
1700003G13Rik	1700003G13Rik	1700003G13Rik	chr9:45318265-45347580	positive	wildtype	NOTEST	0	0	0	0	1	1	no
1700003G18Rik	1700003G18Rik	1700003G18Rik	chr7:116081761-116093149	negative	positive	NOTEST	0.0230944	0.0290558	0.33128	-0.102653	0.918238	1	no
1700003G18Rik	1700003G18Rik	1700003G18Rik	chr7:116081761-116093149	negative	wildtype	NOTEST	0.0230944	0	-1.79769e+308	-1.79769e+308	0.272108	1	no
1700003G18Rik	1700003G18Rik	1700003G18Rik	chr7:116081761-116093149	positive	wildtype	NOTEST	0.0290558	0	-1.79769e+308	-1.79769e+308	0.254121	1	no
1700003H04Rik	1700003H04Rik	1700003H04Rik	chr3:124565890-124581091	negative	positive	NOTEST	0	0	0	0	1	1	no
1700003H04Rik	1700003H04Rik	1700003H04Rik	chr3:124565890-124581091	negative	wildtype	NOTEST	0	0	0	0	1	1	no
1700003H04Rik	1700003H04Rik	1700003H04Rik	chr3:124565890-124581091	positive	wildtype	NOTEST	0	0	0	0	1	1	no
1700003L19Rik	1700003L19Rik	1700003L19Rik	chr16:12811389-12848653	negative	positive	NOTEST	0	0	0	0	1	1	no
1700003L19Rik	1700003L19Rik	1700003L19Rik	chr16:12811389-12848653	negative	wildtype	NOTEST	0	0	0	0	1	1	no
1700003L19Rik	1700003L19Rik	1700003L19Rik	chr16:12811389-12848653	positive	wildtype	NOTEST	0	0	0	0	1	1	no
1700003M02Rik	1700003M02Rik	1700003M02Rik	chr4:34711331-34730206	positive	wildtype	NOTEST	0.0226068	0.0088779	-1.34847	0.514582	0.606845	1	no
1700003M02Rik	1700003M02Rik	1700003M02Rik	chr4:34711331-34730206	negative	positive	NOTEST	0	0.0226068	1.79769e+308	1.79769e+308	0.161546	1	no
1700003M02Rik	1700003M02Rik	1700003M02Rik	chr4:34711331-34730206	negative	wildtype	NOTEST	0	0.0088779	1.79769e+308	1.79769e+308	0.253673	1	no
1700003M07Rik	1700003M07Rik	1700003M07Rik	chr4:129960373-129965138	negative	positive	NOTEST	0.117052	0.0217901	-2.42541	1.04859	0.294369	1	no
1700003M07Rik	1700003M07Rik	1700003M07Rik	chr4:129960373-129965138	negative	wildtype	NOTEST	0.117052	0.0468945	-1.31966	1.01041	0.3123	1	no
1700003M07Rik	1700003M07Rik	1700003M07Rik	chr4:129960373-129965138	positive	wildtype	NOTEST	0.0217901	0.0468945	1.10575	-0.456455	0.648063	1	no
1700003P14Rik	1700003P14Rik	1700003P14Rik	chr13:118556167-118588629	negative	positive	NOTEST	0	0	0	0	1	1	no
1700003P14Rik	1700003P14Rik	1700003P14Rik	chr13:118556167-118588629	negative	wildtype	NOTEST	0	0	0	0	1	1	no
1700003P14Rik	1700003P14Rik	1700003P14Rik	chr13:118556167-118588629	positive	wildtype	NOTEST	0	0	0	0	1	1	no
1700006A11Rik	1700006A11Rik	1700006A11Rik	chr3:124401154-124426028	negative	positive	NOTEST	0	0	0	0	1	1	no
1700006A11Rik	1700006A11Rik	1700006A11Rik	chr3:124401154-124426028	negative	wildtype	NOTEST	0	0	0	0	1	1	no
1700006A11Rik	1700006A11Rik	1700006A11Rik	chr3:124401154-124426028	positive	wildtype	NOTEST	0	0	0	0	1	1	no
1700006E09Rik	1700006E09Rik	1700006E09Rik	chr11:101987055-101992264	negative	positive	NOTEST	0	0	0	0	1	1	no
1700006E09Rik	1700006E09Rik	1700006E09Rik	chr11:101987055-101992264	negative	wildtype	NOTEST	0	0	0	0	1	1	no
1700006E09Rik	1700006E09Rik	1700006E09Rik	chr11:101987055-101992264	positive	wildtype	NOTEST	0	0	0	0	1	1	no
1700006F04Rik	1700006F04Rik	1700006F04Rik	chr14:119138264-119869815	negative	positive	NOTEST	0	0	0	0	1	1	no
1700006F04Rik	1700006F04Rik	1700006F04Rik	chr14:119138264-119869815	negative	wildtype	NOTEST	0	0	0	0	1	1	no
1700006F04Rik	1700006F04Rik	1700006F04Rik	chr14:119138264-119869815	positive	wildtype	NOTEST	0	0	0	0	1	1	no
1700006H21Rik	1700006H21Rik	1700006H21Rik	chr13:107687396-107692168	negative	wildtype	NOTEST	0	0	0	0	1	1	no
1700006H21Rik	1700006H21Rik	1700006H21Rik	chr13:107687396-107692168	positive	wildtype	NOTEST	0.0465358	0	-1.79769e+308	-1.79769e+308	0.231485	1	no
1700006H21Rik	1700006H21Rik	1700006H21Rik	chr13:107687396-107692168	negative	positive	NOTEST	0	0.0465358	1.79769e+308	1.79769e+308	0.231485	1	no
1700007B14Rik	1700007B14Rik	1700007B14Rik	chr8:75448693-75984507	negative	positive	NOTEST	0	0	0	0	1	1	no
1700007B14Rik	1700007B14Rik	1700007B14Rik	chr8:75448693-75984507	negative	wildtype	NOTEST	0	0	0	0	1	1	no
1700007B14Rik	1700007B14Rik	1700007B14Rik	chr8:75448693-75984507	positive	wildtype	NOTEST	0	0	0	0	1	1	no
1700007F19Rik	1700007F19Rik	1700007F19Rik	chr3:58141706-58163807	negative	positive	NOTEST	0	0	0	0	1	1	no
1700007F19Rik	1700007F19Rik	1700007F19Rik	chr3:58141706-58163807	negative	wildtype	NOTEST	0	0	0	0	1	1	no
1700007F19Rik	1700007F19Rik	1700007F19Rik	chr3:58141706-58163807	positive	wildtype	NOTEST	0	0	0	0	1	1	no
1700007G11Rik	1700007G11Rik	1700007G11Rik	chr5:98329303-98802019	negative	positive	NOTEST	0.0429026	0.0202017	-1.08659	0.274514	0.78369	1	no
1700007G11Rik	1700007G11Rik	1700007G11Rik	chr5:98329303-98802019	negative	wildtype	NOTEST	0.0429026	0.0436611	0.0252853	-0.00821011	0.993449	1	no
1700007G11Rik	1700007G11Rik	1700007G11Rik	chr5:98329303-98802019	positive	wildtype	NOTEST	0.0202017	0.0436611	1.11187	-0.29347	0.769163	1	no
1700007I08Rik	1700007I08Rik	1700007I08Rik	chr2:154544404-154558853	positive	wildtype	NOTEST	0.201027	0.11282	-0.833367	0.686512	0.49239	1	no
1700007I08Rik	1700007I08Rik	1700007I08Rik	chr2:154544404-154558853	negative	wildtype	NOTEST	0.107506	0.11282	0.0696001	-0.0439246	0.964965	1	no
1700007I08Rik	1700007I08Rik	1700007I08Rik	chr2:154544404-154558853	negative	positive	NOTEST	0.107506	0.201027	0.902967	-0.651119	0.514969	1	no
1700007J10Rik	1700007J10Rik	1700007J10Rik	chr11:59662494-59780860	negative	wildtype	OK	1.15469	0.793225	-0.541704	0.466966	0.640524	0.809161	no
1700007J10Rik	1700007J10Rik	1700007J10Rik	chr11:59662494-59780860	positive	wildtype	OK	1.04204	0.793225	-0.393609	0.285316	0.775402	0.891508	no
1700007J10Rik	1700007J10Rik	1700007J10Rik	chr11:59662494-59780860	negative	positive	OK	1.15469	1.04204	-0.148095	0.127142	0.898828	0.955511	no
1700007K09Rik	1700007K09Rik	1700007K09Rik	chr7:131325930-131329499	negative	positive	OK	0.353224	0.284278	-0.31328	0.287238	0.77393	0.8905	no
1700007K09Rik	1700007K09Rik	1700007K09Rik	chr7:131325930-131329499	negative	wildtype	OK	0.353224	0.42498	0.266812	-0.262071	0.793266	0.90196	no
1700007K09Rik	1700007K09Rik	1700007K09Rik	chr7:131325930-131329499	positive	wildtype	OK	0.284278	0.42498	0.580092	-0.612729	0.540055	0.737903	no
1700007K13Rik	1700007K13Rik	1700007K13Rik	chr2:28462000-28466324	positive	wildtype	NOTEST	0.0308129	0.0272972	-0.174779	0.0567335	0.954758	1	no
1700007K13Rik	1700007K13Rik	1700007K13Rik	chr2:28462000-28466324	negative	wildtype	NOTEST	0.0234969	0.0272972	0.216287	-0.0687847	0.945161	1	no
1700007K13Rik	1700007K13Rik	1700007K13Rik	chr2:28462000-28466324	negative	positive	NOTEST	0.0234969	0.0308129	0.391067	-0.124243	0.901123	1	no
1700007L15Rik	1700007L15Rik	1700007L15Rik	chr16:33379853-33380736	negative	positive	OK	1.77123	1.41089	-0.328147	0.627268	0.530484	0.730056	no
1700007L15Rik	1700007L15Rik	1700007L15Rik	chr16:33379853-33380736	negative	wildtype	OK	1.77123	1.67663	-0.0791878	0.155221	0.876647	0.944018	no
1700007L15Rik	1700007L15Rik	1700007L15Rik	chr16:33379853-33380736	positive	wildtype	OK	1.41089	1.67663	0.248959	-0.521716	0.601868	0.782595	no
1700007P06Rik	1700007P06Rik	1700007P06Rik	chr1:187048406-187215446	negative	positive	NOTEST	0	0	0	0	1	1	no
1700007P06Rik	1700007P06Rik	1700007P06Rik	chr1:187048406-187215446	negative	wildtype	NOTEST	0	0.0443925	1.79769e+308	1.79769e+308	0.239965	1	no
1700007P06Rik	1700007P06Rik	1700007P06Rik	chr1:187048406-187215446	positive	wildtype	NOTEST	0	0.0443925	1.79769e+308	1.79769e+308	0.239965	1	no
1700008A04Rik	1700008A04Rik	1700008A04Rik	chr11:32820375-32824594	negative	positive	NOTEST	0	0	0	0	1	1	no
1700008A04Rik	1700008A04Rik	1700008A04Rik	chr11:32820375-32824594	negative	wildtype	NOTEST	0	0	0	0	1	1	no
1700008A04Rik	1700008A04Rik	1700008A04Rik	chr11:32820375-32824594	positive	wildtype	NOTEST	0	0	0	0	1	1	no
1700008F21Rik	1700008F21Rik	1700008F21Rik	chr8:129067133-129183732	negative	positive	NOTEST	0.0387768	0.0681016	0.812495	-0.424259	0.671377	1	no
1700008F21Rik	1700008F21Rik	1700008F21Rik	chr8:129067133-129183732	positive	wildtype	NOTEST	0.0681016	0.165256	1.27894	-1.0646	0.287055	1	no
1700008F21Rik	1700008F21Rik	1700008F21Rik	chr8:129067133-129183732	negative	wildtype	NOTEST	0.0387768	0.165256	2.09144	-1.1984	0.23076	1	no
1700008I05Rik	1700008I05Rik	1700008I05Rik	chrX:135654697-135693790	negative	positive	NOTEST	0	0	0	0	1	1	no
1700008I05Rik	1700008I05Rik	1700008I05Rik	chrX:135654697-135693790	negative	wildtype	NOTEST	0	0	0	0	1	1	no
1700008I05Rik	1700008I05Rik	1700008I05Rik	chrX:135654697-135693790	positive	wildtype	NOTEST	0	0	0	0	1	1	no
1700008J07Rik	1700008J07Rik	1700008J07Rik	chr7:127510437-127512869	positive	wildtype	OK	0.613377	0.604482	-0.0210751	0.0579341	0.953801	0.980005	no
1700008J07Rik	1700008J07Rik	1700008J07Rik	chr7:127510437-127512869	negative	wildtype	OK	0.460806	0.604482	0.39154	-0.880296	0.378699	0.599585	no
1700008J07Rik	1700008J07Rik	1700008J07Rik	chr7:127510437-127512869	negative	positive	OK	0.460806	0.613377	0.412615	-0.933457	0.350584	0.573347	no
1700008K24Rik	1700008K24Rik	1700008K24Rik	chr17:49112263-49113533	positive	wildtype	NOTEST	0	0	0	0	1	1	no
1700008K24Rik	1700008K24Rik	1700008K24Rik	chr17:49112263-49113533	negative	positive	NOTEST	0.0292762	0	-1.79769e+308	-1.79769e+308	0.337582	1	no
1700008K24Rik	1700008K24Rik	1700008K24Rik	chr17:49112263-49113533	negative	wildtype	NOTEST	0.0292762	0	-1.79769e+308	-1.79769e+308	0.337582	1	no
1700008O03Rik	1700008O03Rik	1700008O03Rik	chr7:44360044-44375030	negative	wildtype	NOTEST	0.0942549	0.0376167	-1.32519	0.486769	0.626422	1	no
1700008O03Rik	1700008O03Rik	1700008O03Rik	chr7:44360044-44375030	positive	wildtype	NOTEST	0.0900714	0.0376167	-1.25969	0.509179	0.610627	1	no
1700008O03Rik	1700008O03Rik	1700008O03Rik	chr7:44360044-44375030	negative	positive	NOTEST	0.0942549	0.0900714	-0.0654981	0.0325006	0.974073	1	no
1700008P02Rik	1700008P02Rik	1700008P02Rik	chr3:6615412-6620443	negative	positive	NOTEST	0	0	0	0	1	1	no
1700008P02Rik	1700008P02Rik	1700008P02Rik	chr3:6615412-6620443	negative	wildtype	NOTEST	0	0	0	0	1	1	no
1700008P02Rik	1700008P02Rik	1700008P02Rik	chr3:6615412-6620443	positive	wildtype	NOTEST	0	0	0	0	1	1	no
1700008P20Rik	1700008P20Rik	1700008P20Rik	chr7:24333079-24333965	negative	positive	NOTEST	0	0	0	0	1	1	no
1700008P20Rik	1700008P20Rik	1700008P20Rik	chr7:24333079-24333965	negative	wildtype	NOTEST	0	0	0	0	1	1	no
1700008P20Rik	1700008P20Rik	1700008P20Rik	chr7:24333079-24333965	positive	wildtype	NOTEST	0	0	0	0	1	1	no
1700009C05Rik	1700009C05Rik	1700009C05Rik	chr6:81900464-81910800	negative	positive	NOTEST	0	0	0	0	1	1	no
1700009C05Rik	1700009C05Rik	1700009C05Rik	chr6:81900464-81910800	negative	wildtype	NOTEST	0	0	0	0	1	1	no
1700009C05Rik	1700009C05Rik	1700009C05Rik	chr6:81900464-81910800	positive	wildtype	NOTEST	0	0	0	0	1	1	no
1700009J07Rik	1700009J07Rik	1700009J07Rik	chr10:77893419-77896111	negative	positive	NOTEST	0	0	0	0	1	1	no
1700009J07Rik	1700009J07Rik	1700009J07Rik	chr10:77893419-77896111	negative	wildtype	NOTEST	0	0	0	0	1	1	no
1700009J07Rik	1700009J07Rik	1700009J07Rik	chr10:77893419-77896111	positive	wildtype	NOTEST	0	0	0	0	1	1	no
1700009N14Rik	1700009N14Rik	1700009N14Rik	chr4:39450292-39451778	negative	positive	NOTEST	0.0114996	0.0300373	1.38517	-0.488132	0.625457	1	no
1700009N14Rik	1700009N14Rik	1700009N14Rik	chr4:39450292-39451778	negative	wildtype	NOTEST	0.0114996	0	-1.79769e+308	-1.79769e+308	0.272108	1	no
1700009N14Rik	1700009N14Rik	1700009N14Rik	chr4:39450292-39451778	positive	wildtype	NOTEST	0.0300373	0	-1.79769e+308	-1.79769e+308	0.175525	1	no
1700009P17Rik	1700009P17Rik	1700009P17Rik	chr1:171121660-171126967	negative	positive	OK	0.483973	0.535567	0.146141	-0.1995	0.841871	0.926613	no
1700009P17Rik	1700009P17Rik	1700009P17Rik	chr1:171121660-171126967	positive	wildtype	OK	0.535567	0.703216	0.392901	-0.664303	0.506496	0.71128	no
1700009P17Rik	1700009P17Rik	1700009P17Rik	chr1:171121660-171126967	negative	wildtype	OK	0.483973	0.703216	0.539042	-0.761332	0.446459	0.660604	no
1700010B08Rik	1700010B08Rik	1700010B08Rik	chr2:173719414-173722086	negative	positive	NOTEST	0.0188227	0.0280494	0.575501	-0.186492	0.852059	1	no
1700010B08Rik	1700010B08Rik	1700010B08Rik	chr2:173719414-173722086	negative	wildtype	NOTEST	0.0188227	0	-1.79769e+308	-1.79769e+308	0.272108	1	no
1700010B08Rik	1700010B08Rik	1700010B08Rik	chr2:173719414-173722086	positive	wildtype	NOTEST	0.0280494	0	-1.79769e+308	-1.79769e+308	0.231485	1	no
1700010D01Rik	1700010D01Rik	1700010D01Rik	chrX:95711677-95927970	negative	positive	NOTEST	0	0	0	0	1	1	no
1700010D01Rik	1700010D01Rik	1700010D01Rik	chrX:95711677-95927970	negative	wildtype	NOTEST	0	0	0	0	1	1	no
1700010D01Rik	1700010D01Rik	1700010D01Rik	chrX:95711677-95927970	positive	wildtype	NOTEST	0	0	0	0	1	1	no
1700010I02Rik	1700010I02Rik	1700010I02Rik	chr3:7925302-7954887	negative	positive	OK	0.392288	0.334369	-0.230473	0.162448	0.870953	0.941143	no
1700010I02Rik	1700010I02Rik	1700010I02Rik	chr3:7925302-7954887	negative	wildtype	OK	0.392288	0.376837	-0.0579717	0.0422079	0.966333	0.985038	no
1700010I02Rik	1700010I02Rik	1700010I02Rik	chr3:7925302-7954887	positive	wildtype	OK	0.334369	0.376837	0.172502	-0.134632	0.892903	0.952902	no
1700010I14Rik	1700010I14Rik	1700010I14Rik	chr17:8988332-9008319	negative	positive	NOTEST	0	0	0	0	1	1	no
1700010I14Rik	1700010I14Rik	1700010I14Rik	chr17:8988332-9008319	negative	wildtype	NOTEST	0	0	0	0	1	1	no
1700010I14Rik	1700010I14Rik	1700010I14Rik	chr17:8988332-9008319	positive	wildtype	NOTEST	0	0	0	0	1	1	no
1700010J16Rik	1700010J16Rik	1700010J16Rik	chr10:112726925-112785599	negative	positive	NOTEST	0	0	0	0	1	1	no
1700010J16Rik	1700010J16Rik	1700010J16Rik	chr10:112726925-112785599	negative	wildtype	NOTEST	0	0	0	0	1	1	no
1700010J16Rik	1700010J16Rik	1700010J16Rik	chr10:112726925-112785599	positive	wildtype	NOTEST	0	0	0	0	1	1	no
1700010K23Rik	1700010K23Rik	1700010K23Rik	chr16:66655420-67620908	negative	positive	NOTEST	0	0	0	0	1	1	no
1700010K23Rik	1700010K23Rik	1700010K23Rik	chr16:66655420-67620908	negative	wildtype	NOTEST	0	0	0	0	1	1	no
1700010K23Rik	1700010K23Rik	1700010K23Rik	chr16:66655420-67620908	positive	wildtype	NOTEST	0	0	0	0	1	1	no
1700010M22Rik	1700010M22Rik	1700010M22Rik	chr2:144823665-144824415	negative	positive	NOTEST	0	0	0	0	1	1	no
1700010M22Rik	1700010M22Rik	1700010M22Rik	chr2:144823665-144824415	negative	wildtype	NOTEST	0	0	0	0	1	1	no
1700010M22Rik	1700010M22Rik	1700010M22Rik	chr2:144823665-144824415	positive	wildtype	NOTEST	0	0	0	0	1	1	no
1700011A15Rik	1700011A15Rik	1700011A15Rik	chr15:101431013-101491512	negative	positive	OK	0.433962	0.412154	-0.0743857	0.077772	0.938009	0.973165	no
1700011A15Rik	1700011A15Rik	1700011A15Rik	chr15:101431013-101491512	negative	wildtype	OK	0.433962	0.78267	0.850835	-0.982031	0.326084	0.547928	no
1700011A15Rik	1700011A15Rik	1700011A15Rik	chr15:101431013-101491512	positive	wildtype	OK	0.412154	0.78267	0.925221	-1.16552	0.24381	0.457545	no
1700011B04Rik	1700011B04Rik	1700011B04Rik	chr13:35181622-35188014	negative	positive	NOTEST	0	0	0	0	1	1	no
1700011B04Rik	1700011B04Rik	1700011B04Rik	chr13:35181622-35188014	negative	wildtype	NOTEST	0	0	0	0	1	1	no
1700011B04Rik	1700011B04Rik	1700011B04Rik	chr13:35181622-35188014	positive	wildtype	NOTEST	0	0	0	0	1	1	no
1700011E24Rik	1700011E24Rik	1700011E24Rik	chr17:87389570-87427741	negative	positive	NOTEST	0.238896	0.170813	-0.483963	0.389314	0.697044	1	no
1700011E24Rik	1700011E24Rik	1700011E24Rik	chr17:87389570-87427741	negative	wildtype	NOTEST	0.238896	0	-1.79769e+308	-1.79769e+308	0.0525368	1	no
1700011E24Rik	1700011E24Rik	1700011E24Rik	chr17:87389570-87427741	positive	wildtype	NOTEST	0.170813	0	-1.79769e+308	-1.79769e+308	0.048198	1	no
1700011F03Rik	1700011F03Rik	1700011F03Rik	chr6:70913088-70918922	negative	positive	NOTEST	0	0	0	0	1	1	no
1700011F03Rik	1700011F03Rik	1700011F03Rik	chr6:70913088-70918922	negative	wildtype	NOTEST	0	0	0	0	1	1	no
1700011F03Rik	1700011F03Rik	1700011F03Rik	chr6:70913088-70918922	positive	wildtype	NOTEST	0	0	0	0	1	1	no
1700011F14Rik	1700011F14Rik	1700011F14Rik	chr19:58512001-58553085	negative	positive	NOTEST	0	0	0	0	1	1	no
1700011F14Rik	1700011F14Rik	1700011F14Rik	chr19:58512001-58553085	negative	wildtype	NOTEST	0	0.0162472	1.79769e+308	1.79769e+308	0.251662	1	no
1700011F14Rik	1700011F14Rik	1700011F14Rik	chr19:58512001-58553085	positive	wildtype	NOTEST	0	0.0162472	1.79769e+308	1.79769e+308	0.251662	1	no
1700011H14Rik	1700011H14Rik	1700011H14Rik	chr14:49226358-49245428	negative	positive	NOTEST	0	0	0	0	1	1	no
1700011H14Rik	1700011H14Rik	1700011H14Rik	chr14:49226358-49245428	negative	wildtype	NOTEST	0	0	0	0	1	1	no
1700011H14Rik	1700011H14Rik	1700011H14Rik	chr14:49226358-49245428	positive	wildtype	NOTEST	0	0	0	0	1	1	no
1700011I03Rik	1700011I03Rik	1700011I03Rik	chr18:57533825-57731065	negative	positive	NOTEST	0	0	0	0	1	1	no
1700011I03Rik	1700011I03Rik	1700011I03Rik	chr18:57533825-57731065	negative	wildtype	NOTEST	0	0	0	0	1	1	no
1700011I03Rik	1700011I03Rik	1700011I03Rik	chr18:57533825-57731065	positive	wildtype	NOTEST	0	0	0	0	1	1	no
1700011J10Rik	1700011J10Rik	1700011J10Rik	chr2:72936431-72989249	negative	positive	OK	3.38916	2.78629	-0.282582	0.639769	0.522323	0.723813	no
1700011J10Rik	1700011J10Rik	1700011J10Rik	chr2:72936431-72989249	negative	wildtype	OK	3.38916	3.68188	0.119514	-0.348831	0.727216	0.863491	no
1700011J10Rik	1700011J10Rik	1700011J10Rik	chr2:72936431-72989249	positive	wildtype	OK	2.78629	3.68188	0.402096	-0.873115	0.382601	0.602841	no
1700011L22Rik	1700011L22Rik	1700011L22Rik	chr8:79210429-79248583	positive	wildtype	NOTEST	0.0501381	0.0740838	0.563249	-0.311587	0.755355	1	no
1700011L22Rik	1700011L22Rik	1700011L22Rik	chr8:79210429-79248583	negative	positive	NOTEST	0.0184365	0.0501381	1.44334	-0.523086	0.600914	1	no
1700011L22Rik	1700011L22Rik	1700011L22Rik	chr8:79210429-79248583	negative	wildtype	NOTEST	0.0184365	0.0740838	2.00659	-0.759911	0.447308	1	no
1700011M02Rik	1700011M02Rik	1700011M02Rik	chrX:102908904-102909651	negative	positive	NOTEST	0	0	0	0	1	1	no
1700011M02Rik	1700011M02Rik	1700011M02Rik	chrX:102908904-102909651	negative	wildtype	NOTEST	0	0	0	0	1	1	no
1700011M02Rik	1700011M02Rik	1700011M02Rik	chrX:102908904-102909651	positive	wildtype	NOTEST	0	0	0	0	1	1	no
1700012A03Rik	1700012A03Rik	1700012A03Rik	chr6:32050287-32058915	negative	positive	NOTEST	0	0	0	0	1	1	no
1700012A03Rik	1700012A03Rik	1700012A03Rik	chr6:32050287-32058915	negative	wildtype	NOTEST	0	0	0	0	1	1	no
1700012A03Rik	1700012A03Rik	1700012A03Rik	chr6:32050287-32058915	positive	wildtype	NOTEST	0	0	0	0	1	1	no
1700012A16Rik	1700012A16Rik	1700012A16Rik	chr1:153425208-153452574	positive	wildtype	OK	0.554315	0.433183	-0.355729	0.794959	0.426637	0.643131	no
1700012A16Rik	1700012A16Rik	1700012A16Rik	chr1:153425208-153452574	negative	wildtype	OK	0.520448	0.433183	-0.264776	0.522919	0.601031	0.781915	no
1700012A16Rik	1700012A16Rik	1700012A16Rik	chr1:153425208-153452574	negative	positive	OK	0.520448	0.554315	0.0909533	-0.188398	0.850565	0.931085	no
1700012B07Rik	1700012B07Rik	1700012B07Rik	chr11:109788290-109828046	negative	positive	NOTEST	0	0	0	0	1	1	no
1700012B07Rik	1700012B07Rik	1700012B07Rik	chr11:109788290-109828046	negative	wildtype	NOTEST	0	0	0	0	1	1	no
1700012B07Rik	1700012B07Rik	1700012B07Rik	chr11:109788290-109828046	positive	wildtype	NOTEST	0	0	0	0	1	1	no
1700012B09Rik	1700012B09Rik	1700012B09Rik	chr9:14758193-14771030	positive	wildtype	NOTEST	0.265792	0.214282	-0.310783	0.261839	0.793445	1	no
1700012B09Rik	1700012B09Rik	1700012B09Rik	chr9:14758193-14771030	negative	positive	NOTEST	0	0.265792	1.79769e+308	1.79769e+308	0.0375234	1	no
1700012B09Rik	1700012B09Rik	1700012B09Rik	chr9:14758193-14771030	negative	wildtype	NOTEST	0	0.214282	1.79769e+308	1.79769e+308	0.0480899	1	no
1700012B15Rik	1700012B15Rik	1700012B15Rik	chr12:3235790-3309969	positive	wildtype	OK	5.37059	3.50327	-0.616379	0.624798	0.532104	0.731335	no
1700012B15Rik	1700012B15Rik	1700012B15Rik	chr12:3235790-3309969	negative	wildtype	OK	3.74924	3.50327	-0.0978984	0.100317	0.920093	0.965306	no
1700012B15Rik	1700012B15Rik	1700012B15Rik	chr12:3235790-3309969	negative	positive	OK	3.74924	5.37059	0.518481	-0.59203	0.553831	0.74827	no
1700012D01Rik	1700012D01Rik	1700012D01Rik	chr10:127667122-127668851	negative	positive	OK	1.70338	0.78904	-1.11023	1.73797	0.0822157	0.21773	no
1700012D01Rik	1700012D01Rik	1700012D01Rik	chr10:127667122-127668851	negative	wildtype	OK	1.70338	1.72236	0.0159812	-0.0296132	0.976376	0.989339	no
1700012D01Rik	1700012D01Rik	1700012D01Rik	chr10:127667122-127668851	positive	wildtype	OK	0.78904	1.72236	1.12621	-1.93083	0.0535041	0.160129	no
1700012D14Rik	1700012D14Rik	1700012D14Rik	chr7:111117672-111122675	negative	positive	NOTEST	0.168526	0.181659	0.10826	-0.0682033	0.945624	1	no
1700012D14Rik	1700012D14Rik	1700012D14Rik	chr7:111117672-111122675	positive	wildtype	OK	0.181659	0.370959	1.03002	-0.81022	0.417814	0.63531	no
1700012D14Rik	1700012D14Rik	1700012D14Rik	chr7:111117672-111122675	negative	wildtype	OK	0.168526	0.370959	1.13828	-0.808124	0.419019	0.636638	no
1700012I11Rik	1700012I11Rik	1700012I11Rik	chr15:67226768-67377094	negative	positive	NOTEST	0	0	0	0	1	1	no
1700012I11Rik	1700012I11Rik	1700012I11Rik	chr15:67226768-67377094	negative	wildtype	NOTEST	0	0.0171642	1.79769e+308	1.79769e+308	0.251662	1	no
1700012I11Rik	1700012I11Rik	1700012I11Rik	chr15:67226768-67377094	positive	wildtype	NOTEST	0	0.0171642	1.79769e+308	1.79769e+308	0.251662	1	no
1700012L04Rik	1700012L04Rik	1700012L04Rik	chrX:9272783-9313245	positive	wildtype	NOTEST	0.0582463	0.0448432	-0.377277	0.0731341	0.941699	1	no
1700012L04Rik	1700012L04Rik	1700012L04Rik	chrX:9272783-9313245	negative	wildtype	NOTEST	0.0435533	0.0448432	0.0421094	-0.00825627	0.993413	1	no
1700012L04Rik	1700012L04Rik	1700012L04Rik	chrX:9272783-9313245	negative	positive	NOTEST	0.0435533	0.0582463	0.419386	-0.0939242	0.925169	1	no
1700012P22Rik	1700012P22Rik	1700012P22Rik	chr4:144418190-144438772	negative	positive	NOTEST	0	0	0	0	1	1	no
1700012P22Rik	1700012P22Rik	1700012P22Rik	chr4:144418190-144438772	negative	wildtype	NOTEST	0	0	0	0	1	1	no
1700012P22Rik	1700012P22Rik	1700012P22Rik	chr4:144418190-144438772	positive	wildtype	NOTEST	0	0	0	0	1	1	no
1700013D24Rik	1700013D24Rik	1700013D24Rik	chr6:124347593-124357086	negative	positive	NOTEST	0	0	0	0	1	1	no
1700013D24Rik	1700013D24Rik	1700013D24Rik	chr6:124347593-124357086	negative	wildtype	NOTEST	0	0	0	0	1	1	no
1700013D24Rik	1700013D24Rik	1700013D24Rik	chr6:124347593-124357086	positive	wildtype	NOTEST	0	0	0	0	1	1	no
1700013F07Rik	1700013F07Rik	1700013F07Rik	chr3:108537583-108544697	negative	wildtype	NOTEST	0.1031	0.0370543	-1.47633	0.56891	0.569417	1	no
1700013F07Rik	1700013F07Rik	1700013F07Rik	chr3:108537583-108544697	negative	positive	NOTEST	0.1031	0	-1.79769e+308	-1.79769e+308	0.159004	1	no
1700013F07Rik	1700013F07Rik	1700013F07Rik	chr3:108537583-108544697	positive	wildtype	NOTEST	0	0.0370543	1.79769e+308	1.79769e+308	0.251662	1	no
1700013G23Rik	1700013G23Rik	1700013G23Rik	chr11:59946891-59948147	negative	positive	OK	0.547871	0.33951	-0.690381	0.567498	0.570376	0.760515	no
1700013G23Rik	1700013G23Rik	1700013G23Rik	chr11:59946891-59948147	negative	wildtype	OK	0.547871	0.464334	-0.238673	0.212013	0.832097	0.921883	no
1700013G23Rik	1700013G23Rik	1700013G23Rik	chr11:59946891-59948147	positive	wildtype	OK	0.33951	0.464334	0.451708	-0.397199	0.691221	0.84105	no
1700013G24Rik	1700013G24Rik	1700013G24Rik	chr4:137453295-137455461	negative	positive	NOTEST	0	0	0	0	1	1	no
1700013G24Rik	1700013G24Rik	1700013G24Rik	chr4:137453295-137455461	negative	wildtype	NOTEST	0	0	0	0	1	1	no
1700013G24Rik	1700013G24Rik	1700013G24Rik	chr4:137453295-137455461	positive	wildtype	NOTEST	0	0	0	0	1	1	no
1700013H16Rik	1700013H16Rik	1700013H16Rik	chrX:53742900-53757831	negative	positive	NOTEST	0	0	0	0	1	1	no
1700013H16Rik	1700013H16Rik	1700013H16Rik	chrX:53742900-53757831	negative	wildtype	NOTEST	0	0	0	0	1	1	no
1700013H16Rik	1700013H16Rik	1700013H16Rik	chrX:53742900-53757831	positive	wildtype	NOTEST	0	0	0	0	1	1	no
1700013N18Rik	1700013N18Rik	1700013N18Rik	chr5:107744794-107875107	negative	positive	OK	0.291037	0.290289	-0.00371486	0.00275764	0.9978	0.999063	no
1700013N18Rik	1700013N18Rik	1700013N18Rik	chr5:107744794-107875107	negative	wildtype	OK	0.291037	0.331991	0.189941	-0.156791	0.87541	0.943495	no
1700013N18Rik	1700013N18Rik	1700013N18Rik	chr5:107744794-107875107	positive	wildtype	OK	0.290289	0.331991	0.193655	-0.132885	0.894284	0.953474	no
1700014N06Rik	1700014N06Rik	1700014N06Rik	chrX:136927324-136928373	positive	wildtype	NOTEST	0	0	0	0	1	1	no
1700014N06Rik	1700014N06Rik	1700014N06Rik	chrX:136927324-136928373	negative	positive	NOTEST	0.0166659	0	-1.79769e+308	-1.79769e+308	0.262515	1	no
1700014N06Rik	1700014N06Rik	1700014N06Rik	chrX:136927324-136928373	negative	wildtype	NOTEST	0.0166659	0	-1.79769e+308	-1.79769e+308	0.262515	1	no
1700015E13Rik	1700015E13Rik	1700015E13Rik	chr1:170308860-170312125	positive	wildtype	NOTEST	0	0	0	0	1	1	no
1700015E13Rik	1700015E13Rik	1700015E13Rik	chr1:170308860-170312125	negative	positive	NOTEST	0.134804	0	-1.79769e+308	-1.79769e+308	0.142226	1	no
1700015E13Rik	1700015E13Rik	1700015E13Rik	chr1:170308860-170312125	negative	wildtype	NOTEST	0.134804	0	-1.79769e+308	-1.79769e+308	0.142226	1	no
1700015F17Rik	1700015F17Rik	1700015F17Rik	chr5:5437826-5479143	negative	positive	NOTEST	0.152426	0.193892	0.347139	-0.25565	0.798221	1	no
1700015F17Rik	1700015F17Rik	1700015F17Rik	chr5:5437826-5479143	positive	wildtype	OK	0.193892	0.395434	1.02819	-1.00854	0.313196	0.534303	no
1700015F17Rik	1700015F17Rik	1700015F17Rik	chr5:5437826-5479143	negative	wildtype	OK	0.152426	0.395434	1.37533	-1.13485	0.256439	0.471828	no
1700015G11Rik	1700015G11Rik	1700015G11Rik	chr7:52011679-52015716	negative	positive	NOTEST	0	0	0	0	1	1	no
1700015G11Rik	1700015G11Rik	1700015G11Rik	chr7:52011679-52015716	negative	wildtype	NOTEST	0	0.0723925	1.79769e+308	1.79769e+308	0.253673	1	no
1700015G11Rik	1700015G11Rik	1700015G11Rik	chr7:52011679-52015716	positive	wildtype	NOTEST	0	0.0723925	1.79769e+308	1.79769e+308	0.253673	1	no
1700016C15Rik	1700016C15Rik	1700016C15Rik	chr1:177729813-177753305	negative	wildtype	OK	5.80106	1.15511	-2.32829	5.66772	1.44713e-08	4.30237e-07	yes
1700016C15Rik	1700016C15Rik	1700016C15Rik	chr1:177729813-177753305	negative	positive	OK	5.80106	2.19851	-1.39979	4.22832	2.35441e-05	0.000301255	yes
1700016C15Rik	1700016C15Rik	1700016C15Rik	chr1:177729813-177753305	positive	wildtype	OK	2.19851	1.15511	-0.928495	2.03976	0.0413739	0.13257	no
1700016D06Rik	1700016D06Rik	1700016D06Rik	chr8:11654923-11678750	negative	wildtype	NOTEST	0.0254933	0.0322857	0.34078	-0.164152	0.869611	1	no
1700016D06Rik	1700016D06Rik	1700016D06Rik	chr8:11654923-11678750	negative	positive	NOTEST	0.0254933	0	-1.79769e+308	-1.79769e+308	0.188919	1	no
1700016D06Rik	1700016D06Rik	1700016D06Rik	chr8:11654923-11678750	positive	wildtype	NOTEST	0	0.0322857	1.79769e+308	1.79769e+308	0.129495	1	no
1700016G22Rik	1700016G22Rik	1700016G22Rik	chr13:5855508-5858092	positive	wildtype	OK	0.375767	0.216201	-0.797465	0.680413	0.496243	0.702797	no
1700016G22Rik	1700016G22Rik	1700016G22Rik	chr13:5855508-5858092	negative	wildtype	OK	0.330275	0.216201	-0.611294	0.468874	0.639159	0.808362	no
1700016G22Rik	1700016G22Rik	1700016G22Rik	chr13:5855508-5858092	negative	positive	OK	0.330275	0.375767	0.186171	-0.1619	0.871385	0.941353	no
1700016H13Rik	1700016H13Rik	1700016H13Rik	chr5:103648586-103655732	negative	positive	NOTEST	0	0	0	0	1	1	no
1700016H13Rik	1700016H13Rik	1700016H13Rik	chr5:103648586-103655732	negative	wildtype	NOTEST	0	0	0	0	1	1	no
1700016H13Rik	1700016H13Rik	1700016H13Rik	chr5:103648586-103655732	positive	wildtype	NOTEST	0	0	0	0	1	1	no
1700016K19Rik	1700016K19Rik	1700016K19Rik	chr11:75999911-76003569	positive	wildtype	OK	0.32581	0.317219	-0.0385497	0.0429203	0.965765	0.984781	no
1700016K19Rik	1700016K19Rik	1700016K19Rik	chr11:75999911-76003569	negative	wildtype	OK	0.160319	0.317219	0.984534	-0.820869	0.411721	0.629661	no
1700016K19Rik	1700016K19Rik	1700016K19Rik	chr11:75999911-76003569	negative	positive	NOTEST	0.160319	0.32581	1.02308	-0.848969	0.395898	1	no
1700016L04Rik	1700016L04Rik	1700016L04Rik	chr10:14705608-14759019	negative	positive	NOTEST	0.0199577	0.0274914	0.462037	-0.100411	0.920018	1	no
1700016L04Rik	1700016L04Rik	1700016L04Rik	chr10:14705608-14759019	negative	wildtype	NOTEST	0.0199577	0	-1.79769e+308	-1.79769e+308	0.351893	1	no
1700016L04Rik	1700016L04Rik	1700016L04Rik	chr10:14705608-14759019	positive	wildtype	NOTEST	0.0274914	0	-1.79769e+308	-1.79769e+308	0.289709	1	no
1700016L21Rik	1700016L21Rik	1700016L21Rik	chr1:80445931-80475660	negative	positive	NOTEST	0	0	0	0	1	1	no
1700016L21Rik	1700016L21Rik	1700016L21Rik	chr1:80445931-80475660	negative	wildtype	NOTEST	0	0	0	0	1	1	no
1700016L21Rik	1700016L21Rik	1700016L21Rik	chr1:80445931-80475660	positive	wildtype	NOTEST	0	0	0	0	1	1	no
1700016M24Rik	1700016M24Rik	1700016M24Rik	chr15:74606027-74636318	negative	positive	NOTEST	0	0	0	0	1	1	no
1700016M24Rik	1700016M24Rik	1700016M24Rik	chr15:74606027-74636318	negative	wildtype	NOTEST	0	0	0	0	1	1	no
1700016M24Rik	1700016M24Rik	1700016M24Rik	chr15:74606027-74636318	positive	wildtype	NOTEST	0	0	0	0	1	1	no
1700016P04Rik	1700016P04Rik	1700016P04Rik	chr6:13413336-13415996	negative	positive	NOTEST	0	0	0	0	1	1	no
1700016P04Rik	1700016P04Rik	1700016P04Rik	chr6:13413336-13415996	negative	wildtype	NOTEST	0	0	0	0	1	1	no
1700016P04Rik	1700016P04Rik	1700016P04Rik	chr6:13413336-13415996	positive	wildtype	NOTEST	0	0	0	0	1	1	no
1700017B05Rik	1700017B05Rik	1700017B05Rik	chr9:57252321-57262599	positive	wildtype	OK	6.93919	2.8833	-1.26704	8.49027	0	0	yes
1700017B05Rik	1700017B05Rik	1700017B05Rik	chr9:57252321-57262599	negative	positive	OK	2.69638	6.93919	1.36374	-9.58149	0	0	yes
1700017B05Rik	1700017B05Rik	1700017B05Rik	chr9:57252321-57262599	negative	wildtype	OK	2.69638	2.8833	0.0966981	-0.644317	0.51937	0.721424	no
1700017D01Rik	1700017D01Rik	1700017D01Rik	chr19:11096815-11130878	negative	positive	NOTEST	0	0	0	0	1	1	no
1700017D01Rik	1700017D01Rik	1700017D01Rik	chr19:11096815-11130878	negative	wildtype	NOTEST	0	0	0	0	1	1	no
1700017D01Rik	1700017D01Rik	1700017D01Rik	chr19:11096815-11130878	positive	wildtype	NOTEST	0	0	0	0	1	1	no
1700017G19Rik	1700017G19Rik	1700017G19Rik	chr3:40504864-40522912	positive	wildtype	NOTEST	0	0	0	0	1	1	no
1700017G19Rik	1700017G19Rik	1700017G19Rik	chr3:40504864-40522912	negative	positive	NOTEST	0.00629049	0	-1.79769e+308	-1.79769e+308	0.262515	1	no
1700017G19Rik	1700017G19Rik	1700017G19Rik	chr3:40504864-40522912	negative	wildtype	NOTEST	0.00629049	0	-1.79769e+308	-1.79769e+308	0.262515	1	no
1700017J07Rik	1700017J07Rik	1700017J07Rik	chr2:168978268-168978906	negative	positive	NOTEST	0	0	0	0	1	1	no
1700017J07Rik	1700017J07Rik	1700017J07Rik	chr2:168978268-168978906	negative	wildtype	NOTEST	0	0	0	0	1	1	no
1700017J07Rik	1700017J07Rik	1700017J07Rik	chr2:168978268-168978906	positive	wildtype	NOTEST	0	0	0	0	1	1	no
1700017N19Rik	1700017N19Rik	1700017N19Rik	chr10:100592385-100618391	negative	positive	NOTEST	0	0	0	0	1	1	no
1700017N19Rik	1700017N19Rik	1700017N19Rik	chr10:100592385-100618391	negative	wildtype	NOTEST	0	0	0	0	1	1	no
1700017N19Rik	1700017N19Rik	1700017N19Rik	chr10:100592385-100618391	positive	wildtype	NOTEST	0	0	0	0	1	1	no
1700018A04Rik	1700018A04Rik	1700018A04Rik	chr13:31565491-31582513	negative	positive	NOTEST	0	0	0	0	1	1	no
1700018A04Rik	1700018A04Rik	1700018A04Rik	chr13:31565491-31582513	negative	wildtype	NOTEST	0	0	0	0	1	1	no
1700018A04Rik	1700018A04Rik	1700018A04Rik	chr13:31565491-31582513	positive	wildtype	NOTEST	0	0	0	0	1	1	no
1700018B08Rik	1700018B08Rik	1700018B08Rik	chr8:121530783-121541954	positive	wildtype	NOTEST	0.0885701	0.0227299	-1.96223	0.819094	0.412733	1	no
1700018B08Rik	1700018B08Rik	1700018B08Rik	chr8:121530783-121541954	negative	wildtype	NOTEST	0.0482238	0.0227299	-1.08515	0.406262	0.68455	1	no
1700018B08Rik	1700018B08Rik	1700018B08Rik	chr8:121530783-121541954	negative	positive	NOTEST	0.0482238	0.0885701	0.877074	-0.475465	0.634456	1	no
1700018B24Rik	1700018B24Rik	1700018B24Rik	chr3:48605730-48609100	negative	positive	NOTEST	0	0	0	0	1	1	no
1700018B24Rik	1700018B24Rik	1700018B24Rik	chr3:48605730-48609100	negative	wildtype	NOTEST	0	0	0	0	1	1	no
1700018B24Rik	1700018B24Rik	1700018B24Rik	chr3:48605730-48609100	positive	wildtype	NOTEST	0	0	0	0	1	1	no
1700018C11Rik	1700018C11Rik	1700018C11Rik	chr4:63607090-63622429	negative	positive	NOTEST	0	0	0	0	1	1	no
1700018C11Rik	1700018C11Rik	1700018C11Rik	chr4:63607090-63622429	negative	wildtype	NOTEST	0	0	0	0	1	1	no
1700018C11Rik	1700018C11Rik	1700018C11Rik	chr4:63607090-63622429	positive	wildtype	NOTEST	0	0	0	0	1	1	no
1700018F24Rik	1700018F24Rik	1700018F24Rik	chr5:145042989-145045678	negative	positive	NOTEST	0	0	0	0	1	1	no
1700018F24Rik	1700018F24Rik	1700018F24Rik	chr5:145042989-145045678	negative	wildtype	NOTEST	0	0	0	0	1	1	no
1700018F24Rik	1700018F24Rik	1700018F24Rik	chr5:145042989-145045678	positive	wildtype	NOTEST	0	0	0	0	1	1	no
1700018G05Rik	1700018G05Rik	1700018G05Rik	chrX:102928371-102929107	negative	positive	NOTEST	0	0	0	0	1	1	no
1700018G05Rik	1700018G05Rik	1700018G05Rik	chrX:102928371-102929107	negative	wildtype	NOTEST	0	0	0	0	1	1	no
1700018G05Rik	1700018G05Rik	1700018G05Rik	chrX:102928371-102929107	positive	wildtype	NOTEST	0	0	0	0	1	1	no
1700018L02Rik	1700018L02Rik	1700018L02Rik	chr19:29020831-29048729	negative	positive	OK	1.43668	1.24336	-0.208493	0.274083	0.784021	0.896609	no
1700018L02Rik	1700018L02Rik	1700018L02Rik	chr19:29020831-29048729	negative	wildtype	OK	1.43668	1.45555	0.0188291	-0.0286372	0.977154	0.989735	no
1700018L02Rik	1700018L02Rik	1700018L02Rik	chr19:29020831-29048729	positive	wildtype	OK	1.24336	1.45555	0.227322	-0.276721	0.781994	0.895458	no
1700018L24Rik	1700018L24Rik	1700018L24Rik	chr8:11840520-11855761	negative	wildtype	NOTEST	0.0845226	0.0231846	-1.86617	0.730404	0.465143	1	no
1700018L24Rik	1700018L24Rik	1700018L24Rik	chr8:11840520-11855761	negative	positive	NOTEST	0.0845226	0	-1.79769e+308	-1.79769e+308	0.140618	1	no
1700018L24Rik	1700018L24Rik	1700018L24Rik	chr8:11840520-11855761	positive	wildtype	NOTEST	0	0.0231846	1.79769e+308	1.79769e+308	0.253673	1	no
1700019A02Rik	1700019A02Rik	1700019A02Rik	chr1:53158576-53187617	positive	wildtype	NOTEST	0.0657716	0.0532287	-0.305258	0.144269	0.885288	1	no
1700019A02Rik	1700019A02Rik	1700019A02Rik	chr1:53158576-53187617	negative	positive	NOTEST	0	0.0657716	1.79769e+308	1.79769e+308	0.161546	1	no
1700019A02Rik	1700019A02Rik	1700019A02Rik	chr1:53158576-53187617	negative	wildtype	NOTEST	0	0.0532287	1.79769e+308	1.79769e+308	0.173084	1	no
1700019B03Rik	1700019B03Rik	1700019B03Rik	chr8:3470861-3487178	positive	wildtype	NOTEST	0.234751	0.184012	-0.351328	0.447213	0.654721	1	no
1700019B03Rik	1700019B03Rik	1700019B03Rik	chr8:3470861-3487178	negative	wildtype	NOTEST	0.226931	0.184012	-0.302451	0.337158	0.735998	1	no
1700019B03Rik	1700019B03Rik	1700019B03Rik	chr8:3470861-3487178	negative	positive	NOTEST	0.226931	0.234751	0.0488767	-0.057681	0.954003	1	no
1700019B21Rik	1700019B21Rik	1700019B21Rik	chrX:62510538-62527011	negative	positive	NOTEST	0	0	0	0	1	1	no
1700019B21Rik	1700019B21Rik	1700019B21Rik	chrX:62510538-62527011	negative	wildtype	NOTEST	0	0	0	0	1	1	no
1700019B21Rik	1700019B21Rik	1700019B21Rik	chrX:62510538-62527011	positive	wildtype	NOTEST	0	0	0	0	1	1	no
1700019D03Rik	1700019D03Rik	1700019D03Rik	chr1:52925126-52952840	positive	wildtype	OK	0.368163	0.485228	0.398317	-0.496646	0.619439	0.79427	no
1700019D03Rik	1700019D03Rik	1700019D03Rik	chr1:52925126-52952840	negative	positive	OK	0.250591	0.368163	0.555008	-0.510413	0.609762	0.787803	no
1700019D03Rik	1700019D03Rik	1700019D03Rik	chr1:52925126-52952840	negative	wildtype	OK	0.250591	0.485228	0.953325	-0.905156	0.365383	0.587188	no
1700019E08Rik	1700019E08Rik	1700019E08Rik	chr2:45696604-45698447	negative	wildtype	NOTEST	0	0	0	0	1	1	no
1700019E08Rik	1700019E08Rik	1700019E08Rik	chr2:45696604-45698447	positive	wildtype	NOTEST	0.0268792	0	-1.79769e+308	-1.79769e+308	0.254121	1	no
1700019E08Rik	1700019E08Rik	1700019E08Rik	chr2:45696604-45698447	negative	positive	NOTEST	0	0.0268792	1.79769e+308	1.79769e+308	0.254121	1	no
1700019E19Rik	1700019E19Rik	1700019E19Rik	chr12:86082560-86162459	negative	wildtype	OK	32.8266	26.6299	-0.301814	2.20873	0.0271937	0.0970557	no
1700019E19Rik	1700019E19Rik	1700019E19Rik	chr12:86082560-86162459	positive	wildtype	OK	31.2086	26.6299	-0.228893	1.36979	0.170753	0.361009	no
1700019E19Rik	1700019E19Rik	1700019E19Rik	chr12:86082560-86162459	negative	positive	OK	32.8266	31.2086	-0.0729217	0.47805	0.632615	0.803829	no
1700019G17Rik	1700019G17Rik	1700019G17Rik	chr6:85899049-85904938	positive	wildtype	OK	0.635845	0.487632	-0.382883	0.843993	0.398673	0.617929	no
1700019G17Rik	1700019G17Rik	1700019G17Rik	chr6:85899049-85904938	negative	wildtype	OK	0.274881	0.487632	0.826986	-0.924533	0.355209	0.577562	no
1700019G17Rik	1700019G17Rik	1700019G17Rik	chr6:85899049-85904938	negative	positive	OK	0.274881	0.635845	1.20987	-1.41673	0.156562	0.340992	no
1700019G24Rik	1700019G24Rik	1700019G24Rik	chr6:5725638-6028039	negative	positive	NOTEST	0	0	0	0	1	1	no
1700019G24Rik	1700019G24Rik	1700019G24Rik	chr6:5725638-6028039	negative	wildtype	NOTEST	0	0	0	0	1	1	no
1700019G24Rik	1700019G24Rik	1700019G24Rik	chr6:5725638-6028039	positive	wildtype	NOTEST	0	0	0	0	1	1	no
1700019L03Rik	1700019L03Rik	1700019L03Rik	chr2:32775820-32784405	positive	wildtype	OK	1.65682	1.30649	-0.34272	0.91871	0.358247	0.580515	no
1700019L03Rik	1700019L03Rik	1700019L03Rik	chr2:32775820-32784405	negative	wildtype	OK	0.811813	1.30649	0.68648	-1.62292	0.104606	0.25862	no
1700019L03Rik	1700019L03Rik	1700019L03Rik	chr2:32775820-32784405	negative	positive	OK	0.811813	1.65682	1.0292	-2.48222	0.0130567	0.0556557	no
1700019M22Rik	1700019M22Rik	1700019M22Rik	chr12:96046614-96047222	negative	positive	NOTEST	0	0	0	0	1	1	no
1700019M22Rik	1700019M22Rik	1700019M22Rik	chr12:96046614-96047222	negative	wildtype	NOTEST	0	0	0	0	1	1	no
1700019M22Rik	1700019M22Rik	1700019M22Rik	chr12:96046614-96047222	positive	wildtype	NOTEST	0	0	0	0	1	1	no
1700019N12Rik	1700019N12Rik	1700019N12Rik	chr19:6922425-6925380	negative	wildtype	NOTEST	0.0964179	0.165216	0.776984	-0.483538	0.628714	1	no
1700019N12Rik	1700019N12Rik	1700019N12Rik	chr19:6922425-6925380	negative	positive	NOTEST	0.0964179	0	-1.79769e+308	-1.79769e+308	0.133977	1	no
1700019N12Rik	1700019N12Rik	1700019N12Rik	chr19:6922425-6925380	positive	wildtype	NOTEST	0	0.165216	1.79769e+308	1.79769e+308	0.0626742	1	no
1700019N19Rik	1700019N19Rik	1700019N19Rik	chr19:58785802-58794414	negative	positive	NOTEST	0	0	0	0	1	1	no
1700019N19Rik	1700019N19Rik	1700019N19Rik	chr19:58785802-58794414	negative	wildtype	NOTEST	0	0	0	0	1	1	no
1700019N19Rik	1700019N19Rik	1700019N19Rik	chr19:58785802-58794414	positive	wildtype	NOTEST	0	0	0	0	1	1	no
1700019O17Rik	1700019O17Rik	1700019O17Rik	chr1:86426328-86428049	negative	positive	NOTEST	0	0	0	0	1	1	no
1700019O17Rik	1700019O17Rik	1700019O17Rik	chr1:86426328-86428049	negative	wildtype	NOTEST	0	0	0	0	1	1	no
1700019O17Rik	1700019O17Rik	1700019O17Rik	chr1:86426328-86428049	positive	wildtype	NOTEST	0	0	0	0	1	1	no
1700020A23Rik	1700020A23Rik	1700020A23Rik	chr2:130405258-130406074	positive	wildtype	NOTEST	0.0780522	0.0448263	-0.800095	0.206951	0.836048	1	no
1700020A23Rik	1700020A23Rik	1700020A23Rik	chr2:130405258-130406074	negative	positive	NOTEST	0	0.0780522	1.79769e+308	1.79769e+308	0.216577	1	no
1700020A23Rik	1700020A23Rik	1700020A23Rik	chr2:130405258-130406074	negative	wildtype	NOTEST	0	0.0448263	1.79769e+308	1.79769e+308	0.335658	1	no
1700020D05Rik	1700020D05Rik	1700020D05Rik	chr19:5495277-5510489	negative	positive	NOTEST	0.0705312	0.0240824	-1.55028	0.428925	0.667978	1	no
1700020D05Rik	1700020D05Rik	1700020D05Rik	chr19:5495277-5510489	negative	wildtype	NOTEST	0.0705312	0	-1.79769e+308	-1.79769e+308	0.194087	1	no
1700020D05Rik	1700020D05Rik	1700020D05Rik	chr19:5495277-5510489	positive	wildtype	NOTEST	0.0240824	0	-1.79769e+308	-1.79769e+308	0.326276	1	no
1700020G17Rik	1700020G17Rik	1700020G17Rik	chr10:110801173-110896507	negative	positive	NOTEST	0	0	0	0	1	1	no
1700020G17Rik	1700020G17Rik	1700020G17Rik	chr10:110801173-110896507	negative	wildtype	NOTEST	0	0	0	0	1	1	no
1700020G17Rik	1700020G17Rik	1700020G17Rik	chr10:110801173-110896507	positive	wildtype	NOTEST	0	0	0	0	1	1	no
1700020I14Rik	1700020I14Rik	1700020I14Rik	chr2:119594295-119600744	negative	positive	OK	11.38	9.75622	-0.222101	1.55457	0.12005	0.284744	no
1700020I14Rik	1700020I14Rik	1700020I14Rik	chr2:119594295-119600744	negative	wildtype	OK	11.38	10.4526	-0.122629	0.932807	0.35092	0.573622	no
1700020I14Rik	1700020I14Rik	1700020I14Rik	chr2:119594295-119600744	positive	wildtype	OK	9.75622	10.4526	0.0994719	-0.654664	0.512684	0.716244	no
1700020L24Rik	1700020L24Rik	1700020L24Rik	chr11:83437693-83441232	positive	wildtype	OK	0.436084	0.358207	-0.283813	0.334613	0.737917	0.870132	no
1700020L24Rik	1700020L24Rik	1700020L24Rik	chr11:83437693-83441232	negative	wildtype	OK	0.155035	0.358207	1.2082	-0.988178	0.323066	0.54478	no
1700020L24Rik	1700020L24Rik	1700020L24Rik	chr11:83437693-83441232	negative	positive	OK	0.155035	0.436084	1.49201	-1.25128	0.210832	0.415307	no
1700020M21Rik	1700020M21Rik	1700020M21Rik	chr9:120913773-120915250	negative	positive	NOTEST	0	0	0	0	1	1	no
1700020M21Rik	1700020M21Rik	1700020M21Rik	chr9:120913773-120915250	negative	wildtype	NOTEST	0	0	0	0	1	1	no
1700020M21Rik	1700020M21Rik	1700020M21Rik	chr9:120913773-120915250	positive	wildtype	NOTEST	0	0	0	0	1	1	no
1700020N01Rik	1700020N01Rik	1700020N01Rik	chr10:21593144-21622375	negative	positive	NOTEST	0	0	0	0	1	1	no
1700020N01Rik	1700020N01Rik	1700020N01Rik	chr10:21593144-21622375	negative	wildtype	NOTEST	0	0	0	0	1	1	no
1700020N01Rik	1700020N01Rik	1700020N01Rik	chr10:21593144-21622375	positive	wildtype	NOTEST	0	0	0	0	1	1	no
1700020N15Rik	1700020N15Rik	1700020N15Rik	chrX:69929259-70143588	negative	positive	NOTEST	0	0	0	0	1	1	no
1700020N15Rik	1700020N15Rik	1700020N15Rik	chrX:69929259-70143588	negative	wildtype	NOTEST	0	0	0	0	1	1	no
1700020N15Rik	1700020N15Rik	1700020N15Rik	chrX:69929259-70143588	positive	wildtype	NOTEST	0	0	0	0	1	1	no
1700020N18Rik	1700020N18Rik	1700020N18Rik	chr1:91404878-91406029	negative	positive	NOTEST	0	0	0	0	1	1	no
1700020N18Rik	1700020N18Rik	1700020N18Rik	chr1:91404878-91406029	negative	wildtype	NOTEST	0	0	0	0	1	1	no
1700020N18Rik	1700020N18Rik	1700020N18Rik	chr1:91404878-91406029	positive	wildtype	NOTEST	0	0	0	0	1	1	no
1700020O03Rik	1700020O03Rik	1700020O03Rik	chr12:86241877-86291368	negative	wildtype	OK	5.33945	4.77819	-0.160226	1.27347	0.202851	0.404857	no
1700020O03Rik	1700020O03Rik	1700020O03Rik	chr12:86241877-86291368	negative	positive	OK	5.33945	4.86116	-0.135389	1.01096	0.312036	0.533098	no
1700020O03Rik	1700020O03Rik	1700020O03Rik	chr12:86241877-86291368	positive	wildtype	OK	4.86116	4.77819	-0.024837	0.170474	0.864637	0.938108	no
1700021C14Rik	1700021C14Rik	1700021C14Rik	chr3:88282759-88296838	negative	positive	OK	1.85016	1.88928	0.0301922	-0.0466586	0.962785	0.983768	no
1700021C14Rik	1700021C14Rik	1700021C14Rik	chr3:88282759-88296838	positive	wildtype	OK	1.88928	2.55976	0.43817	-0.828943	0.407137	0.625742	no
1700021C14Rik	1700021C14Rik	1700021C14Rik	chr3:88282759-88296838	negative	wildtype	OK	1.85016	2.55976	0.468362	-0.757591	0.448696	0.662503	no
1700021F05Rik	1700021F05Rik	1700021F05Rik	chr10:43525120-43540994	positive	wildtype	OK	23.9611	24.3208	0.0214921	-0.144704	0.884944	0.949075	no
1700021F05Rik	1700021F05Rik	1700021F05Rik	chr10:43525120-43540994	negative	positive	OK	22.1256	23.9611	0.114977	-0.817327	0.413742	0.631599	no
1700021F05Rik	1700021F05Rik	1700021F05Rik	chr10:43525120-43540994	negative	wildtype	OK	22.1256	24.3208	0.136469	-1.02914	0.303415	0.524401	no
1700021F07Rik	1700021F07Rik	1700021F07Rik	chr2:173522591-173528502	negative	positive	NOTEST	0	0	0	0	1	1	no
1700021F07Rik	1700021F07Rik	1700021F07Rik	chr2:173522591-173528502	negative	wildtype	NOTEST	0	0	0	0	1	1	no
1700021F07Rik	1700021F07Rik	1700021F07Rik	chr2:173522591-173528502	positive	wildtype	NOTEST	0	0	0	0	1	1	no
1700021K19Rik	1700021K19Rik	1700021K19Rik	chr16:32821701-32868366	negative	positive	OK	5.06374	4.35851	-0.21637	1.65542	0.0978395	0.246683	no
1700021K19Rik	1700021K19Rik	1700021K19Rik	chr16:32821701-32868366	negative	wildtype	OK	5.06374	4.50898	-0.167404	1.38508	0.166029	0.354768	no
1700021K19Rik	1700021K19Rik	1700021K19Rik	chr16:32821701-32868366	positive	wildtype	OK	4.35851	4.50898	0.0489654	-0.343546	0.731188	0.86589	no
1700021N21Rik	1700021N21Rik	1700021N21Rik	chr4:134448764-134450171	negative	positive	NOTEST	0	0	0	0	1	1	no
1700021N21Rik	1700021N21Rik	1700021N21Rik	chr4:134448764-134450171	negative	wildtype	NOTEST	0	0	0	0	1	1	no
1700021N21Rik	1700021N21Rik	1700021N21Rik	chr4:134448764-134450171	positive	wildtype	NOTEST	0	0	0	0	1	1	no
1700022A21Rik	1700022A21Rik	1700022A21Rik	chr5:24645452-24648860	negative	positive	NOTEST	0	0	0	0	1	1	no
1700022A21Rik	1700022A21Rik	1700022A21Rik	chr5:24645452-24648860	negative	wildtype	NOTEST	0	0	0	0	1	1	no
1700022A21Rik	1700022A21Rik	1700022A21Rik	chr5:24645452-24648860	positive	wildtype	NOTEST	0	0	0	0	1	1	no
1700022A22Rik	1700022A22Rik	1700022A22Rik	chr15:46324584-46373899	negative	positive	NOTEST	0	0	0	0	1	1	no
1700022A22Rik	1700022A22Rik	1700022A22Rik	chr15:46324584-46373899	negative	wildtype	NOTEST	0	0	0	0	1	1	no
1700022A22Rik	1700022A22Rik	1700022A22Rik	chr15:46324584-46373899	positive	wildtype	NOTEST	0	0	0	0	1	1	no
1700022E09Rik	1700022E09Rik	1700022E09Rik	chr16:59466871-59469238	positive	wildtype	NOTEST	0	0	0	0	1	1	no
1700022E09Rik	1700022E09Rik	1700022E09Rik	chr16:59466871-59469238	negative	positive	NOTEST	0.0784995	0	-1.79769e+308	-1.79769e+308	0.262515	1	no
1700022E09Rik	1700022E09Rik	1700022E09Rik	chr16:59466871-59469238	negative	wildtype	NOTEST	0.0784995	0	-1.79769e+308	-1.79769e+308	0.262515	1	no
1700022H16Rik	1700022H16Rik	1700022H16Rik	chr12:9565235-9570585	negative	wildtype	NOTEST	0	0	0	0	1	1	no
1700022H16Rik	1700022H16Rik	1700022H16Rik	chr12:9565235-9570585	positive	wildtype	NOTEST	0.0717238	0	-1.79769e+308	-1.79769e+308	0.231485	1	no
1700022H16Rik	1700022H16Rik	1700022H16Rik	chr12:9565235-9570585	negative	positive	NOTEST	0	0.0717238	1.79769e+308	1.79769e+308	0.231485	1	no
1700022I11Rik	1700022I11Rik	1700022I11Rik	chr4:42969945-42974325	negative	positive	NOTEST	0.129828	0.108095	-0.264302	0.378775	0.704855	1	no
1700022I11Rik	1700022I11Rik	1700022I11Rik	chr4:42969945-42974325	negative	wildtype	NOTEST	0.129828	0.183381	0.498237	-0.777841	0.436663	1	no
1700022I11Rik	1700022I11Rik	1700022I11Rik	chr4:42969945-42974325	positive	wildtype	NOTEST	0.108095	0.183381	0.762539	-1.3203	0.186735	1	no
1700022P22Rik	1700022P22Rik	1700022P22Rik	chr1:191036821-191042941	positive	wildtype	OK	0.423206	0.324536	-0.38298	0.281608	0.778244	0.89334	no
1700022P22Rik	1700022P22Rik	1700022P22Rik	chr1:191036821-191042941	negative	wildtype	OK	0.0563329	0.324536	2.52633	-0.977472	0.328336	0.550106	no
1700022P22Rik	1700022P22Rik	1700022P22Rik	chr1:191036821-191042941	negative	positive	OK	0.0563329	0.423206	2.90931	-1.14217	0.253383	0.468503	no
1700023A16Rik	1700023A16Rik	1700023A16Rik	chr6:146850109-146871404	positive	wildtype	NOTEST	0	0	0	0	1	1	no
1700023A16Rik	1700023A16Rik	1700023A16Rik	chr6:146850109-146871404	negative	positive	NOTEST	0.0396849	0	-1.79769e+308	-1.79769e+308	0.175822	1	no
1700023A16Rik	1700023A16Rik	1700023A16Rik	chr6:146850109-146871404	negative	wildtype	NOTEST	0.0396849	0	-1.79769e+308	-1.79769e+308	0.175822	1	no
1700023C21Rik	1700023C21Rik	1700023C21Rik	chr11:109845877-109848476	negative	positive	NOTEST	0	0	0	0	1	1	no
1700023C21Rik	1700023C21Rik	1700023C21Rik	chr11:109845877-109848476	negative	wildtype	NOTEST	0	0	0	0	1	1	no
1700023C21Rik	1700023C21Rik	1700023C21Rik	chr11:109845877-109848476	positive	wildtype	NOTEST	0	0	0	0	1	1	no
1700023E05Rik	1700023E05Rik	1700023E05Rik	chr5:77016022-77061522	negative	wildtype	NOTEST	0.0181315	0.0212722	0.230473	-0.0933804	0.925601	1	no
1700023E05Rik	1700023E05Rik	1700023E05Rik	chr5:77016022-77061522	negative	positive	NOTEST	0.0181315	0	-1.79769e+308	-1.79769e+308	0.222741	1	no
1700023E05Rik	1700023E05Rik	1700023E05Rik	chr5:77016022-77061522	positive	wildtype	NOTEST	0	0.0212722	1.79769e+308	1.79769e+308	0.181539	1	no
1700023F02Rik	1700023F02Rik	1700023F02Rik	chr10:66120608-66124064	negative	positive	NOTEST	0	0	0	0	1	1	no
1700023F02Rik	1700023F02Rik	1700023F02Rik	chr10:66120608-66124064	negative	wildtype	NOTEST	0	0	0	0	1	1	no
1700023F02Rik	1700023F02Rik	1700023F02Rik	chr10:66120608-66124064	positive	wildtype	NOTEST	0	0	0	0	1	1	no
1700023F06Rik	1700023F06Rik	1700023F06Rik	chr11:103198946-103218432	positive	wildtype	OK	0.617838	0.426784	-0.533723	0.779752	0.435537	0.651265	no
1700023F06Rik	1700023F06Rik	1700023F06Rik	chr11:103198946-103218432	negative	wildtype	OK	0.216419	0.426784	0.979679	-0.932952	0.350845	0.573564	no
1700023F06Rik	1700023F06Rik	1700023F06Rik	chr11:103198946-103218432	negative	positive	OK	0.216419	0.617838	1.5134	-1.49874	0.13394	0.30724	no
1700023L04Rik	1700023L04Rik	1700023L04Rik	chr6:29985328-29993531	negative	positive	NOTEST	0	0	0	0	1	1	no
1700023L04Rik	1700023L04Rik	1700023L04Rik	chr6:29985328-29993531	negative	wildtype	NOTEST	0	0.0362871	1.79769e+308	1.79769e+308	0.362342	1	no
1700023L04Rik	1700023L04Rik	1700023L04Rik	chr6:29985328-29993531	positive	wildtype	NOTEST	0	0.0362871	1.79769e+308	1.79769e+308	0.362342	1	no
1700024B18Rik	1700024B18Rik	1700024B18Rik	chr14:123978290-124677127	negative	positive	NOTEST	0	0	0	0	1	1	no
1700024B18Rik	1700024B18Rik	1700024B18Rik	chr14:123978290-124677127	negative	wildtype	NOTEST	0	0	0	0	1	1	no
1700024B18Rik	1700024B18Rik	1700024B18Rik	chr14:123978290-124677127	positive	wildtype	NOTEST	0	0	0	0	1	1	no
1700024F13Rik	1700024F13Rik	1700024F13Rik	chr13:3498049-3501393	negative	positive	NOTEST	0.226854	0.0724041	-1.64762	0.933627	0.350496	1	no
1700024F13Rik	1700024F13Rik	1700024F13Rik	chr13:3498049-3501393	negative	wildtype	NOTEST	0.226854	0.174429	-0.379125	0.279192	0.780098	1	no
1700024F13Rik	1700024F13Rik	1700024F13Rik	chr13:3498049-3501393	positive	wildtype	NOTEST	0.0724041	0.174429	1.26849	-0.733214	0.463428	1	no
1700024G13Rik	1700024G13Rik	1700024G13Rik	chr14:32376501-32388373	negative	positive	NOTEST	0	0	0	0	1	1	no
1700024G13Rik	1700024G13Rik	1700024G13Rik	chr14:32376501-32388373	negative	wildtype	NOTEST	0	0	0	0	1	1	no
1700024G13Rik	1700024G13Rik	1700024G13Rik	chr14:32376501-32388373	positive	wildtype	NOTEST	0	0	0	0	1	1	no
1700024P03Rik	1700024P03Rik	1700024P03Rik	chr2:110017816-110050479	positive	wildtype	NOTEST	0.176455	0.188567	0.0957802	-0.0512913	0.959093	1	no
1700024P03Rik	1700024P03Rik	1700024P03Rik	chr2:110017816-110050479	negative	positive	NOTEST	0.10855	0.176455	0.700939	-0.349873	0.726434	1	no
1700024P03Rik	1700024P03Rik	1700024P03Rik	chr2:110017816-110050479	negative	wildtype	NOTEST	0.10855	0.188567	0.79672	-0.45092	0.652047	1	no
1700024P04Rik	1700024P04Rik	1700024P04Rik	chr13:98984089-98984565	negative	positive	NOTEST	0	0	0	0	1	1	no
1700024P04Rik	1700024P04Rik	1700024P04Rik	chr13:98984089-98984565	negative	wildtype	NOTEST	0	0	0	0	1	1	no
1700024P04Rik	1700024P04Rik	1700024P04Rik	chr13:98984089-98984565	positive	wildtype	NOTEST	0	0	0	0	1	1	no
1700024P16Rik	1700024P16Rik	1700024P16Rik	chr4:104913455-105016863	negative	positive	NOTEST	0.236063	0.10154	-1.21713	1.8626	0.0625188	1	no
1700024P16Rik	1700024P16Rik	1700024P16Rik	chr4:104913455-105016863	negative	wildtype	NOTEST	0.236063	0.260391	0.141507	-0.267929	0.788754	1	no
1700024P16Rik	1700024P16Rik	1700024P16Rik	chr4:104913455-105016863	positive	wildtype	NOTEST	0.10154	0.260391	1.35863	-2.28597	0.0222561	1	no
1700025B11Rik	1700025B11Rik	1700025B11Rik	chr15:77558239-77561892	negative	positive	NOTEST	0	0	0	0	1	1	no
1700025B11Rik	1700025B11Rik	1700025B11Rik	chr15:77558239-77561892	negative	wildtype	NOTEST	0	0	0	0	1	1	no
1700025B11Rik	1700025B11Rik	1700025B11Rik	chr15:77558239-77561892	positive	wildtype	NOTEST	0	0	0	0	1	1	no
1700025C18Rik	1700025C18Rik	1700025C18Rik	chr2:165078692-165090750	negative	positive	NOTEST	0	0	0	0	1	1	no
1700025C18Rik	1700025C18Rik	1700025C18Rik	chr2:165078692-165090750	negative	wildtype	NOTEST	0	0	0	0	1	1	no
1700025C18Rik	1700025C18Rik	1700025C18Rik	chr2:165078692-165090750	positive	wildtype	NOTEST	0	0	0	0	1	1	no
1700025E21Rik	1700025E21Rik	1700025E21Rik	chr6:30509848-30520253	negative	positive	OK	0.424005	0.263965	-0.683736	0.686937	0.492122	0.699685	no
1700025E21Rik	1700025E21Rik	1700025E21Rik	chr6:30509848-30520253	negative	wildtype	OK	0.424005	0.468198	0.143038	-0.170083	0.864945	0.938295	no
1700025E21Rik	1700025E21Rik	1700025E21Rik	chr6:30509848-30520253	positive	wildtype	OK	0.263965	0.468198	0.826774	-1.01986	0.307797	0.528588	no
1700025F22Rik	1700025F22Rik	1700025F22Rik	chr19:11139682-11165320	negative	positive	NOTEST	0	0	0	0	1	1	no
1700025F22Rik	1700025F22Rik	1700025F22Rik	chr19:11139682-11165320	negative	wildtype	NOTEST	0	0	0	0	1	1	no
1700025F22Rik	1700025F22Rik	1700025F22Rik	chr19:11139682-11165320	positive	wildtype	NOTEST	0	0	0	0	1	1	no
1700025F24Rik	1700025F24Rik	1700025F24Rik	chr10:119413443-119426864	negative	positive	NOTEST	0	0	0	0	1	1	no
1700025F24Rik	1700025F24Rik	1700025F24Rik	chr10:119413443-119426864	negative	wildtype	NOTEST	0	0	0	0	1	1	no
1700025F24Rik	1700025F24Rik	1700025F24Rik	chr10:119413443-119426864	positive	wildtype	NOTEST	0	0	0	0	1	1	no
1700025G04Rik	1700025G04Rik	1700025G04Rik	chr1:151884523-152090320	positive	wildtype	OK	2.31123	2.97469	0.364079	-2.726	0.00641066	0.0319786	yes
1700025G04Rik	1700025G04Rik	1700025G04Rik	chr1:151884523-152090320	negative	positive	OK	2.66483	2.31123	-0.205385	1.64689	0.0995814	0.249743	no
1700025G04Rik	1700025G04Rik	1700025G04Rik	chr1:151884523-152090320	negative	wildtype	OK	2.66483	2.97469	0.158695	-1.42217	0.154976	0.338762	no
1700025K23Rik	1700025K23Rik	1700025K23Rik	chr10:39118807-39133895	positive	wildtype	OK	1.09552	1.64614	0.587474	-1.20896	0.226677	0.435707	no
1700025K23Rik	1700025K23Rik	1700025K23Rik	chr10:39118807-39133895	negative	positive	OK	0.719445	1.09552	0.606655	-0.884318	0.376524	0.597415	no
1700025K23Rik	1700025K23Rik	1700025K23Rik	chr10:39118807-39133895	negative	wildtype	OK	0.719445	1.64614	1.19413	-1.8238	0.0681823	0.190856	no
1700025K24Rik	1700025K24Rik	1700025K24Rik	chr17:54352582-54370074	negative	positive	NOTEST	0	0	0	0	1	1	no
1700025K24Rik	1700025K24Rik	1700025K24Rik	chr17:54352582-54370074	negative	wildtype	NOTEST	0	0	0	0	1	1	no
1700025K24Rik	1700025K24Rik	1700025K24Rik	chr17:54352582-54370074	positive	wildtype	NOTEST	0	0	0	0	1	1	no
1700025M24Rik	1700025M24Rik	1700025M24Rik	chr5:73268579-73284184	negative	positive	NOTEST	0	0	0	0	1	1	no
1700025M24Rik	1700025M24Rik	1700025M24Rik	chr5:73268579-73284184	negative	wildtype	NOTEST	0	0	0	0	1	1	no
1700025M24Rik	1700025M24Rik	1700025M24Rik	chr5:73268579-73284184	positive	wildtype	NOTEST	0	0	0	0	1	1	no
1700025N23Rik	1700025N23Rik	1700025N23Rik	chr6:38918985-39084579	negative	wildtype	NOTEST	0.0713038	0.0410882	-0.795255	0.307716	0.758298	1	no
1700025N23Rik	1700025N23Rik	1700025N23Rik	chr6:38918985-39084579	negative	positive	NOTEST	0.0713038	0	-1.79769e+308	-1.79769e+308	0.185149	1	no
1700025N23Rik	1700025N23Rik	1700025N23Rik	chr6:38918985-39084579	positive	wildtype	NOTEST	0	0.0410882	1.79769e+308	1.79769e+308	0.2377	1	no
1700026D08Rik	1700026D08Rik	1700026D08Rik	chr7:83775616-83794839	negative	positive	NOTEST	0	0	0	0	1	1	no
1700026D08Rik	1700026D08Rik	1700026D08Rik	chr7:83775616-83794839	negative	wildtype	NOTEST	0	0.0131404	1.79769e+308	1.79769e+308	0.251662	1	no
1700026D08Rik	1700026D08Rik	1700026D08Rik	chr7:83775616-83794839	positive	wildtype	NOTEST	0	0.0131404	1.79769e+308	1.79769e+308	0.251662	1	no
1700026D11Rik	1700026D11Rik	1700026D11Rik	chr2:132490727-132524057	negative	positive	NOTEST	0	0	0	0	1	1	no
1700026D11Rik	1700026D11Rik	1700026D11Rik	chr2:132490727-132524057	negative	wildtype	NOTEST	0	0	0	0	1	1	no
1700026D11Rik	1700026D11Rik	1700026D11Rik	chr2:132490727-132524057	positive	wildtype	NOTEST	0	0	0	0	1	1	no
1700026F02Rik	1700026F02Rik	1700026F02Rik	chr8:71006727-71026755	negative	positive	NOTEST	0	0	0	0	1	1	no
1700026F02Rik	1700026F02Rik	1700026F02Rik	chr8:71006727-71026755	negative	wildtype	NOTEST	0	0	0	0	1	1	no
1700026F02Rik	1700026F02Rik	1700026F02Rik	chr8:71006727-71026755	positive	wildtype	NOTEST	0	0	0	0	1	1	no
1700026J04Rik	1700026J04Rik	1700026J04Rik	chr13:34909963-34919992	negative	positive	OK	0.276145	0.108357	-1.34964	1.87017	0.0614602	0.176969	no
1700026J04Rik	1700026J04Rik	1700026J04Rik	chr13:34909963-34919992	negative	wildtype	OK	0.276145	0.296186	0.10108	-0.173156	0.862529	0.937106	no
1700026J04Rik	1700026J04Rik	1700026J04Rik	chr13:34909963-34919992	positive	wildtype	OK	0.108357	0.296186	1.45072	-2.19344	0.0282759	0.100006	no
1700026L06Rik	1700026L06Rik	1700026L06Rik	chr2:28692079-28699651	negative	wildtype	OK	0.394205	0.132082	-1.57751	1.12688	0.259792	0.475425	no
1700026L06Rik	1700026L06Rik	1700026L06Rik	chr2:28692079-28699651	positive	wildtype	NOTEST	0.287673	0.132082	-1.12299	0.814068	0.415606	1	no
1700026L06Rik	1700026L06Rik	1700026L06Rik	chr2:28692079-28699651	negative	positive	OK	0.394205	0.287673	-0.454514	0.388279	0.69781	0.844867	no
1700027A15Rik	1700027A15Rik	1700027A15Rik	chr1:73016035-73025508	negative	positive	NOTEST	0	0	0	0	1	1	no
1700027A15Rik	1700027A15Rik	1700027A15Rik	chr1:73016035-73025508	negative	wildtype	NOTEST	0	0	0	0	1	1	no
1700027A15Rik	1700027A15Rik	1700027A15Rik	chr1:73016035-73025508	positive	wildtype	NOTEST	0	0	0	0	1	1	no
1700027A23Rik	1700027A23Rik	1700027A23Rik	chr3:105996956-106014646	positive	wildtype	NOTEST	0	0	0	0	1	1	no
1700027A23Rik	1700027A23Rik	1700027A23Rik	chr3:105996956-106014646	negative	positive	NOTEST	0.0200146	0	-1.79769e+308	-1.79769e+308	0.29539	1	no
1700027A23Rik	1700027A23Rik	1700027A23Rik	chr3:105996956-106014646	negative	wildtype	NOTEST	0.0200146	0	-1.79769e+308	-1.79769e+308	0.29539	1	no
1700027D21Rik	1700027D21Rik	1700027D21Rik	chr10:76562271-76570200	negative	wildtype	NOTEST	0.0153678	0.0127081	-0.274158	0.0853998	0.931944	1	no
1700027D21Rik	1700027D21Rik	1700027D21Rik	chr10:76562271-76570200	negative	positive	NOTEST	0.0153678	0	-1.79769e+308	-1.79769e+308	0.272108	1	no
1700027D21Rik	1700027D21Rik	1700027D21Rik	chr10:76562271-76570200	positive	wildtype	NOTEST	0	0.0127081	1.79769e+308	1.79769e+308	0.251662	1	no
1700027F09Rik	1700027F09Rik	1700027F09Rik	chr5:64454812-64467942	negative	wildtype	NOTEST	0	0	0	0	1	1	no
1700027F09Rik	1700027F09Rik	1700027F09Rik	chr5:64454812-64467942	positive	wildtype	NOTEST	0.0232162	0	-1.79769e+308	-1.79769e+308	0.254121	1	no
1700027F09Rik	1700027F09Rik	1700027F09Rik	chr5:64454812-64467942	negative	positive	NOTEST	0	0.0232162	1.79769e+308	1.79769e+308	0.254121	1	no
1700027H10Rik	1700027H10Rik	1700027H10Rik	chr3:45378397-45439309	negative	positive	NOTEST	0	0	0	0	1	1	no
1700027H10Rik	1700027H10Rik	1700027H10Rik	chr3:45378397-45439309	negative	wildtype	NOTEST	0	0	0	0	1	1	no
1700027H10Rik	1700027H10Rik	1700027H10Rik	chr3:45378397-45439309	positive	wildtype	NOTEST	0	0	0	0	1	1	no
1700027I24Rik	1700027I24Rik	1700027I24Rik	chr9:36668855-36693189	positive	wildtype	NOTEST	0.14085	0.0219865	-2.67947	1.11548	0.264643	1	no
1700027I24Rik	1700027I24Rik	1700027I24Rik	chr9:36668855-36693189	negative	positive	NOTEST	0	0.14085	1.79769e+308	1.79769e+308	0.0780395	1	no
1700027I24Rik	1700027I24Rik	1700027I24Rik	chr9:36668855-36693189	negative	wildtype	NOTEST	0	0.0219865	1.79769e+308	1.79769e+308	0.253673	1	no
1700027J07Rik	1700027J07Rik	1700027J07Rik	chr10:43746157-43765836	negative	positive	NOTEST	0	0	0	0	1	1	no
1700027J07Rik	1700027J07Rik	1700027J07Rik	chr10:43746157-43765836	negative	wildtype	NOTEST	0	0	0	0	1	1	no
1700027J07Rik	1700027J07Rik	1700027J07Rik	chr10:43746157-43765836	positive	wildtype	NOTEST	0	0	0	0	1	1	no
1700028B04Rik	1700028B04Rik	1700028B04Rik	chr7:28496940-28497492	negative	positive	NOTEST	0	0	0	0	1	1	no
1700028B04Rik	1700028B04Rik	1700028B04Rik	chr7:28496940-28497492	negative	wildtype	NOTEST	0	0	0	0	1	1	no
1700028B04Rik	1700028B04Rik	1700028B04Rik	chr7:28496940-28497492	positive	wildtype	NOTEST	0	0	0	0	1	1	no
1700028D13Rik	1700028D13Rik	1700028D13Rik	chr5:112206762-112210002	negative	positive	NOTEST	0	0	0	0	1	1	no
1700028D13Rik	1700028D13Rik	1700028D13Rik	chr5:112206762-112210002	negative	wildtype	NOTEST	0	0	0	0	1	1	no
1700028D13Rik	1700028D13Rik	1700028D13Rik	chr5:112206762-112210002	positive	wildtype	NOTEST	0	0	0	0	1	1	no
1700028E10Rik	1700028E10Rik	1700028E10Rik	chr5:151368674-151414083	positive	wildtype	NOTEST	0.058509	0.0689167	0.236196	-0.105839	0.91571	1	no
1700028E10Rik	1700028E10Rik	1700028E10Rik	chr5:151368674-151414083	negative	positive	NOTEST	0.00932782	0.058509	2.64904	-0.935192	0.349689	1	no
1700028E10Rik	1700028E10Rik	1700028E10Rik	chr5:151368674-151414083	negative	wildtype	NOTEST	0.00932782	0.0689167	2.88524	-1.12089	0.262336	1	no
1700028I16Rik	1700028I16Rik	1700028I16Rik	chr10:82812122-82824242	negative	positive	NOTEST	0	0	0	0	1	1	no
1700028I16Rik	1700028I16Rik	1700028I16Rik	chr10:82812122-82824242	negative	wildtype	NOTEST	0	0.0199138	1.79769e+308	1.79769e+308	0.253673	1	no
1700028I16Rik	1700028I16Rik	1700028I16Rik	chr10:82812122-82824242	positive	wildtype	NOTEST	0	0.0199138	1.79769e+308	1.79769e+308	0.253673	1	no
1700028J19Rik	1700028J19Rik	1700028J19Rik	chr7:44229929-44236122	positive	wildtype	NOTEST	0.254943	0.273602	0.101907	-0.126157	0.899607	1	no
1700028J19Rik	1700028J19Rik	1700028J19Rik	chr7:44229929-44236122	negative	positive	NOTEST	0.174638	0.254943	0.54581	-0.521709	0.601873	1	no
1700028J19Rik	1700028J19Rik	1700028J19Rik	chr7:44229929-44236122	negative	wildtype	NOTEST	0.174638	0.273602	0.647717	-0.625199	0.531841	1	no
1700028K03Rik	1700028K03Rik	1700028K03Rik	chr5:107534710-107661838	negative	positive	OK	0.523333	0.37787	-0.469839	0.77794	0.436604	0.652272	no
1700028K03Rik	1700028K03Rik	1700028K03Rik	chr5:107534710-107661838	negative	wildtype	OK	0.523333	0.548349	0.0673639	-0.0981371	0.921823	0.966018	no
1700028K03Rik	1700028K03Rik	1700028K03Rik	chr5:107534710-107661838	positive	wildtype	OK	0.37787	0.548349	0.537203	-0.682445	0.494958	0.701875	no
1700028M03Rik	1700028M03Rik	1700028M03Rik	chr3:83555366-83574118	negative	positive	NOTEST	0	0	0	0	1	1	no
1700028M03Rik	1700028M03Rik	1700028M03Rik	chr3:83555366-83574118	negative	wildtype	NOTEST	0	0	0	0	1	1	no
1700028M03Rik	1700028M03Rik	1700028M03Rik	chr3:83555366-83574118	positive	wildtype	NOTEST	0	0	0	0	1	1	no
1700028P14Rik	1700028P14Rik	1700028P14Rik	chr19:23558759-23652812	negative	positive	NOTEST	0	0	0	0	1	1	no
1700028P14Rik	1700028P14Rik	1700028P14Rik	chr19:23558759-23652812	negative	wildtype	NOTEST	0	0.022229	1.79769e+308	1.79769e+308	0.253673	1	no
1700028P14Rik	1700028P14Rik	1700028P14Rik	chr19:23558759-23652812	positive	wildtype	NOTEST	0	0.022229	1.79769e+308	1.79769e+308	0.253673	1	no
1700028P15Rik	1700028P15Rik	1700028P15Rik	chr2:171956878-171962799	negative	positive	NOTEST	0	0	0	0	1	1	no
1700028P15Rik	1700028P15Rik	1700028P15Rik	chr2:171956878-171962799	negative	wildtype	NOTEST	0	0	0	0	1	1	no
1700028P15Rik	1700028P15Rik	1700028P15Rik	chr2:171956878-171962799	positive	wildtype	NOTEST	0	0	0	0	1	1	no
1700029B22Rik	1700029B22Rik	1700029B22Rik	chr7:131146438-131150578	negative	positive	NOTEST	0	0	0	0	1	1	no
1700029B22Rik	1700029B22Rik	1700029B22Rik	chr7:131146438-131150578	negative	wildtype	NOTEST	0	0	0	0	1	1	no
1700029B22Rik	1700029B22Rik	1700029B22Rik	chr7:131146438-131150578	positive	wildtype	NOTEST	0	0	0	0	1	1	no
1700029F09Rik	1700029F09Rik	1700029F09Rik	chr1:44086616-44102388	negative	positive	OK	7.85691	7.86189	0.000914597	-0.00575906	0.995405	0.997818	no
1700029F09Rik	1700029F09Rik	1700029F09Rik	chr1:44086616-44102388	positive	wildtype	OK	7.86189	8.44615	0.103417	-0.631277	0.527859	0.728186	no
1700029F09Rik	1700029F09Rik	1700029F09Rik	chr1:44086616-44102388	negative	wildtype	OK	7.85691	8.44615	0.104332	-0.689283	0.490645	0.698509	no
1700029F12Rik	1700029F12Rik	1700029F12Rik	chr13:97021863-97034362	positive	wildtype	NOTEST	0	0	0	0	1	1	no
1700029F12Rik	1700029F12Rik	1700029F12Rik	chr13:97021863-97034362	negative	positive	NOTEST	0.0195481	0	-1.79769e+308	-1.79769e+308	0.321339	1	no
1700029F12Rik	1700029F12Rik	1700029F12Rik	chr13:97021863-97034362	negative	wildtype	NOTEST	0.0195481	0	-1.79769e+308	-1.79769e+308	0.321339	1	no
1700029G01Rik	1700029G01Rik	1700029G01Rik	chr4:126150601-126163341	negative	positive	OK	1.13545	0.967502	-0.230932	0.583613	0.559481	0.752644	no
1700029G01Rik	1700029G01Rik	1700029G01Rik	chr4:126150601-126163341	negative	wildtype	OK	1.13545	1.07344	-0.081031	0.18667	0.85192	0.931855	no
1700029G01Rik	1700029G01Rik	1700029G01Rik	chr4:126150601-126163341	positive	wildtype	OK	0.967502	1.07344	0.149901	-0.388548	0.697611	0.844738	no
1700029H14Rik	1700029H14Rik	1700029H14Rik	chr8:13550732-13562448	positive	wildtype	NOTEST	0.188621	0.0275936	-2.77308	1.09277	0.274495	1	no
1700029H14Rik	1700029H14Rik	1700029H14Rik	chr8:13550732-13562448	negative	wildtype	NOTEST	0.104766	0.0275936	-1.92476	0.725196	0.468332	1	no
1700029H14Rik	1700029H14Rik	1700029H14Rik	chr8:13550732-13562448	negative	positive	NOTEST	0.104766	0.188621	0.848319	-0.67193	0.501628	1	no
1700029I01Rik	1700029I01Rik	1700029I01Rik	chr4:145781542-145831978	negative	wildtype	NOTEST	0	0	0	0	1	1	no
1700029I01Rik	1700029I01Rik	1700029I01Rik	chr4:145781542-145831978	positive	wildtype	NOTEST	0.00443761	0	-1.79769e+308	-1.79769e+308	0.289709	1	no
1700029I01Rik	1700029I01Rik	1700029I01Rik	chr4:145781542-145831978	negative	positive	NOTEST	0	0.00443761	1.79769e+308	1.79769e+308	0.289709	1	no
1700029I15Rik	1700029I15Rik	1700029I15Rik	chr2:92382917-92383603	negative	wildtype	OK	2.73286	2.07423	-0.39784	0.517275	0.604964	0.784579	no
1700029I15Rik	1700029I15Rik	1700029I15Rik	chr2:92382917-92383603	positive	wildtype	OK	2.38472	2.07423	-0.201244	0.286844	0.774232	0.890634	no
1700029I15Rik	1700029I15Rik	1700029I15Rik	chr2:92382917-92383603	negative	positive	OK	2.73286	2.38472	-0.196595	0.262482	0.79295	0.901874	no
1700029J03Rik	1700029J03Rik	1700029J03Rik	chr16:93396814-93458872	negative	positive	NOTEST	0	0	0	0	1	1	no
1700029J03Rik	1700029J03Rik	1700029J03Rik	chr16:93396814-93458872	negative	wildtype	NOTEST	0	0	0	0	1	1	no
1700029J03Rik	1700029J03Rik	1700029J03Rik	chr16:93396814-93458872	positive	wildtype	NOTEST	0	0	0	0	1	1	no
1700029J07Rik	1700029J07Rik	1700029J07Rik	chr8:45953605-45975252	negative	positive	OK	0.351263	0.27331	-0.362017	0.762865	0.445544	0.659914	no
1700029J07Rik	1700029J07Rik	1700029J07Rik	chr8:45953605-45975252	negative	wildtype	OK	0.351263	0.471689	0.425282	-0.970233	0.33193	0.554156	no
1700029J07Rik	1700029J07Rik	1700029J07Rik	chr8:45953605-45975252	positive	wildtype	OK	0.27331	0.471689	0.787299	-1.95586	0.0504813	0.153558	no
1700029J11Rik	1700029J11Rik	1700029J11Rik	chr2:172472553-172474316	positive	wildtype	OK	0.550968	0.285381	-0.94908	0.985179	0.324536	0.546491	no
1700029J11Rik	1700029J11Rik	1700029J11Rik	chr2:172472553-172474316	negative	wildtype	OK	0.285595	0.285381	-0.00108251	0.000889907	0.99929	0.999825	no
1700029J11Rik	1700029J11Rik	1700029J11Rik	chr2:172472553-172474316	negative	positive	OK	0.285595	0.550968	0.947998	-0.859766	0.389918	0.610285	no
1700029M20Rik	1700029M20Rik	1700029M20Rik	chr4:135626654-135630198	negative	positive	NOTEST	0	0	0	0	1	1	no
1700029M20Rik	1700029M20Rik	1700029M20Rik	chr4:135626654-135630198	negative	wildtype	NOTEST	0	0	0	0	1	1	no
1700029M20Rik	1700029M20Rik	1700029M20Rik	chr4:135626654-135630198	positive	wildtype	NOTEST	0	0	0	0	1	1	no
1700029N11Rik	1700029N11Rik	1700029N11Rik	chr13:44439726-44457567	negative	positive	NOTEST	0	0	0	0	1	1	no
1700029N11Rik	1700029N11Rik	1700029N11Rik	chr13:44439726-44457567	negative	wildtype	NOTEST	0	0	0	0	1	1	no
1700029N11Rik	1700029N11Rik	1700029N11Rik	chr13:44439726-44457567	positive	wildtype	NOTEST	0	0	0	0	1	1	no
1700029P11Rik	1700029P11Rik	1700029P11Rik	chr15:81980539-81981563	negative	positive	NOTEST	0.0171754	0.0204783	0.253752	-0.0806177	0.935746	1	no
1700029P11Rik	1700029P11Rik	1700029P11Rik	chr15:81980539-81981563	negative	wildtype	NOTEST	0.0171754	0	-1.79769e+308	-1.79769e+308	0.262515	1	no
1700029P11Rik	1700029P11Rik	1700029P11Rik	chr15:81980539-81981563	positive	wildtype	NOTEST	0.0204783	0	-1.79769e+308	-1.79769e+308	0.254121	1	no
1700030A11Rik	1700030A11Rik	1700030A11Rik	chr17:28896394-28915324	positive	wildtype	NOTEST	0	0	0	0	1	1	no
1700030A11Rik	1700030A11Rik	1700030A11Rik	chr17:28896394-28915324	negative	positive	NOTEST	0.0177251	0	-1.79769e+308	-1.79769e+308	0.321339	1	no
1700030A11Rik	1700030A11Rik	1700030A11Rik	chr17:28896394-28915324	negative	wildtype	NOTEST	0.0177251	0	-1.79769e+308	-1.79769e+308	0.321339	1	no
1700030C10Rik	1700030C10Rik	1700030C10Rik	chr12:20804391-20815779	negative	positive	NOTEST	0.110085	0.134881	0.293067	-0.273338	0.784593	1	no
1700030C10Rik	1700030C10Rik	1700030C10Rik	chr12:20804391-20815779	positive	wildtype	NOTEST	0.134881	0.224178	0.732959	-0.892931	0.371894	1	no
1700030C10Rik	1700030C10Rik	1700030C10Rik	chr12:20804391-20815779	negative	wildtype	NOTEST	0.110085	0.224178	1.02603	-1.02453	0.305584	1	no
1700030F04Rik	1700030F04Rik	1700030F04Rik	chr6:117679206-117751769	negative	positive	NOTEST	0	0	0	0	1	1	no
1700030F04Rik	1700030F04Rik	1700030F04Rik	chr6:117679206-117751769	negative	wildtype	NOTEST	0	0	0	0	1	1	no
1700030F04Rik	1700030F04Rik	1700030F04Rik	chr6:117679206-117751769	positive	wildtype	NOTEST	0	0	0	0	1	1	no
1700030F18Rik	1700030F18Rik	1700030F18Rik	chr15:99918347-99931658	negative	positive	NOTEST	0	0	0	0	1	1	no
1700030F18Rik	1700030F18Rik	1700030F18Rik	chr15:99918347-99931658	negative	wildtype	NOTEST	0	0	0	0	1	1	no
1700030F18Rik	1700030F18Rik	1700030F18Rik	chr15:99918347-99931658	positive	wildtype	NOTEST	0	0	0	0	1	1	no
1700030J22Rik	1700030J22Rik	1700030J22Rik	chr8:116969598-116978943	negative	positive	OK	0.520422	0.425471	-0.290622	0.705247	0.480657	0.690118	no
1700030J22Rik	1700030J22Rik	1700030J22Rik	chr8:116969598-116978943	negative	wildtype	OK	0.520422	0.459989	-0.178082	0.438579	0.660967	0.822142	no
1700030J22Rik	1700030J22Rik	1700030J22Rik	chr8:116969598-116978943	positive	wildtype	OK	0.425471	0.459989	0.11254	-0.290028	0.771795	0.889401	no
1700030K09Rik	1700030K09Rik	1700030K09Rik	chr8:72443879-72475233	positive	wildtype	OK	3.39441	3.58743	0.0797912	-0.209902	0.833744	0.922523	no
1700030K09Rik	1700030K09Rik	1700030K09Rik	chr8:72443879-72475233	negative	positive	OK	2.55764	3.39441	0.408347	-1.12504	0.260572	0.476293	no
1700030K09Rik	1700030K09Rik	1700030K09Rik	chr8:72443879-72475233	negative	wildtype	OK	2.55764	3.58743	0.488138	-1.53806	0.124034	0.291445	no
1700030L20Rik	1700030L20Rik	1700030L20Rik	chr3:136435269-136449349	negative	positive	NOTEST	0.215344	0.195385	-0.140318	0.133409	0.89387	1	no
1700030L20Rik	1700030L20Rik	1700030L20Rik	chr3:136435269-136449349	negative	wildtype	NOTEST	0.215344	0.207842	-0.0511543	0.0492731	0.960702	1	no
1700030L20Rik	1700030L20Rik	1700030L20Rik	chr3:136435269-136449349	positive	wildtype	NOTEST	0.195385	0.207842	0.0891641	-0.0950236	0.924296	1	no
1700030M09Rik	1700030M09Rik	1700030M09Rik	chr8:121544387-121547652	negative	wildtype	NOTEST	0.0563701	0.0188631	-1.57936	0.608614	0.54278	1	no
1700030M09Rik	1700030M09Rik	1700030M09Rik	chr8:121544387-121547652	negative	positive	NOTEST	0.0563701	0	-1.79769e+308	-1.79769e+308	0.159004	1	no
1700030M09Rik	1700030M09Rik	1700030M09Rik	chr8:121544387-121547652	positive	wildtype	NOTEST	0	0.0188631	1.79769e+308	1.79769e+308	0.251662	1	no
1700030N03Rik	1700030N03Rik	1700030N03Rik	chr19:3153798-3197703	negative	positive	NOTEST	0	0	0	0	1	1	no
1700030N03Rik	1700030N03Rik	1700030N03Rik	chr19:3153798-3197703	negative	wildtype	NOTEST	0	0	0	0	1	1	no
1700030N03Rik	1700030N03Rik	1700030N03Rik	chr19:3153798-3197703	positive	wildtype	NOTEST	0	0	0	0	1	1	no
1700030O20Rik	1700030O20Rik	1700030O20Rik	chr10:116723066-116729177	negative	positive	NOTEST	0	0	0	0	1	1	no
1700030O20Rik	1700030O20Rik	1700030O20Rik	chr10:116723066-116729177	negative	wildtype	NOTEST	0	0	0	0	1	1	no
1700030O20Rik	1700030O20Rik	1700030O20Rik	chr10:116723066-116729177	positive	wildtype	NOTEST	0	0	0	0	1	1	no
1700031A10Rik	1700031A10Rik	1700031A10Rik	chr17:36923791-36933432	positive	wildtype	NOTEST	0.0396096	0.0317813	-0.317671	0.103601	0.917486	1	no
1700031A10Rik	1700031A10Rik	1700031A10Rik	chr17:36923791-36933432	negative	wildtype	NOTEST	0.0312292	0.0317813	0.0252853	-0.00807766	0.993555	1	no
1700031A10Rik	1700031A10Rik	1700031A10Rik	chr17:36923791-36933432	negative	positive	NOTEST	0.0312292	0.0396096	0.342956	-0.108958	0.913236	1	no
1700031F05Rik	1700031F05Rik	1700031F05Rik	chrX:102859186-102866353	negative	positive	NOTEST	0	0	0	0	1	1	no
1700031F05Rik	1700031F05Rik	1700031F05Rik	chrX:102859186-102866353	negative	wildtype	NOTEST	0	0	0	0	1	1	no
1700031F05Rik	1700031F05Rik	1700031F05Rik	chrX:102859186-102866353	positive	wildtype	NOTEST	0	0	0	0	1	1	no
1700031M16Rik	1700031M16Rik	1700031M16Rik	chr15:98398444-98416135	negative	positive	NOTEST	0	0	0	0	1	1	no
1700031M16Rik	1700031M16Rik	1700031M16Rik	chr15:98398444-98416135	negative	wildtype	NOTEST	0	0	0	0	1	1	no
1700031M16Rik	1700031M16Rik	1700031M16Rik	chr15:98398444-98416135	positive	wildtype	NOTEST	0	0	0	0	1	1	no
1700031P21Rik	1700031P21Rik	1700031P21Rik	chr12:52599983-52602322	negative	positive	NOTEST	0	0	0	0	1	1	no
1700031P21Rik	1700031P21Rik	1700031P21Rik	chr12:52599983-52602322	negative	wildtype	NOTEST	0	0	0	0	1	1	no
1700031P21Rik	1700031P21Rik	1700031P21Rik	chr12:52599983-52602322	positive	wildtype	NOTEST	0	0	0	0	1	1	no
1700034E13Rik	1700034E13Rik	1700034E13Rik	chr18:52646219-52663731	negative	positive	NOTEST	0	0	0	0	1	1	no
1700034E13Rik	1700034E13Rik	1700034E13Rik	chr18:52646219-52663731	negative	wildtype	NOTEST	0	0	0	0	1	1	no
1700034E13Rik	1700034E13Rik	1700034E13Rik	chr18:52646219-52663731	positive	wildtype	NOTEST	0	0	0	0	1	1	no
1700034F02Rik	1700034F02Rik	1700034F02Rik	chr11:29545841-29578352	positive	wildtype	NOTEST	0.0267041	0.0712887	1.41661	-0.189546	0.849665	1	no
1700034F02Rik	1700034F02Rik	1700034F02Rik	chr11:29545841-29578352	negative	positive	NOTEST	0.00720252	0.0267041	1.89049	-0.136962	0.891061	1	no
1700034F02Rik	1700034F02Rik	1700034F02Rik	chr11:29545841-29578352	negative	wildtype	NOTEST	0.00720252	0.0712887	3.3071	-0.254382	0.7992	1	no
1700034G24Rik	1700034G24Rik	1700034G24Rik	chr5:112582935-112589996	negative	positive	NOTEST	0	0	0	0	1	1	no
1700034G24Rik	1700034G24Rik	1700034G24Rik	chr5:112582935-112589996	negative	wildtype	NOTEST	0	0	0	0	1	1	no
1700034G24Rik	1700034G24Rik	1700034G24Rik	chr5:112582935-112589996	positive	wildtype	NOTEST	0	0	0	0	1	1	no
1700034H14Rik	1700034H14Rik	1700034H14Rik	chr18:84935024-84981392	negative	positive	OK	8.09515	7.63627	-0.0841889	0.49335	0.621766	0.796131	no
1700034H14Rik	1700034H14Rik	1700034H14Rik	chr18:84935024-84981392	negative	wildtype	OK	8.09515	9.76358	0.270352	-1.72329	0.084836	0.222544	no
1700034H14Rik	1700034H14Rik	1700034H14Rik	chr18:84935024-84981392	positive	wildtype	OK	7.63627	9.76358	0.354541	-2.05726	0.0396612	0.128542	no
1700034H15Rik	1700034H15Rik	1700034H15Rik	chr1:191894071-191913247	positive	wildtype	NOTEST	0.197175	0.163329	-0.2717	0.365901	0.714439	1	no
1700034H15Rik	1700034H15Rik	1700034H15Rik	chr1:191894071-191913247	negative	wildtype	NOTEST	0.0771918	0.163329	1.08126	-1.40563	0.159834	1	no
1700034H15Rik	1700034H15Rik	1700034H15Rik	chr1:191894071-191913247	negative	positive	NOTEST	0.0771918	0.197175	1.35296	-1.64997	0.0989496	1	no
1700034I23Rik	1700034I23Rik	1700034I23Rik	chr3:40894276-40936307	negative	positive	NOTEST	0.101035	0.0973842	-0.0530943	0.0537603	0.957126	1	no
1700034I23Rik	1700034I23Rik	1700034I23Rik	chr3:40894276-40936307	negative	wildtype	NOTEST	0.101035	0.116326	0.203323	-0.220303	0.825636	1	no
1700034I23Rik	1700034I23Rik	1700034I23Rik	chr3:40894276-40936307	positive	wildtype	NOTEST	0.0973842	0.116326	0.256418	-0.285276	0.775433	1	no
1700034J05Rik	1700034J05Rik	1700034J05Rik	chr6:146888493-147032023	negative	positive	OK	0.727688	0.73911	0.0224704	-0.0217014	0.982686	0.991767	no
1700034J05Rik	1700034J05Rik	1700034J05Rik	chr6:146888493-147032023	positive	wildtype	OK	0.73911	0.842826	0.189446	-0.165911	0.868227	0.939826	no
1700034J05Rik	1700034J05Rik	1700034J05Rik	chr6:146888493-147032023	negative	wildtype	OK	0.727688	0.842826	0.211916	-0.229276	0.818655	0.915727	no
1700034K08Rik	1700034K08Rik	1700034K08Rik	chr9:92979915-93005733	negative	positive	NOTEST	0	0	0	0	1	1	no
1700034K08Rik	1700034K08Rik	1700034K08Rik	chr9:92979915-93005733	negative	wildtype	NOTEST	0	0	0	0	1	1	no
1700034K08Rik	1700034K08Rik	1700034K08Rik	chr9:92979915-93005733	positive	wildtype	NOTEST	0	0	0	0	1	1	no
1700034O15Rik	1700034O15Rik	1700034O15Rik	chr6:41684430-41685717	negative	positive	NOTEST	0	0	0	0	1	1	no
1700034O15Rik	1700034O15Rik	1700034O15Rik	chr6:41684430-41685717	negative	wildtype	NOTEST	0	0	0	0	1	1	no
1700034O15Rik	1700034O15Rik	1700034O15Rik	chr6:41684430-41685717	positive	wildtype	NOTEST	0	0	0	0	1	1	no
1700034P13Rik	1700034P13Rik	1700034P13Rik	chr1:9723195-9771256	positive	wildtype	OK	3.35785	3.17435	-0.0810778	0.162347	0.871033	0.941143	no
1700034P13Rik	1700034P13Rik	1700034P13Rik	chr1:9723195-9771256	negative	wildtype	OK	2.91249	3.17435	0.124205	-0.294365	0.768479	0.887326	no
1700034P13Rik	1700034P13Rik	1700034P13Rik	chr1:9723195-9771256	negative	positive	OK	2.91249	3.35785	0.205283	-0.451228	0.651825	0.816292	no
1700036G14Rik	1700036G14Rik	1700036G14Rik	chr3:85317518-85332027	negative	positive	NOTEST	0	0	0	0	1	1	no
1700036G14Rik	1700036G14Rik	1700036G14Rik	chr3:85317518-85332027	negative	wildtype	NOTEST	0	0	0	0	1	1	no
1700036G14Rik	1700036G14Rik	1700036G14Rik	chr3:85317518-85332027	positive	wildtype	NOTEST	0	0	0	0	1	1	no
1700037C18Rik	1700037C18Rik	1700037C18Rik	chr16:3905797-3908689	positive	wildtype	OK	0.676663	0.590198	-0.197237	0.33348	0.738772	0.870508	no
1700037C18Rik	1700037C18Rik	1700037C18Rik	chr16:3905797-3908689	negative	wildtype	OK	0.342349	0.590198	0.785734	-0.924423	0.355266	0.577613	no
1700037C18Rik	1700037C18Rik	1700037C18Rik	chr16:3905797-3908689	negative	positive	OK	0.342349	0.676663	0.982971	-1.16743	0.243038	0.456708	no
1700037H04Rik	1700037H04Rik	1700037H04Rik	chr2:131127411-131604824	positive	wildtype	OK	15.6358	13.1446	-0.250384	0.559198	0.576026	0.764241	no
1700037H04Rik	1700037H04Rik	1700037H04Rik	chr2:131127411-131604824	negative	wildtype	OK	15.537	13.1446	-0.241241	0.636812	0.524247	0.725237	no
1700037H04Rik	1700037H04Rik	1700037H04Rik	chr2:131127411-131604824	negative	positive	OK	15.537	15.6358	0.00914354	-0.0216948	0.982691	0.991767	no
1700039E15Rik	1700039E15Rik	1700039E15Rik	chr7:45282872-45288993	negative	positive	NOTEST	0	0	0	0	1	1	no
1700039E15Rik	1700039E15Rik	1700039E15Rik	chr7:45282872-45288993	negative	wildtype	NOTEST	0	0	0	0	1	1	no
1700039E15Rik	1700039E15Rik	1700039E15Rik	chr7:45282872-45288993	positive	wildtype	NOTEST	0	0	0	0	1	1	no
1700039E22Rik	1700039E22Rik	1700039E22Rik	chr19:44757393-44837869	positive	wildtype	NOTEST	0	0	0	0	1	1	no
1700039E22Rik	1700039E22Rik	1700039E22Rik	chr19:44757393-44837869	negative	positive	NOTEST	0.0332959	0	-1.79769e+308	-1.79769e+308	0.321339	1	no
1700039E22Rik	1700039E22Rik	1700039E22Rik	chr19:44757393-44837869	negative	wildtype	NOTEST	0.0332959	0	-1.79769e+308	-1.79769e+308	0.321339	1	no
1700040I03Rik	1700040I03Rik	1700040I03Rik	chr6:85446784-85468477	negative	positive	OK	1.6928	1.64267	-0.0433674	0.0318738	0.974573	0.988413	no
1700040I03Rik	1700040I03Rik	1700040I03Rik	chr6:85446784-85468477	negative	wildtype	OK	1.6928	1.94623	0.201272	-0.157721	0.874677	0.943124	no
1700040I03Rik	1700040I03Rik	1700040I03Rik	chr6:85446784-85468477	positive	wildtype	OK	1.64267	1.94623	0.244639	-0.145092	0.884638	0.948944	no
1700040L02Rik	1700040L02Rik	1700040L02Rik	chr10:68430955-68541875	negative	positive	NOTEST	0	0	0	0	1	1	no
1700040L02Rik	1700040L02Rik	1700040L02Rik	chr10:68430955-68541875	negative	wildtype	NOTEST	0	0	0	0	1	1	no
1700040L02Rik	1700040L02Rik	1700040L02Rik	chr10:68430955-68541875	positive	wildtype	NOTEST	0	0	0	0	1	1	no
1700040N02Rik	1700040N02Rik	1700040N02Rik	chr2:170346990-170427845	negative	positive	NOTEST	0	0	0	0	1	1	no
1700040N02Rik	1700040N02Rik	1700040N02Rik	chr2:170346990-170427845	negative	wildtype	NOTEST	0	0	0	0	1	1	no
1700040N02Rik	1700040N02Rik	1700040N02Rik	chr2:170346990-170427845	positive	wildtype	NOTEST	0	0	0	0	1	1	no
1700041C23Rik	1700041C23Rik	1700041C23Rik	chr9:57175274-57186110	negative	positive	NOTEST	0	0	0	0	1	1	no
1700041C23Rik	1700041C23Rik	1700041C23Rik	chr9:57175274-57186110	negative	wildtype	NOTEST	0	0	0	0	1	1	no
1700041C23Rik	1700041C23Rik	1700041C23Rik	chr9:57175274-57186110	positive	wildtype	NOTEST	0	0	0	0	1	1	no
1700041M19Rik	1700041M19Rik	1700041M19Rik	chr16:77004227-77010881	negative	positive	NOTEST	0	0	0	0	1	1	no
1700041M19Rik	1700041M19Rik	1700041M19Rik	chr16:77004227-77010881	negative	wildtype	NOTEST	0	0	0	0	1	1	no
1700041M19Rik	1700041M19Rik	1700041M19Rik	chr16:77004227-77010881	positive	wildtype	NOTEST	0	0	0	0	1	1	no
1700042B14Rik	1700042B14Rik	1700042B14Rik	chrX:155124980-155147849	negative	positive	NOTEST	0	0	0	0	1	1	no
1700042B14Rik	1700042B14Rik	1700042B14Rik	chrX:155124980-155147849	negative	wildtype	NOTEST	0	0	0	0	1	1	no
1700042B14Rik	1700042B14Rik	1700042B14Rik	chrX:155124980-155147849	positive	wildtype	NOTEST	0	0	0	0	1	1	no
1700042G07Rik	1700042G07Rik	1700042G07Rik	chr4:116173371-116174297	negative	positive	NOTEST	0	0	0	0	1	1	no
1700042G07Rik	1700042G07Rik	1700042G07Rik	chr4:116173371-116174297	negative	wildtype	NOTEST	0	0	0	0	1	1	no
1700042G07Rik	1700042G07Rik	1700042G07Rik	chr4:116173371-116174297	positive	wildtype	NOTEST	0	0	0	0	1	1	no
1700042G15Rik	1700042G15Rik	1700042G15Rik	chr4:57359791-57364292	negative	positive	NOTEST	0	0	0	0	1	1	no
1700042G15Rik	1700042G15Rik	1700042G15Rik	chr4:57359791-57364292	negative	wildtype	NOTEST	0	0.00804441	1.79769e+308	1.79769e+308	0.358872	1	no
1700042G15Rik	1700042G15Rik	1700042G15Rik	chr4:57359791-57364292	positive	wildtype	NOTEST	0	0.00804441	1.79769e+308	1.79769e+308	0.358872	1	no
1700042O10Rik	1700042O10Rik	1700042O10Rik	chr11:11814100-11898144	negative	positive	NOTEST	0	0	0	0	1	1	no
1700042O10Rik	1700042O10Rik	1700042O10Rik	chr11:11814100-11898144	negative	wildtype	NOTEST	0	0	0	0	1	1	no
1700042O10Rik	1700042O10Rik	1700042O10Rik	chr11:11814100-11898144	positive	wildtype	NOTEST	0	0	0	0	1	1	no
1700044C05Rik	1700044C05Rik	1700044C05Rik	chr14:118365877-118398165	negative	positive	NOTEST	0	0	0	0	1	1	no
1700044C05Rik	1700044C05Rik	1700044C05Rik	chr14:118365877-118398165	negative	wildtype	NOTEST	0	0	0	0	1	1	no
1700044C05Rik	1700044C05Rik	1700044C05Rik	chr14:118365877-118398165	positive	wildtype	NOTEST	0	0	0	0	1	1	no
1700044K03Rik	1700044K03Rik	1700044K03Rik	chr18:49523288-49524441	negative	positive	NOTEST	0	0	0	0	1	1	no
1700044K03Rik	1700044K03Rik	1700044K03Rik	chr18:49523288-49524441	negative	wildtype	NOTEST	0	0	0	0	1	1	no
1700044K03Rik	1700044K03Rik	1700044K03Rik	chr18:49523288-49524441	positive	wildtype	NOTEST	0	0	0	0	1	1	no
1700045H11Rik	1700045H11Rik	1700045H11Rik	chr4:150828224-150854949	negative	positive	NOTEST	0	0	0	0	1	1	no
1700045H11Rik	1700045H11Rik	1700045H11Rik	chr4:150828224-150854949	negative	wildtype	NOTEST	0	0	0	0	1	1	no
1700045H11Rik	1700045H11Rik	1700045H11Rik	chr4:150828224-150854949	positive	wildtype	NOTEST	0	0	0	0	1	1	no
1700045I19Rik	1700045I19Rik	1700045I19Rik	chrX:163760139-163761329	negative	positive	NOTEST	0	0	0	0	1	1	no
1700045I19Rik	1700045I19Rik	1700045I19Rik	chrX:163760139-163761329	negative	wildtype	NOTEST	0	0	0	0	1	1	no
1700045I19Rik	1700045I19Rik	1700045I19Rik	chrX:163760139-163761329	positive	wildtype	NOTEST	0	0	0	0	1	1	no
1700046C09Rik	1700046C09Rik	1700046C09Rik	chr11:14560335-14599225	negative	positive	NOTEST	0	0	0	0	1	1	no
1700046C09Rik	1700046C09Rik	1700046C09Rik	chr11:14560335-14599225	negative	wildtype	NOTEST	0	0	0	0	1	1	no
1700046C09Rik	1700046C09Rik	1700046C09Rik	chr11:14560335-14599225	positive	wildtype	NOTEST	0	0	0	0	1	1	no
1700047G03Rik	1700047G03Rik	1700047G03Rik	chr15:11967061-11970083	negative	wildtype	NOTEST	0.0411934	0.0220213	-0.903512	0.331374	0.740362	1	no
1700047G03Rik	1700047G03Rik	1700047G03Rik	chr15:11967061-11970083	negative	positive	NOTEST	0.0411934	0	-1.79769e+308	-1.79769e+308	0.189918	1	no
1700047G03Rik	1700047G03Rik	1700047G03Rik	chr15:11967061-11970083	positive	wildtype	NOTEST	0	0.0220213	1.79769e+308	1.79769e+308	0.253673	1	no
1700047I17Rik2	1700047I17Rik2	1700047I17Rik2	chr12:55199591-55217146	negative	wildtype	OK	4.89625	4.75519	-0.042174	0.349534	0.726688	0.863146	no
1700047I17Rik2	1700047I17Rik2	1700047I17Rik2	chr12:55199591-55217146	negative	positive	OK	4.89625	4.80366	-0.0275438	0.214026	0.830527	0.921064	no
1700047I17Rik2	1700047I17Rik2	1700047I17Rik2	chr12:55199591-55217146	positive	wildtype	OK	4.80366	4.75519	-0.0146301	0.10499	0.916384	0.963737	no
1700047L14Rik	1700047L14Rik	1700047L14Rik	chr5:108763841-108768917	negative	positive	NOTEST	0	0	0	0	1	1	no
1700047L14Rik	1700047L14Rik	1700047L14Rik	chr5:108763841-108768917	negative	wildtype	NOTEST	0	0	0	0	1	1	no
1700047L14Rik	1700047L14Rik	1700047L14Rik	chr5:108763841-108768917	positive	wildtype	NOTEST	0	0	0	0	1	1	no
1700047M11Rik	1700047M11Rik	1700047M11Rik	chr1:182300833-182303289	negative	positive	NOTEST	0.0585526	0.0378926	-0.627817	0.222258	0.824113	1	no
1700047M11Rik	1700047M11Rik	1700047M11Rik	chr1:182300833-182303289	negative	wildtype	NOTEST	0.0585526	0	-1.79769e+308	-1.79769e+308	0.210834	1	no
1700047M11Rik	1700047M11Rik	1700047M11Rik	chr1:182300833-182303289	positive	wildtype	NOTEST	0.0378926	0	-1.79769e+308	-1.79769e+308	0.254121	1	no
1700048M11Rik	1700048M11Rik	1700048M11Rik	chr16:92301302-92313041	negative	wildtype	NOTEST	0.239599	0.152057	-0.656009	0.301506	0.763029	1	no
1700048M11Rik	1700048M11Rik	1700048M11Rik	chr16:92301302-92313041	positive	wildtype	NOTEST	0.196833	0.152057	-0.37236	0.160685	0.872342	1	no
1700048M11Rik	1700048M11Rik	1700048M11Rik	chr16:92301302-92313041	negative	positive	NOTEST	0.239599	0.196833	-0.28365	0.133651	0.893679	1	no
1700048O20Rik	1700048O20Rik	1700048O20Rik	chr9:121937274-121947016	negative	wildtype	NOTEST	0.022391	0.0549424	1.295	-0.779493	0.435689	1	no
1700048O20Rik	1700048O20Rik	1700048O20Rik	chr9:121937274-121947016	negative	positive	NOTEST	0.022391	0	-1.79769e+308	-1.79769e+308	0.159004	1	no
1700048O20Rik	1700048O20Rik	1700048O20Rik	chr9:121937274-121947016	positive	wildtype	NOTEST	0	0.0549424	1.79769e+308	1.79769e+308	0.039287	1	no
1700049E15Rik	1700049E15Rik	1700049E15Rik	chr6:147690240-147702374	negative	positive	NOTEST	0	0	0	0	1	1	no
1700049E15Rik	1700049E15Rik	1700049E15Rik	chr6:147690240-147702374	negative	wildtype	NOTEST	0	0	0	0	1	1	no
1700049E15Rik	1700049E15Rik	1700049E15Rik	chr6:147690240-147702374	positive	wildtype	NOTEST	0	0	0	0	1	1	no
1700049E22Rik	1700049E22Rik	1700049E22Rik	chr6:100527399-100533426	negative	positive	NOTEST	0	0	0	0	1	1	no
1700049E22Rik	1700049E22Rik	1700049E22Rik	chr6:100527399-100533426	negative	wildtype	NOTEST	0	0	0	0	1	1	no
1700049E22Rik	1700049E22Rik	1700049E22Rik	chr6:100527399-100533426	positive	wildtype	NOTEST	0	0	0	0	1	1	no
1700049G17Rik	1700049G17Rik	1700049G17Rik	chr7:27907391-27929430	negative	positive	OK	0.757729	0.454831	-0.73635	3.17743	0.00148589	0.00991775	yes
1700049G17Rik	1700049G17Rik	1700049G17Rik	chr7:27907391-27929430	positive	wildtype	OK	0.454831	0.729431	0.681439	-2.90561	0.00366537	0.0205047	yes
1700049G17Rik	1700049G17Rik	1700049G17Rik	chr7:27907391-27929430	negative	wildtype	OK	0.757729	0.729431	-0.0549112	0.261998	0.793323	0.90196	no
1700049L16Rik	1700049L16Rik	1700049L16Rik	chr10:71979884-71980690	negative	positive	NOTEST	0	0	0	0	1	1	no
1700049L16Rik	1700049L16Rik	1700049L16Rik	chr10:71979884-71980690	negative	wildtype	NOTEST	0	0	0	0	1	1	no
1700049L16Rik	1700049L16Rik	1700049L16Rik	chr10:71979884-71980690	positive	wildtype	NOTEST	0	0	0	0	1	1	no
1700051A21Rik	1700051A21Rik	1700051A21Rik	chr11:72266843-72268556	negative	positive	NOTEST	0	0	0	0	1	1	no
1700051A21Rik	1700051A21Rik	1700051A21Rik	chr11:72266843-72268556	negative	wildtype	NOTEST	0	0	0	0	1	1	no
1700051A21Rik	1700051A21Rik	1700051A21Rik	chr11:72266843-72268556	positive	wildtype	NOTEST	0	0	0	0	1	1	no
1700052I22Rik	1700052I22Rik	1700052I22Rik	chr12:80923431-80924447	negative	positive	NOTEST	0	0	0	0	1	1	no
1700052I22Rik	1700052I22Rik	1700052I22Rik	chr12:80923431-80924447	negative	wildtype	NOTEST	0	0	0	0	1	1	no
1700052I22Rik	1700052I22Rik	1700052I22Rik	chr12:80923431-80924447	positive	wildtype	NOTEST	0	0	0	0	1	1	no
1700052K11Rik	1700052K11Rik	1700052K11Rik	chr11:105179020-105181433	positive	wildtype	OK	1.41093	1.58867	0.171179	-0.68316	0.494506	0.701545	no
1700052K11Rik	1700052K11Rik	1700052K11Rik	chr11:105179020-105181433	negative	positive	OK	1.24904	1.41093	0.175824	-0.636224	0.524631	0.725484	no
1700052K11Rik	1700052K11Rik	1700052K11Rik	chr11:105179020-105181433	negative	wildtype	OK	1.24904	1.58867	0.347003	-1.29145	0.196546	0.396909	no
1700052N19Rik	1700052N19Rik	1700052N19Rik	chr10:4432604-4455140	positive	wildtype	OK	7.84174	7.61829	-0.0417066	0.2865	0.774495	0.890852	no
1700052N19Rik	1700052N19Rik	1700052N19Rik	chr10:4432604-4455140	negative	wildtype	OK	7.77695	7.61829	-0.0297381	0.232598	0.816073	0.914339	no
1700052N19Rik	1700052N19Rik	1700052N19Rik	chr10:4432604-4455140	negative	positive	OK	7.77695	7.84174	0.0119686	-0.0883396	0.929607	0.969767	no
1700054A03Rik	1700054A03Rik	1700054A03Rik	chr19:53076251-53084392	negative	positive	NOTEST	0	0	0	0	1	1	no
1700054A03Rik	1700054A03Rik	1700054A03Rik	chr19:53076251-53084392	negative	wildtype	NOTEST	0	0	0	0	1	1	no
1700054A03Rik	1700054A03Rik	1700054A03Rik	chr19:53076251-53084392	positive	wildtype	NOTEST	0	0	0	0	1	1	no
1700054K19Rik	1700054K19Rik	1700054K19Rik	chr6:112210707-112212518	negative	positive	NOTEST	0	0	0	0	1	1	no
1700054K19Rik	1700054K19Rik	1700054K19Rik	chr6:112210707-112212518	negative	wildtype	NOTEST	0	0	0	0	1	1	no
1700054K19Rik	1700054K19Rik	1700054K19Rik	chr6:112210707-112212518	positive	wildtype	NOTEST	0	0	0	0	1	1	no
1700054M17Rik	1700054M17Rik	1700054M17Rik	chr2:118277097-118373419	negative	positive	NOTEST	0	0	0	0	1	1	no
1700054M17Rik	1700054M17Rik	1700054M17Rik	chr2:118277097-118373419	negative	wildtype	NOTEST	0	0	0	0	1	1	no
1700054M17Rik	1700054M17Rik	1700054M17Rik	chr2:118277097-118373419	positive	wildtype	NOTEST	0	0	0	0	1	1	no
1700054N08Rik	1700054N08Rik	1700054N08Rik	chr8:123840843-123860209	positive	wildtype	OK	1.76337	1.19962	-0.555757	2.14765	0.0317418	0.109047	no
1700054N08Rik	1700054N08Rik	1700054N08Rik	chr8:123840843-123860209	negative	wildtype	OK	1.69409	1.19962	-0.497929	1.88916	0.0588702	0.171561	no
1700054N08Rik	1700054N08Rik	1700054N08Rik	chr8:123840843-123860209	negative	positive	OK	1.69409	1.76337	0.0578286	-0.235276	0.813994	0.913391	no
1700054O13Rik	1700054O13Rik	1700054O13Rik	chrX:9846946-9847500	negative	positive	NOTEST	0	0	0	0	1	1	no
1700054O13Rik	1700054O13Rik	1700054O13Rik	chrX:9846946-9847500	negative	wildtype	NOTEST	0	0	0	0	1	1	no
1700054O13Rik	1700054O13Rik	1700054O13Rik	chrX:9846946-9847500	positive	wildtype	NOTEST	0	0	0	0	1	1	no
1700055C04Rik	1700055C04Rik	1700055C04Rik	chr9:64038464-64041465	negative	positive	NOTEST	0	0	0	0	1	1	no
1700055C04Rik	1700055C04Rik	1700055C04Rik	chr9:64038464-64041465	negative	wildtype	NOTEST	0	0	0	0	1	1	no
1700055C04Rik	1700055C04Rik	1700055C04Rik	chr9:64038464-64041465	positive	wildtype	NOTEST	0	0	0	0	1	1	no
1700055N04Rik	1700055N04Rik	1700055N04Rik	chr19:3958807-3970438	positive	wildtype	NOTEST	0	0	0	0	1	1	no
1700055N04Rik	1700055N04Rik	1700055N04Rik	chr19:3958807-3970438	negative	positive	NOTEST	0.00843739	0	-1.79769e+308	-1.79769e+308	0.272108	1	no
1700055N04Rik	1700055N04Rik	1700055N04Rik	chr19:3958807-3970438	negative	wildtype	NOTEST	0.00843739	0	-1.79769e+308	-1.79769e+308	0.272108	1	no
1700056E22Rik	1700056E22Rik	1700056E22Rik	chr1:184033031-184033998	positive	wildtype	OK	1.50854	1.00629	-0.584104	1.11965	0.262865	0.478713	no
1700056E22Rik	1700056E22Rik	1700056E22Rik	chr1:184033031-184033998	negative	wildtype	OK	1.08797	1.00629	-0.112598	0.175882	0.860387	0.935835	no
1700056E22Rik	1700056E22Rik	1700056E22Rik	chr1:184033031-184033998	negative	positive	OK	1.08797	1.50854	0.471506	-0.779851	0.435478	0.651258	no
1700057G04Rik	1700057G04Rik	1700057G04Rik	chr9:92309376-92357876	positive	wildtype	NOTEST	0.0915024	0.0239872	-1.93154	1.02956	0.303215	1	no
1700057G04Rik	1700057G04Rik	1700057G04Rik	chr9:92309376-92357876	negative	positive	NOTEST	0	0.0915024	1.79769e+308	1.79769e+308	0.0749152	1	no
1700057G04Rik	1700057G04Rik	1700057G04Rik	chr9:92309376-92357876	negative	wildtype	NOTEST	0	0.0239872	1.79769e+308	1.79769e+308	0.181539	1	no
1700057H15Rik	1700057H15Rik	1700057H15Rik	chr4:124449625-124485959	negative	positive	NOTEST	0	0	0	0	1	1	no
1700057H15Rik	1700057H15Rik	1700057H15Rik	chr4:124449625-124485959	negative	wildtype	NOTEST	0	0	0	0	1	1	no
1700057H15Rik	1700057H15Rik	1700057H15Rik	chr4:124449625-124485959	positive	wildtype	NOTEST	0	0	0	0	1	1	no
1700057K13Rik	1700057K13Rik	1700057K13Rik	chr1:157099147-157108645	positive	wildtype	NOTEST	0.104297	0.0206629	-2.33558	0.993122	0.32065	1	no
1700057K13Rik	1700057K13Rik	1700057K13Rik	chr1:157099147-157108645	negative	wildtype	NOTEST	0.0269321	0.0206629	-0.382282	0.133318	0.893942	1	no
1700057K13Rik	1700057K13Rik	1700057K13Rik	chr1:157099147-157108645	negative	positive	NOTEST	0.0269321	0.104297	1.9533	-0.924964	0.354985	1	no
1700058G18Rik	1700058G18Rik	1700058G18Rik	chr10:116417867-116473523	negative	positive	NOTEST	0	0	0	0	1	1	no
1700058G18Rik	1700058G18Rik	1700058G18Rik	chr10:116417867-116473523	negative	wildtype	NOTEST	0	0	0	0	1	1	no
1700058G18Rik	1700058G18Rik	1700058G18Rik	chr10:116417867-116473523	positive	wildtype	NOTEST	0	0	0	0	1	1	no
1700060C16Rik	1700060C16Rik	1700060C16Rik	chr6:143593352-143651288	negative	positive	NOTEST	0	0	0	0	1	1	no
1700060C16Rik	1700060C16Rik	1700060C16Rik	chr6:143593352-143651288	negative	wildtype	NOTEST	0	0	0	0	1	1	no
1700060C16Rik	1700060C16Rik	1700060C16Rik	chr6:143593352-143651288	positive	wildtype	NOTEST	0	0	0	0	1	1	no
1700060C20Rik	1700060C20Rik	1700060C20Rik	chr2:158182532-158229222	negative	positive	NOTEST	0	0	0	0	1	1	no
1700060C20Rik	1700060C20Rik	1700060C20Rik	chr2:158182532-158229222	negative	wildtype	NOTEST	0	0	0	0	1	1	no
1700060C20Rik	1700060C20Rik	1700060C20Rik	chr2:158182532-158229222	positive	wildtype	NOTEST	0	0	0	0	1	1	no
1700061F12Rik	1700061F12Rik	1700061F12Rik	chr2:9189514-9197484	negative	positive	NOTEST	0	0	0	0	1	1	no
1700061F12Rik	1700061F12Rik	1700061F12Rik	chr2:9189514-9197484	negative	wildtype	NOTEST	0	0	0	0	1	1	no
1700061F12Rik	1700061F12Rik	1700061F12Rik	chr2:9189514-9197484	positive	wildtype	NOTEST	0	0	0	0	1	1	no
1700061G19Rik	1700061G19Rik	1700061G19Rik	chr17:56875632-56888838	negative	positive	OK	0.404777	0.284696	-0.507707	0.886568	0.375311	0.59616	no
1700061G19Rik	1700061G19Rik	1700061G19Rik	chr17:56875632-56888838	negative	wildtype	OK	0.404777	0.459431	0.18272	-0.347947	0.72788	0.863882	no
1700061G19Rik	1700061G19Rik	1700061G19Rik	chr17:56875632-56888838	positive	wildtype	OK	0.284696	0.459431	0.690427	-1.37957	0.167719	0.357064	no
1700061I17Rik	1700061I17Rik	1700061I17Rik	chr3:117060521-117077765	negative	positive	OK	0.357389	0.110671	-1.69122	2.2764	0.0228222	0.0852231	no
1700061I17Rik	1700061I17Rik	1700061I17Rik	chr3:117060521-117077765	negative	wildtype	OK	0.357389	0.26025	-0.457597	0.76285	0.445553	0.659914	no
1700061I17Rik	1700061I17Rik	1700061I17Rik	chr3:117060521-117077765	positive	wildtype	NOTEST	0.110671	0.26025	1.23362	-1.71452	0.086434	1	no
1700061J05Rik	1700061J05Rik	1700061J05Rik	chr15:78378399-78395912	negative	positive	NOTEST	0	0	0	0	1	1	no
1700061J05Rik	1700061J05Rik	1700061J05Rik	chr15:78378399-78395912	negative	wildtype	NOTEST	0	0	0	0	1	1	no
1700061J05Rik	1700061J05Rik	1700061J05Rik	chr15:78378399-78395912	positive	wildtype	NOTEST	0	0	0	0	1	1	no
1700063A18Rik	1700063A18Rik	1700063A18Rik	chr1:95990658-96021758	negative	positive	NOTEST	0	0	0	0	1	1	no
1700063A18Rik	1700063A18Rik	1700063A18Rik	chr1:95990658-96021758	negative	wildtype	NOTEST	0	0	0	0	1	1	no
1700063A18Rik	1700063A18Rik	1700063A18Rik	chr1:95990658-96021758	positive	wildtype	NOTEST	0	0	0	0	1	1	no
1700063D05Rik	1700063D05Rik	1700063D05Rik	chr9:41206154-41217627	negative	wildtype	OK	0.505961	0.334916	-0.595228	0.61204	0.540512	0.738168	no
1700063D05Rik	1700063D05Rik	1700063D05Rik	chr9:41206154-41217627	positive	wildtype	OK	0.45358	0.334916	-0.437559	0.48882	0.624969	0.798659	no
1700063D05Rik	1700063D05Rik	1700063D05Rik	chr9:41206154-41217627	negative	positive	OK	0.505961	0.45358	-0.157668	0.172709	0.86288	0.937304	no
1700063O14Rik	1700063O14Rik	1700063O14Rik	chr5:91766241-91767300	negative	positive	NOTEST	0	0	0	0	1	1	no
1700063O14Rik	1700063O14Rik	1700063O14Rik	chr5:91766241-91767300	negative	wildtype	NOTEST	0	0	0	0	1	1	no
1700063O14Rik	1700063O14Rik	1700063O14Rik	chr5:91766241-91767300	positive	wildtype	NOTEST	0	0	0	0	1	1	no
1700064J06Rik	1700064J06Rik	1700064J06Rik	chr10:119092904-119103107	negative	positive	NOTEST	0	0	0	0	1	1	no
1700064J06Rik	1700064J06Rik	1700064J06Rik	chr10:119092904-119103107	negative	wildtype	NOTEST	0	0	0	0	1	1	no
1700064J06Rik	1700064J06Rik	1700064J06Rik	chr10:119092904-119103107	positive	wildtype	NOTEST	0	0	0	0	1	1	no
1700064M15Rik	1700064M15Rik	1700064M15Rik	chr12:99626052-99627974	positive	wildtype	NOTEST	0	0	0	0	1	1	no
1700064M15Rik	1700064M15Rik	1700064M15Rik	chr12:99626052-99627974	negative	positive	NOTEST	0.0645349	0	-1.79769e+308	-1.79769e+308	0.222741	1	no
1700064M15Rik	1700064M15Rik	1700064M15Rik	chr12:99626052-99627974	negative	wildtype	NOTEST	0.0645349	0	-1.79769e+308	-1.79769e+308	0.222741	1	no
1700065D16Rik	1700065D16Rik	1700065D16Rik	chr9:95855549-95951644	negative	wildtype	NOTEST	0.0533304	0.0163238	-1.70798	0.616262	0.537722	1	no
1700065D16Rik	1700065D16Rik	1700065D16Rik	chr9:95855549-95951644	negative	positive	NOTEST	0.0533304	0.0269835	-0.982881	0.41174	0.68053	1	no
1700065D16Rik	1700065D16Rik	1700065D16Rik	chr9:95855549-95951644	positive	wildtype	NOTEST	0.0269835	0.0163238	-0.7251	0.216028	0.828966	1	no
1700065I16Rik	1700065I16Rik	1700065I16Rik	chr15:63817187-63819540	positive	wildtype	NOTEST	0	0	0	0	1	1	no
1700065I16Rik	1700065I16Rik	1700065I16Rik	chr15:63817187-63819540	negative	positive	NOTEST	0.0503991	0	-1.79769e+308	-1.79769e+308	0.222741	1	no
1700065I16Rik	1700065I16Rik	1700065I16Rik	chr15:63817187-63819540	negative	wildtype	NOTEST	0.0503991	0	-1.79769e+308	-1.79769e+308	0.222741	1	no
1700065I17Rik	1700065I17Rik	1700065I17Rik	chr18:56588347-56594779	negative	positive	NOTEST	0	0	0	0	1	1	no
1700065I17Rik	1700065I17Rik	1700065I17Rik	chr18:56588347-56594779	negative	wildtype	NOTEST	0	0.0431333	1.79769e+308	1.79769e+308	0.253673	1	no
1700065I17Rik	1700065I17Rik	1700065I17Rik	chr18:56588347-56594779	positive	wildtype	NOTEST	0	0.0431333	1.79769e+308	1.79769e+308	0.253673	1	no
1700065J11Rik	1700065J11Rik	1700065J11Rik	chr6:35330845-35336829	negative	positive	NOTEST	0	0	0	0	1	1	no
1700065J11Rik	1700065J11Rik	1700065J11Rik	chr6:35330845-35336829	negative	wildtype	NOTEST	0	0	0	0	1	1	no
1700065J11Rik	1700065J11Rik	1700065J11Rik	chr6:35330845-35336829	positive	wildtype	NOTEST	0	0	0	0	1	1	no
1700065J18Rik	1700065J18Rik	1700065J18Rik	chr1:192841704-192842739	negative	positive	NOTEST	0.127438	0.0978109	-0.381726	0.149011	0.881545	1	no
1700065J18Rik	1700065J18Rik	1700065J18Rik	chr1:192841704-192842739	negative	wildtype	NOTEST	0.127438	0	-1.79769e+308	-1.79769e+308	0.189918	1	no
1700065J18Rik	1700065J18Rik	1700065J18Rik	chr1:192841704-192842739	positive	wildtype	NOTEST	0.0978109	0	-1.79769e+308	-1.79769e+308	0.231485	1	no
1700065O20Rik	1700065O20Rik	1700065O20Rik	chr18:49803331-49817956	negative	positive	NOTEST	0	0	0	0	1	1	no
1700065O20Rik	1700065O20Rik	1700065O20Rik	chr18:49803331-49817956	negative	wildtype	NOTEST	0	0	0	0	1	1	no
1700065O20Rik	1700065O20Rik	1700065O20Rik	chr18:49803331-49817956	positive	wildtype	NOTEST	0	0	0	0	1	1	no
1700066B17Rik	1700066B17Rik	1700066B17Rik	chr1:39842427-39847330	negative	positive	NOTEST	0	0	0	0	1	1	no
1700066B17Rik	1700066B17Rik	1700066B17Rik	chr1:39842427-39847330	negative	wildtype	NOTEST	0	0	0	0	1	1	no
1700066B17Rik	1700066B17Rik	1700066B17Rik	chr1:39842427-39847330	positive	wildtype	NOTEST	0	0	0	0	1	1	no
1700066B19Rik	1700066B19Rik	1700066B19Rik	chr18:35726988-35730869	negative	positive	NOTEST	0.0425964	0.00813633	-2.38828	0.983907	0.325161	1	no
1700066B19Rik	1700066B19Rik	1700066B19Rik	chr18:35726988-35730869	negative	wildtype	NOTEST	0.0425964	0.0265472	-0.682172	0.441929	0.65854	1	no
1700066B19Rik	1700066B19Rik	1700066B19Rik	chr18:35726988-35730869	positive	wildtype	NOTEST	0.00813633	0.0265472	1.70611	-0.696423	0.486164	1	no
1700066J24Rik	1700066J24Rik	1700066J24Rik	chr4:41517436-41569527	positive	wildtype	OK	1.19829	1.0973	-0.127018	0.20972	0.833886	0.922596	no
1700066J24Rik	1700066J24Rik	1700066J24Rik	chr4:41517436-41569527	negative	wildtype	OK	1.08809	1.0973	0.0121619	-0.0178219	0.985781	0.993436	no
1700066J24Rik	1700066J24Rik	1700066J24Rik	chr4:41517436-41569527	negative	positive	OK	1.08809	1.19829	0.13918	-0.204728	0.837784	0.924464	no
1700066M21Rik	1700066M21Rik	1700066M21Rik	chr1:57377619-57385422	positive	wildtype	OK	1.741	1.68126	-0.0503791	0.262447	0.792977	0.901876	no
1700066M21Rik	1700066M21Rik	1700066M21Rik	chr1:57377619-57385422	negative	wildtype	OK	1.57956	1.68126	0.0900158	-0.471684	0.637153	0.806927	no
1700066M21Rik	1700066M21Rik	1700066M21Rik	chr1:57377619-57385422	negative	positive	OK	1.57956	1.741	0.140395	-0.728071	0.46657	0.678407	no
1700066N21Rik	1700066N21Rik	1700066N21Rik	chr5:87908587-87979351	negative	positive	NOTEST	0	0	0	0	1	1	no
1700066N21Rik	1700066N21Rik	1700066N21Rik	chr5:87908587-87979351	negative	wildtype	NOTEST	0	0	0	0	1	1	no
1700066N21Rik	1700066N21Rik	1700066N21Rik	chr5:87908587-87979351	positive	wildtype	NOTEST	0	0	0	0	1	1	no
1700066O22Rik	1700066O22Rik	1700066O22Rik	chr18:57504421-57533752	positive	wildtype	NOTEST	0.0183137	0.0189632	0.0502809	-0.016398	0.986917	1	no
1700066O22Rik	1700066O22Rik	1700066O22Rik	chr18:57504421-57533752	negative	positive	NOTEST	0	0.0183137	1.79769e+308	1.79769e+308	0.254121	1	no
1700066O22Rik	1700066O22Rik	1700066O22Rik	chr18:57504421-57533752	negative	wildtype	NOTEST	0	0.0189632	1.79769e+308	1.79769e+308	0.251662	1	no
1700067G17Rik	1700067G17Rik	1700067G17Rik	chr1:89016112-89022210	negative	wildtype	NOTEST	0.0861496	0.036027	-1.25777	0.46479	0.642082	1	no
1700067G17Rik	1700067G17Rik	1700067G17Rik	chr1:89016112-89022210	negative	positive	NOTEST	0.0861496	0.0372399	-1.21	0.443855	0.657147	1	no
1700067G17Rik	1700067G17Rik	1700067G17Rik	chr1:89016112-89022210	positive	wildtype	NOTEST	0.0372399	0.036027	-0.0477708	0.0155793	0.98757	1	no
1700067K01Rik	1700067K01Rik	1700067K01Rik	chr8:84001705-84004770	positive	wildtype	NOTEST	0.228096	0.207207	-0.138568	0.145699	0.884159	1	no
1700067K01Rik	1700067K01Rik	1700067K01Rik	chr8:84001705-84004770	negative	wildtype	NOTEST	0.183676	0.207207	0.173914	-0.155614	0.876337	1	no
1700067K01Rik	1700067K01Rik	1700067K01Rik	chr8:84001705-84004770	negative	positive	NOTEST	0.183676	0.228096	0.312482	-0.281134	0.778608	1	no
1700067P10Rik	1700067P10Rik	1700067P10Rik	chr17:48089631-48090920	positive	wildtype	NOTEST	0	0	0	0	1	1	no
1700067P10Rik	1700067P10Rik	1700067P10Rik	chr17:48089631-48090920	negative	positive	NOTEST	0.0266844	0	-1.79769e+308	-1.79769e+308	0.272108	1	no
1700067P10Rik	1700067P10Rik	1700067P10Rik	chr17:48089631-48090920	negative	wildtype	NOTEST	0.0266844	0	-1.79769e+308	-1.79769e+308	0.272108	1	no
1700069L16Rik	1700069L16Rik	1700069L16Rik	chr5:113692423-113724772	positive	wildtype	NOTEST	0	0	0	0	1	1	no
1700069L16Rik	1700069L16Rik	1700069L16Rik	chr5:113692423-113724772	negative	positive	NOTEST	0.0282176	0	-1.79769e+308	-1.79769e+308	0.262515	1	no
1700069L16Rik	1700069L16Rik	1700069L16Rik	chr5:113692423-113724772	negative	wildtype	NOTEST	0.0282176	0	-1.79769e+308	-1.79769e+308	0.262515	1	no
1700069P05Rik	1700069P05Rik	1700069P05Rik	chr6:118246694-118248454	negative	positive	NOTEST	0	0	0	0	1	1	no
1700069P05Rik	1700069P05Rik	1700069P05Rik	chr6:118246694-118248454	negative	wildtype	NOTEST	0	0	0	0	1	1	no
1700069P05Rik	1700069P05Rik	1700069P05Rik	chr6:118246694-118248454	positive	wildtype	NOTEST	0	0	0	0	1	1	no
1700071K01Rik	1700071K01Rik	1700071K01Rik	chr11:80880164-81968396	negative	positive	NOTEST	0	0	0	0	1	1	no
1700071K01Rik	1700071K01Rik	1700071K01Rik	chr11:80880164-81968396	negative	wildtype	NOTEST	0	0	0	0	1	1	no
1700071K01Rik	1700071K01Rik	1700071K01Rik	chr11:80880164-81968396	positive	wildtype	NOTEST	0	0	0	0	1	1	no
1700071M16Rik	1700071M16Rik	1700071M16Rik	chr17:43568450-43612201	negative	wildtype	OK	0.564093	0.361894	-0.640365	0.775319	0.438151	0.653682	no
1700071M16Rik	1700071M16Rik	1700071M16Rik	chr17:43568450-43612201	negative	positive	OK	0.564093	0.421814	-0.419326	0.491847	0.622827	0.79693	no
1700071M16Rik	1700071M16Rik	1700071M16Rik	chr17:43568450-43612201	positive	wildtype	OK	0.421814	0.361894	-0.221039	0.237854	0.811995	0.912102	no
1700072B07Rik	1700072B07Rik	1700072B07Rik	chr9:58370503-58374183	negative	positive	NOTEST	0	0	0	0	1	1	no
1700072B07Rik	1700072B07Rik	1700072B07Rik	chr9:58370503-58374183	negative	wildtype	NOTEST	0	0	0	0	1	1	no
1700072B07Rik	1700072B07Rik	1700072B07Rik	chr9:58370503-58374183	positive	wildtype	NOTEST	0	0	0	0	1	1	no
1700072O05Rik	1700072O05Rik	1700072O05Rik	chr6:120554795-120574204	negative	positive	NOTEST	0	0	0	0	1	1	no
1700072O05Rik	1700072O05Rik	1700072O05Rik	chr6:120554795-120574204	negative	wildtype	NOTEST	0	0	0	0	1	1	no
1700072O05Rik	1700072O05Rik	1700072O05Rik	chr6:120554795-120574204	positive	wildtype	NOTEST	0	0	0	0	1	1	no
1700073E17Rik	1700073E17Rik	1700073E17Rik	chr6:145387624-145392223	negative	positive	NOTEST	0	0	0	0	1	1	no
1700073E17Rik	1700073E17Rik	1700073E17Rik	chr6:145387624-145392223	negative	wildtype	NOTEST	0	0	0	0	1	1	no
1700073E17Rik	1700073E17Rik	1700073E17Rik	chr6:145387624-145392223	positive	wildtype	NOTEST	0	0	0	0	1	1	no
1700074H08Rik	1700074H08Rik	1700074H08Rik	chr13:119680041-119681582	positive	wildtype	NOTEST	0	0	0	0	1	1	no
1700074H08Rik	1700074H08Rik	1700074H08Rik	chr13:119680041-119681582	negative	positive	NOTEST	0.0263446	0	-1.79769e+308	-1.79769e+308	0.272108	1	no
1700074H08Rik	1700074H08Rik	1700074H08Rik	chr13:119680041-119681582	negative	wildtype	NOTEST	0.0263446	0	-1.79769e+308	-1.79769e+308	0.272108	1	no
1700074P13Rik	1700074P13Rik	1700074P13Rik	chr6:40920459-40940557	negative	positive	NOTEST	0	0	0	0	1	1	no
1700074P13Rik	1700074P13Rik	1700074P13Rik	chr6:40920459-40940557	negative	wildtype	NOTEST	0	0	0	0	1	1	no
1700074P13Rik	1700074P13Rik	1700074P13Rik	chr6:40920459-40940557	positive	wildtype	NOTEST	0	0	0	0	1	1	no
1700080E11Rik	1700080E11Rik	1700080E11Rik	chr9:105143343-105145082	negative	positive	NOTEST	0	0	0	0	1	1	no
1700080E11Rik	1700080E11Rik	1700080E11Rik	chr9:105143343-105145082	negative	wildtype	NOTEST	0	0	0	0	1	1	no
1700080E11Rik	1700080E11Rik	1700080E11Rik	chr9:105143343-105145082	positive	wildtype	NOTEST	0	0	0	0	1	1	no
1700080N15Rik	1700080N15Rik	1700080N15Rik	chr2:4132064-4141141	negative	positive	NOTEST	0	0	0	0	1	1	no
1700080N15Rik	1700080N15Rik	1700080N15Rik	chr2:4132064-4141141	negative	wildtype	NOTEST	0	0	0	0	1	1	no
1700080N15Rik	1700080N15Rik	1700080N15Rik	chr2:4132064-4141141	positive	wildtype	NOTEST	0	0	0	0	1	1	no
1700080O16Rik	1700080O16Rik	1700080O16Rik	chrX:51968694-51972772	negative	positive	NOTEST	0	0	0	0	1	1	no
1700080O16Rik	1700080O16Rik	1700080O16Rik	chrX:51968694-51972772	negative	wildtype	NOTEST	0	0	0	0	1	1	no
1700080O16Rik	1700080O16Rik	1700080O16Rik	chrX:51968694-51972772	positive	wildtype	NOTEST	0	0	0	0	1	1	no
1700081H04Rik	1700081H04Rik	1700081H04Rik	chr5:119108235-119114543	negative	positive	NOTEST	0	0	0	0	1	1	no
1700081H04Rik	1700081H04Rik	1700081H04Rik	chr5:119108235-119114543	negative	wildtype	NOTEST	0	0	0	0	1	1	no
1700081H04Rik	1700081H04Rik	1700081H04Rik	chr5:119108235-119114543	positive	wildtype	NOTEST	0	0	0	0	1	1	no
1700081H22Rik	1700081H22Rik	1700081H22Rik	chr7:49975349-50863289	negative	positive	NOTEST	0	0	0	0	1	1	no
1700081H22Rik	1700081H22Rik	1700081H22Rik	chr7:49975349-50863289	negative	wildtype	NOTEST	0	0	0	0	1	1	no
1700081H22Rik	1700081H22Rik	1700081H22Rik	chr7:49975349-50863289	positive	wildtype	NOTEST	0	0	0	0	1	1	no
1700081L11Rik	1700081L11Rik	1700081L11Rik	chr11:104333228-104442291	negative	positive	OK	9.89303	12.2722	0.310911	-2.86518	0.00416769	0.022738	yes
1700081L11Rik	1700081L11Rik	1700081L11Rik	chr11:104333228-104442291	positive	wildtype	OK	12.2722	11.2846	-0.12104	1.02706	0.30439	0.525388	no
1700081L11Rik	1700081L11Rik	1700081L11Rik	chr11:104333228-104442291	negative	wildtype	OK	9.89303	11.2846	0.189871	-1.91852	0.0550453	0.163265	no
1700084C01Rik	1700084C01Rik	1700084C01Rik	chr1:169928938-169934653	negative	positive	NOTEST	0	0	0	0	1	1	no
1700084C01Rik	1700084C01Rik	1700084C01Rik	chr1:169928938-169934653	negative	wildtype	NOTEST	0	0	0	0	1	1	no
1700084C01Rik	1700084C01Rik	1700084C01Rik	chr1:169928938-169934653	positive	wildtype	NOTEST	0	0	0	0	1	1	no
1700084E18Rik	1700084E18Rik	1700084E18Rik	chr2:30237197-30237631	negative	positive	OK	1.64853	0.786954	-1.06683	1.13052	0.258257	0.47376	no
1700084E18Rik	1700084E18Rik	1700084E18Rik	chr2:30237197-30237631	negative	wildtype	OK	1.64853	1.32833	-0.311567	0.372002	0.709891	0.852404	no
1700084E18Rik	1700084E18Rik	1700084E18Rik	chr2:30237197-30237631	positive	wildtype	OK	0.786954	1.32833	0.75526	-0.851591	0.394441	0.614228	no
1700084F23Rik	1700084F23Rik	1700084F23Rik	chr13:70004049-70028348	negative	positive	NOTEST	0	0	0	0	1	1	no
1700084F23Rik	1700084F23Rik	1700084F23Rik	chr13:70004049-70028348	negative	wildtype	NOTEST	0	0	0	0	1	1	no
1700084F23Rik	1700084F23Rik	1700084F23Rik	chr13:70004049-70028348	positive	wildtype	NOTEST	0	0	0	0	1	1	no
1700084J12Rik	1700084J12Rik	1700084J12Rik	chr15:33083128-33653436	negative	positive	NOTEST	0	0	0	0	1	1	no
1700084J12Rik	1700084J12Rik	1700084J12Rik	chr15:33083128-33653436	negative	wildtype	NOTEST	0	0	0	0	1	1	no
1700084J12Rik	1700084J12Rik	1700084J12Rik	chr15:33083128-33653436	positive	wildtype	NOTEST	0	0	0	0	1	1	no
1700085B03Rik	1700085B03Rik	1700085B03Rik	chr5:127241825-127565790	negative	positive	NOTEST	0	0	0	0	1	1	no
1700085B03Rik	1700085B03Rik	1700085B03Rik	chr5:127241825-127565790	negative	wildtype	NOTEST	0	0	0	0	1	1	no
1700085B03Rik	1700085B03Rik	1700085B03Rik	chr5:127241825-127565790	positive	wildtype	NOTEST	0	0	0	0	1	1	no
1700085C21Rik	1700085C21Rik	1700085C21Rik	chr12:82617037-83158812	negative	positive	NOTEST	0	0	0	0	1	1	no
1700085C21Rik	1700085C21Rik	1700085C21Rik	chr12:82617037-83158812	negative	wildtype	NOTEST	0	0	0	0	1	1	no
1700085C21Rik	1700085C21Rik	1700085C21Rik	chr12:82617037-83158812	positive	wildtype	NOTEST	0	0	0	0	1	1	no
1700086L19Rik	1700086L19Rik	1700086L19Rik	chr12:74284275-74295950	negative	positive	NOTEST	0	0	0	0	1	1	no
1700086L19Rik	1700086L19Rik	1700086L19Rik	chr12:74284275-74295950	negative	wildtype	NOTEST	0	0	0	0	1	1	no
1700086L19Rik	1700086L19Rik	1700086L19Rik	chr12:74284275-74295950	positive	wildtype	NOTEST	0	0	0	0	1	1	no
1700086O06Rik	1700086O06Rik	1700086O06Rik	chr18:38238404-38262629	negative	positive	OK	1.34438	1.27292	-0.0787977	0.185731	0.852655	0.932232	no
1700086O06Rik	1700086O06Rik	1700086O06Rik	chr18:38238404-38262629	negative	wildtype	OK	1.34438	1.46253	0.121524	-0.285179	0.775507	0.891508	no
1700086O06Rik	1700086O06Rik	1700086O06Rik	chr18:38238404-38262629	positive	wildtype	OK	1.27292	1.46253	0.200321	-0.45341	0.650253	0.815899	no
1700088E04Rik	1700088E04Rik	1700088E04Rik	chr15:79108982-79141251	positive	wildtype	OK	25.6779	27.0489	0.0750418	-0.334327	0.738133	0.870138	no
1700088E04Rik	1700088E04Rik	1700088E04Rik	chr15:79108982-79141251	negative	positive	OK	23.1967	25.6779	0.146608	-0.704427	0.481167	0.690553	no
1700088E04Rik	1700088E04Rik	1700088E04Rik	chr15:79108982-79141251	negative	wildtype	OK	23.1967	27.0489	0.22165	-1.16116	0.245575	0.459459	no
1700090G07Rik	1700090G07Rik	1700090G07Rik	chr17:86917347-86922367	negative	positive	NOTEST	0	0	0	0	1	1	no
1700090G07Rik	1700090G07Rik	1700090G07Rik	chr17:86917347-86922367	negative	wildtype	NOTEST	0	0	0	0	1	1	no
1700090G07Rik	1700090G07Rik	1700090G07Rik	chr17:86917347-86922367	positive	wildtype	NOTEST	0	0	0	0	1	1	no
1700091E21Rik	1700091E21Rik	1700091E21Rik	chr18:64157723-64277180	negative	positive	NOTEST	0	0	0	0	1	1	no
1700091E21Rik	1700091E21Rik	1700091E21Rik	chr18:64157723-64277180	negative	wildtype	NOTEST	0	0	0	0	1	1	no
1700091E21Rik	1700091E21Rik	1700091E21Rik	chr18:64157723-64277180	positive	wildtype	NOTEST	0	0	0	0	1	1	no
1700092C02Rik	1700092C02Rik	1700092C02Rik	chr8:77624171-77628956	negative	positive	NOTEST	0	0	0	0	1	1	no
1700092C02Rik	1700092C02Rik	1700092C02Rik	chr8:77624171-77628956	negative	wildtype	NOTEST	0	0	0	0	1	1	no
1700092C02Rik	1700092C02Rik	1700092C02Rik	chr8:77624171-77628956	positive	wildtype	NOTEST	0	0	0	0	1	1	no
1700092C10Rik	1700092C10Rik	1700092C10Rik	chr14:69164798-69175540	negative	positive	NOTEST	0	0	0	0	1	1	no
1700092C10Rik	1700092C10Rik	1700092C10Rik	chr14:69164798-69175540	negative	wildtype	NOTEST	0	0	0	0	1	1	no
1700092C10Rik	1700092C10Rik	1700092C10Rik	chr14:69164798-69175540	positive	wildtype	NOTEST	0	0	0	0	1	1	no
1700092E19Rik	1700092E19Rik	1700092E19Rik	chr13:26283158-26312406	negative	positive	NOTEST	0	0	0	0	1	1	no
1700092E19Rik	1700092E19Rik	1700092E19Rik	chr13:26283158-26312406	negative	wildtype	NOTEST	0	0	0	0	1	1	no
1700092E19Rik	1700092E19Rik	1700092E19Rik	chr13:26283158-26312406	positive	wildtype	NOTEST	0	0	0	0	1	1	no
1700092K14Rik	1700092K14Rik	1700092K14Rik	chr11:114198257-114199199	negative	positive	NOTEST	0	0	0	0	1	1	no
1700092K14Rik	1700092K14Rik	1700092K14Rik	chr11:114198257-114199199	negative	wildtype	NOTEST	0	0	0	0	1	1	no
1700092K14Rik	1700092K14Rik	1700092K14Rik	chr11:114198257-114199199	positive	wildtype	NOTEST	0	0	0	0	1	1	no
1700092M07Rik	1700092M07Rik	1700092M07Rik	chr19:8740717-8741225	negative	wildtype	OK	1.33253	0.279788	-2.25176	1.509	0.131299	0.303079	no
1700092M07Rik	1700092M07Rik	1700092M07Rik	chr19:8740717-8741225	positive	wildtype	OK	0.781704	0.279788	-1.48229	0.98766	0.323319	0.545157	no
1700092M07Rik	1700092M07Rik	1700092M07Rik	chr19:8740717-8741225	negative	positive	OK	1.33253	0.781704	-0.769469	0.698917	0.484604	0.693162	no
1700093K21Rik	1700093K21Rik	1700093K21Rik	chr11:23516202-23519942	negative	positive	NOTEST	0.118312	0.0458772	-1.36675	0.754182	0.45074	1	no
1700093K21Rik	1700093K21Rik	1700093K21Rik	chr11:23516202-23519942	negative	wildtype	NOTEST	0.118312	0.0819643	-0.529528	0.3617	0.717576	1	no
1700093K21Rik	1700093K21Rik	1700093K21Rik	chr11:23516202-23519942	positive	wildtype	NOTEST	0.0458772	0.0819643	0.837219	-0.452527	0.650889	1	no
1700094D03Rik	1700094D03Rik	1700094D03Rik	chr3:90062795-90068347	negative	positive	OK	1.97686	1.69129	-0.225088	1.15802	0.246855	0.460999	no
1700094D03Rik	1700094D03Rik	1700094D03Rik	chr3:90062795-90068347	negative	wildtype	OK	1.97686	2.30568	0.221984	-1.23507	0.216805	0.423251	no
1700094D03Rik	1700094D03Rik	1700094D03Rik	chr3:90062795-90068347	positive	wildtype	OK	1.69129	2.30568	0.447073	-2.31085	0.0208409	0.0796472	no
1700094J05Rik	1700094J05Rik	1700094J05Rik	chr10:76351253-76442912	positive	wildtype	OK	0.751515	0.597321	-0.331295	0.378249	0.705245	0.84959	no
1700094J05Rik	1700094J05Rik	1700094J05Rik	chr10:76351253-76442912	negative	wildtype	OK	0.541803	0.597321	0.14074	-0.182064	0.855533	0.933477	no
1700094J05Rik	1700094J05Rik	1700094J05Rik	chr10:76351253-76442912	negative	positive	OK	0.541803	0.751515	0.472034	-0.562869	0.573524	0.76293	no
1700094M24Rik	1700094M24Rik	1700094M24Rik	chr6:52492450-52500085	negative	positive	NOTEST	0	0	0	0	1	1	no
1700094M24Rik	1700094M24Rik	1700094M24Rik	chr6:52492450-52500085	negative	wildtype	NOTEST	0	0	0	0	1	1	no
1700094M24Rik	1700094M24Rik	1700094M24Rik	chr6:52492450-52500085	positive	wildtype	NOTEST	0	0	0	0	1	1	no
1700095A21Rik	1700095A21Rik	1700095A21Rik	chr4:146501999-146546873	negative	positive	NOTEST	0	0	0	0	1	1	no
1700095A21Rik	1700095A21Rik	1700095A21Rik	chr4:146501999-146546873	negative	wildtype	NOTEST	0	0	0	0	1	1	no
1700095A21Rik	1700095A21Rik	1700095A21Rik	chr4:146501999-146546873	positive	wildtype	NOTEST	0	0	0	0	1	1	no
1700095B10Rik	1700095B10Rik	1700095B10Rik	chr5:112688875-112896362	negative	positive	NOTEST	0	0	0	0	1	1	no
1700095B10Rik	1700095B10Rik	1700095B10Rik	chr5:112688875-112896362	negative	wildtype	NOTEST	0	0	0	0	1	1	no
1700095B10Rik	1700095B10Rik	1700095B10Rik	chr5:112688875-112896362	positive	wildtype	NOTEST	0	0	0	0	1	1	no
1700095B22Rik	1700095B22Rik	1700095B22Rik	chr3:105448189-105674002	negative	positive	NOTEST	0	0	0	0	1	1	no
1700095B22Rik	1700095B22Rik	1700095B22Rik	chr3:105448189-105674002	negative	wildtype	NOTEST	0	0	0	0	1	1	no
1700095B22Rik	1700095B22Rik	1700095B22Rik	chr3:105448189-105674002	positive	wildtype	NOTEST	0	0	0	0	1	1	no
1700096J18Rik	1700096J18Rik	1700096J18Rik	chr11:109346866-109353651	negative	wildtype	NOTEST	0.113385	0.0576948	-0.974715	0.347441	0.72826	1	no
1700096J18Rik	1700096J18Rik	1700096J18Rik	chr11:109346866-109353651	negative	positive	NOTEST	0.113385	0	-1.79769e+308	-1.79769e+308	0.210834	1	no
1700096J18Rik	1700096J18Rik	1700096J18Rik	chr11:109346866-109353651	positive	wildtype	NOTEST	0	0.0576948	1.79769e+308	1.79769e+308	0.251662	1	no
1700096K18Rik	1700096K18Rik	1700096K18Rik	chr5:25530017-25531466	positive	wildtype	NOTEST	0.256658	0.225978	-0.183664	0.297907	0.765774	1	no
1700096K18Rik	1700096K18Rik	1700096K18Rik	chr5:25530017-25531466	negative	wildtype	NOTEST	0.191386	0.225978	0.2397	-0.311151	0.755686	1	no
1700096K18Rik	1700096K18Rik	1700096K18Rik	chr5:25530017-25531466	negative	positive	NOTEST	0.191386	0.256658	0.423364	-0.562561	0.573734	1	no
1700097N02Rik	1700097N02Rik	1700097N02Rik	chr17:30622440-30626905	negative	positive	NOTEST	0	0	0	0	1	1	no
1700097N02Rik	1700097N02Rik	1700097N02Rik	chr17:30622440-30626905	negative	wildtype	NOTEST	0	0	0	0	1	1	no
1700097N02Rik	1700097N02Rik	1700097N02Rik	chr17:30622440-30626905	positive	wildtype	NOTEST	0	0	0	0	1	1	no
1700100L14Rik	1700100L14Rik	1700100L14Rik	chr13:70573240-70576104	positive	wildtype	NOTEST	0.169736	0.174674	0.041371	-0.0308471	0.975391	1	no
1700100L14Rik	1700100L14Rik	1700100L14Rik	chr13:70573240-70576104	negative	positive	NOTEST	0.108861	0.169736	0.640808	-0.395429	0.692526	1	no
1700100L14Rik	1700100L14Rik	1700100L14Rik	chr13:70573240-70576104	negative	wildtype	NOTEST	0.108861	0.174674	0.682179	-0.425975	0.670126	1	no
1700101E01Rik	1700101E01Rik	1700101E01Rik	chr2:28955480-29055066	negative	wildtype	NOTEST	0.0790036	0.0640714	-0.302236	0.155643	0.876314	1	no
1700101E01Rik	1700101E01Rik	1700101E01Rik	chr2:28955480-29055066	negative	positive	NOTEST	0.0790036	0	-1.79769e+308	-1.79769e+308	0.14951	1	no
1700101E01Rik	1700101E01Rik	1700101E01Rik	chr2:28955480-29055066	positive	wildtype	NOTEST	0	0.0640714	1.79769e+308	1.79769e+308	0.143829	1	no
1700101I11Rik	1700101I11Rik	1700101I11Rik	chr6:129532183-129542331	negative	wildtype	NOTEST	0	0	0	0	1	1	no
1700101I11Rik	1700101I11Rik	1700101I11Rik	chr6:129532183-129542331	positive	wildtype	NOTEST	0.0322586	0	-1.79769e+308	-1.79769e+308	0.374489	1	no
1700101I11Rik	1700101I11Rik	1700101I11Rik	chr6:129532183-129542331	negative	positive	NOTEST	0	0.0322586	1.79769e+308	1.79769e+308	0.374489	1	no
1700101O22Rik	1700101O22Rik	1700101O22Rik	chr12:7372038-7380330	negative	positive	NOTEST	0	0	0	0	1	1	no
1700101O22Rik	1700101O22Rik	1700101O22Rik	chr12:7372038-7380330	negative	wildtype	NOTEST	0	0	0	0	1	1	no
1700101O22Rik	1700101O22Rik	1700101O22Rik	chr12:7372038-7380330	positive	wildtype	NOTEST	0	0	0	0	1	1	no
1700102H20Rik	1700102H20Rik	1700102H20Rik	chr17:3557823-3559863	positive	wildtype	OK	0.728251	0.275768	-1.40098	0.824674	0.409557	0.627924	no
1700102H20Rik	1700102H20Rik	1700102H20Rik	chr17:3557823-3559863	negative	wildtype	OK	0.442165	0.275768	-0.681128	0.319334	0.749473	0.876734	no
1700102H20Rik	1700102H20Rik	1700102H20Rik	chr17:3557823-3559863	negative	positive	OK	0.442165	0.728251	0.719849	-0.410292	0.681592	0.834701	no
1700102P08Rik	1700102P08Rik	1700102P08Rik	chr9:108392833-108397767	positive	wildtype	NOTEST	0.28354	0.272717	-0.0561514	0.0725902	0.942132	1	no
1700102P08Rik	1700102P08Rik	1700102P08Rik	chr9:108392833-108397767	negative	wildtype	NOTEST	0.0820528	0.272717	1.73278	-1.38467	0.166154	1	no
1700102P08Rik	1700102P08Rik	1700102P08Rik	chr9:108392833-108397767	negative	positive	NOTEST	0.0820528	0.28354	1.78893	-1.43071	0.152513	1	no
1700104A03Rik	1700104A03Rik	1700104A03Rik	chr9:54268579-54341777	negative	positive	NOTEST	0	0	0	0	1	1	no
1700104A03Rik	1700104A03Rik	1700104A03Rik	chr9:54268579-54341777	negative	wildtype	NOTEST	0	0	0	0	1	1	no
1700104A03Rik	1700104A03Rik	1700104A03Rik	chr9:54268579-54341777	positive	wildtype	NOTEST	0	0	0	0	1	1	no
1700105P06Rik	1700105P06Rik	1700105P06Rik	chr19:7356463-7383557	negative	positive	NOTEST	0.0521458	0.174483	1.74246	-0.498062	0.61844	1	no
1700105P06Rik	1700105P06Rik	1700105P06Rik	chr19:7356463-7383557	negative	wildtype	NOTEST	0.0521458	0	-1.79769e+308	-1.79769e+308	0.321339	1	no
1700105P06Rik	1700105P06Rik	1700105P06Rik	chr19:7356463-7383557	positive	wildtype	NOTEST	0.174483	0	-1.79769e+308	-1.79769e+308	0.184085	1	no
1700106J16Rik	1700106J16Rik	1700106J16Rik	chr11:88294042-88295261	negative	wildtype	NOTEST	0	0	0	0	1	1	no
1700106J16Rik	1700106J16Rik	1700106J16Rik	chr11:88294042-88295261	positive	wildtype	NOTEST	0.0180636	0	-1.79769e+308	-1.79769e+308	0.254121	1	no
1700106J16Rik	1700106J16Rik	1700106J16Rik	chr11:88294042-88295261	negative	positive	NOTEST	0	0.0180636	1.79769e+308	1.79769e+308	0.254121	1	no
1700106N22Rik	1700106N22Rik	1700106N22Rik	chr17:85090699-85458580	positive	wildtype	OK	1.63329	1.29432	-0.335588	1.03629	0.300067	0.520768	no
1700106N22Rik	1700106N22Rik	1700106N22Rik	chr17:85090699-85458580	negative	wildtype	OK	1.0007	1.29432	0.371189	-0.922429	0.356305	0.578605	no
1700106N22Rik	1700106N22Rik	1700106N22Rik	chr17:85090699-85458580	negative	positive	OK	1.0007	1.63329	0.706777	-1.81276	0.0698696	0.194189	no
1700108F19Rik	1700108F19Rik	1700108F19Rik	chr14:76677567-76687108	negative	positive	OK	0.364826	0.108124	-1.75452	1.42454	0.15429	0.337843	no
1700108F19Rik	1700108F19Rik	1700108F19Rik	chr14:76677567-76687108	negative	wildtype	OK	0.364826	0.175564	-1.05521	1.01463	0.310284	0.53148	no
1700108F19Rik	1700108F19Rik	1700108F19Rik	chr14:76677567-76687108	positive	wildtype	NOTEST	0.108124	0.175564	0.699307	-0.547099	0.584311	1	no
1700108J01Rik	1700108J01Rik	1700108J01Rik	chr14:122181693-122451146	negative	positive	NOTEST	0	0	0	0	1	1	no
1700108J01Rik	1700108J01Rik	1700108J01Rik	chr14:122181693-122451146	negative	wildtype	NOTEST	0	0.0546089	1.79769e+308	1.79769e+308	0.306893	1	no
1700108J01Rik	1700108J01Rik	1700108J01Rik	chr14:122181693-122451146	positive	wildtype	NOTEST	0	0.0546089	1.79769e+308	1.79769e+308	0.306893	1	no
1700108M19Rik	1700108M19Rik	1700108M19Rik	chr12:36208344-36253398	negative	wildtype	OK	0.306999	0.0691472	-2.15049	1.02422	0.305729	0.526925	no
1700108M19Rik	1700108M19Rik	1700108M19Rik	chr12:36208344-36253398	negative	positive	OK	0.306999	0.125221	-1.29376	0.834933	0.403756	0.62256	no
1700108M19Rik	1700108M19Rik	1700108M19Rik	chr12:36208344-36253398	positive	wildtype	NOTEST	0.125221	0.0691472	-0.85673	0.384583	0.700546	1	no
1700109F18Rik	1700109F18Rik	1700109F18Rik	chr2:74710043-74748271	negative	positive	NOTEST	0.14294	0.06427	-1.15319	0.47878	0.632095	1	no
1700109F18Rik	1700109F18Rik	1700109F18Rik	chr2:74710043-74748271	negative	wildtype	NOTEST	0.14294	0.180001	0.332598	-0.209345	0.834179	1	no
1700109F18Rik	1700109F18Rik	1700109F18Rik	chr2:74710043-74748271	positive	wildtype	NOTEST	0.06427	0.180001	1.48579	-0.666158	0.50531	1	no
1700109G14Rik	1700109G14Rik	1700109G14Rik	chr14:61292982-61305334	negative	positive	NOTEST	0	0	0	0	1	1	no
1700109G14Rik	1700109G14Rik	1700109G14Rik	chr14:61292982-61305334	negative	wildtype	NOTEST	0	0	0	0	1	1	no
1700109G14Rik	1700109G14Rik	1700109G14Rik	chr14:61292982-61305334	positive	wildtype	NOTEST	0	0	0	0	1	1	no
1700109G15Rik	1700109G15Rik	1700109G15Rik	chr11:84716975-84720432	negative	positive	NOTEST	0	0	0	0	1	1	no
1700109G15Rik	1700109G15Rik	1700109G15Rik	chr11:84716975-84720432	negative	wildtype	NOTEST	0	0	0	0	1	1	no
1700109G15Rik	1700109G15Rik	1700109G15Rik	chr11:84716975-84720432	positive	wildtype	NOTEST	0	0	0	0	1	1	no
1700109H08Rik	1700109H08Rik	1700109H08Rik	chr5:3571715-3637101	negative	positive	OK	1.21352	0.528119	-1.20027	1.45687	0.145152	0.3246	no
1700109H08Rik	1700109H08Rik	1700109H08Rik	chr5:3571715-3637101	negative	wildtype	OK	1.21352	1.36609	0.170844	-0.286167	0.77475	0.891061	no
1700109H08Rik	1700109H08Rik	1700109H08Rik	chr5:3571715-3637101	positive	wildtype	OK	0.528119	1.36609	1.37111	-1.60674	0.10811	0.264284	no
1700109I08Rik	1700109I08Rik	1700109I08Rik	chr14:39655662-39685293	negative	positive	NOTEST	0	0	0	0	1	1	no
1700109I08Rik	1700109I08Rik	1700109I08Rik	chr14:39655662-39685293	negative	wildtype	NOTEST	0	0	0	0	1	1	no
1700109I08Rik	1700109I08Rik	1700109I08Rik	chr14:39655662-39685293	positive	wildtype	NOTEST	0	0	0	0	1	1	no
1700110C19Rik	1700110C19Rik	1700110C19Rik	chr17:10324601-10329312	negative	positive	NOTEST	0.210982	0.0375127	-2.49167	1.12829	0.259198	1	no
1700110C19Rik	1700110C19Rik	1700110C19Rik	chr17:10324601-10329312	negative	wildtype	NOTEST	0.210982	0.114732	-0.87885	0.581926	0.560617	1	no
1700110C19Rik	1700110C19Rik	1700110C19Rik	chr17:10324601-10329312	positive	wildtype	NOTEST	0.0375127	0.114732	1.61282	-0.711986	0.476474	1	no
1700110I01Rik	1700110I01Rik	1700110I01Rik	chr14:3743492-3783730	negative	wildtype	NOTEST	0.0281701	0.0191121	-0.559677	0.253658	0.79976	1	no
1700110I01Rik	1700110I01Rik	1700110I01Rik	chr14:3743492-3783730	negative	positive	NOTEST	0.0281701	0	-1.79769e+308	-1.79769e+308	0.175822	1	no
1700110I01Rik	1700110I01Rik	1700110I01Rik	chr14:3743492-3783730	positive	wildtype	NOTEST	0	0.0191121	1.79769e+308	1.79769e+308	0.179274	1	no
1700110K17Rik	1700110K17Rik	1700110K17Rik	chr9:40297906-40455764	positive	wildtype	NOTEST	0.146586	0.146233	-0.0034787	0.00168937	0.998652	1	no
1700110K17Rik	1700110K17Rik	1700110K17Rik	chr9:40297906-40455764	negative	wildtype	NOTEST	0.0262272	0.146233	2.47914	-0.540992	0.588513	1	no
1700110K17Rik	1700110K17Rik	1700110K17Rik	chr9:40297906-40455764	negative	positive	NOTEST	0.0262272	0.146586	2.48261	-0.530294	0.595908	1	no
1700110M21Rik	1700110M21Rik	1700110M21Rik	chr14:101197689-101200069	negative	positive	NOTEST	0	0	0	0	1	1	no
1700110M21Rik	1700110M21Rik	1700110M21Rik	chr14:101197689-101200069	negative	wildtype	NOTEST	0	0	0	0	1	1	no
1700110M21Rik	1700110M21Rik	1700110M21Rik	chr14:101197689-101200069	positive	wildtype	NOTEST	0	0	0	0	1	1	no
1700111N16Rik	1700111N16Rik	1700111N16Rik	chrX:69929259-70143588	negative	positive	NOTEST	0	0	0	0	1	1	no
1700111N16Rik	1700111N16Rik	1700111N16Rik	chrX:69929259-70143588	negative	wildtype	NOTEST	0	0	0	0	1	1	no
1700111N16Rik	1700111N16Rik	1700111N16Rik	chrX:69929259-70143588	positive	wildtype	NOTEST	0	0	0	0	1	1	no
1700112E06Rik	1700112E06Rik	1700112E06Rik	chr14:22019711-23094571	positive	wildtype	NOTEST	0.0274524	0.0228633	-0.263901	0.0674829	0.946197	1	no
1700112E06Rik	1700112E06Rik	1700112E06Rik	chr14:22019711-23094571	negative	positive	NOTEST	0	0.0274524	1.79769e+308	1.79769e+308	0.289709	1	no
1700112E06Rik	1700112E06Rik	1700112E06Rik	chr14:22019711-23094571	negative	wildtype	NOTEST	0	0.0228633	1.79769e+308	1.79769e+308	0.310533	1	no
1700112H15Rik	1700112H15Rik	1700112H15Rik	chr1:184527840-184557691	negative	positive	NOTEST	0	0	0	0	1	1	no
1700112H15Rik	1700112H15Rik	1700112H15Rik	chr1:184527840-184557691	negative	wildtype	NOTEST	0	0	0	0	1	1	no
1700112H15Rik	1700112H15Rik	1700112H15Rik	chr1:184527840-184557691	positive	wildtype	NOTEST	0	0	0	0	1	1	no
1700113A16Rik	1700113A16Rik	1700113A16Rik	chr3:88171559-88177785	negative	positive	OK	4.55525	3.96887	-0.198799	0.781319	0.434615	0.650528	no
1700113A16Rik	1700113A16Rik	1700113A16Rik	chr3:88171559-88177785	negative	wildtype	OK	4.55525	4.81343	0.0795375	-0.327532	0.743265	0.873309	no
1700113A16Rik	1700113A16Rik	1700113A16Rik	chr3:88171559-88177785	positive	wildtype	OK	3.96887	4.81343	0.278337	-1.13082	0.258132	0.473693	no
1700113H08Rik	1700113H08Rik	1700113H08Rik	chr10:87058045-87230599	negative	positive	NOTEST	0	0	0	0	1	1	no
1700113H08Rik	1700113H08Rik	1700113H08Rik	chr10:87058045-87230599	negative	wildtype	NOTEST	0	0	0	0	1	1	no
1700113H08Rik	1700113H08Rik	1700113H08Rik	chr10:87058045-87230599	positive	wildtype	NOTEST	0	0	0	0	1	1	no
1700113I22Rik	1700113I22Rik	1700113I22Rik	chr11:101418813-101435665	positive	wildtype	OK	1.69334	1.29275	-0.389419	0.91337	0.361048	0.582951	no
1700113I22Rik	1700113I22Rik	1700113I22Rik	chr11:101418813-101435665	negative	wildtype	OK	1.36284	1.29275	-0.0761724	0.184888	0.853317	0.932331	no
1700113I22Rik	1700113I22Rik	1700113I22Rik	chr11:101418813-101435665	negative	positive	OK	1.36284	1.69334	0.313247	-0.790943	0.428977	0.645275	no
1700119H24Rik	1700119H24Rik	1700119H24Rik	chr16:34784949-35002434	positive	wildtype	NOTEST	0	0	0	0	1	1	no
1700119H24Rik	1700119H24Rik	1700119H24Rik	chr16:34784949-35002434	negative	positive	NOTEST	0.0347159	0	-1.79769e+308	-1.79769e+308	0.37143	1	no
1700119H24Rik	1700119H24Rik	1700119H24Rik	chr16:34784949-35002434	negative	wildtype	NOTEST	0.0347159	0	-1.79769e+308	-1.79769e+308	0.37143	1	no
1700120C14Rik	1700120C14Rik	1700120C14Rik	chr15:99224975-99262041	negative	wildtype	NOTEST	0.162206	0.103918	-0.642379	0.133201	0.894035	1	no
1700120C14Rik	1700120C14Rik	1700120C14Rik	chr15:99224975-99262041	negative	positive	NOTEST	0.162206	0	-1.79769e+308	-1.79769e+308	0.281527	1	no
1700120C14Rik	1700120C14Rik	1700120C14Rik	chr15:99224975-99262041	positive	wildtype	NOTEST	0	0.103918	1.79769e+308	1.79769e+308	0.363338	1	no
1700120E14Rik	1700120E14Rik	1700120E14Rik	chr18:74442618-74771477	negative	positive	NOTEST	0.0957182	0.0580644	-0.72114	0.497926	0.618536	1	no
1700120E14Rik	1700120E14Rik	1700120E14Rik	chr18:74442618-74771477	negative	wildtype	NOTEST	0.0957182	0.12772	0.416119	-0.338612	0.734902	1	no
1700120E14Rik	1700120E14Rik	1700120E14Rik	chr18:74442618-74771477	positive	wildtype	NOTEST	0.0580644	0.12772	1.13726	-0.773224	0.43939	1	no
1700120G07Rik	1700120G07Rik	1700120G07Rik	chr7:135191764-135196002	negative	wildtype	NOTEST	0.13396	0.0775263	-0.789043	0.52311	0.600898	1	no
1700120G07Rik	1700120G07Rik	1700120G07Rik	chr7:135191764-135196002	negative	positive	NOTEST	0.13396	0.100829	-0.409894	0.286074	0.774821	1	no
1700120G07Rik	1700120G07Rik	1700120G07Rik	chr7:135191764-135196002	positive	wildtype	NOTEST	0.100829	0.0775263	-0.37915	0.250475	0.80222	1	no
1700120K04Rik	1700120K04Rik	1700120K04Rik	chr7:127603902-127604445	positive	wildtype	OK	0.483657	0.776834	0.683621	-0.710365	0.477478	0.687582	no
1700120K04Rik	1700120K04Rik	1700120K04Rik	chr7:127603902-127604445	negative	positive	OK	0.283756	0.483657	0.769333	-0.553587	0.579861	0.766701	no
1700120K04Rik	1700120K04Rik	1700120K04Rik	chr7:127603902-127604445	negative	wildtype	OK	0.283756	0.776834	1.45295	-1.097	0.272642	0.489851	no
1700121L16Rik	1700121L16Rik	1700121L16Rik	chrX:104816775-104842455	negative	positive	NOTEST	0	0	0	0	1	1	no
1700121L16Rik	1700121L16Rik	1700121L16Rik	chrX:104816775-104842455	negative	wildtype	NOTEST	0	0	0	0	1	1	no
1700121L16Rik	1700121L16Rik	1700121L16Rik	chrX:104816775-104842455	positive	wildtype	NOTEST	0	0	0	0	1	1	no
1700121N20Rik	1700121N20Rik	1700121N20Rik	chr12:106442651-106447666	negative	positive	NOTEST	0	0	0	0	1	1	no
1700121N20Rik	1700121N20Rik	1700121N20Rik	chr12:106442651-106447666	negative	wildtype	NOTEST	0	0	0	0	1	1	no
1700121N20Rik	1700121N20Rik	1700121N20Rik	chr12:106442651-106447666	positive	wildtype	NOTEST	0	0	0	0	1	1	no
1700122O11Rik	1700122O11Rik	1700122O11Rik	chr17:48036744-48038293	negative	positive	NOTEST	0	0	0	0	1	1	no
1700122O11Rik	1700122O11Rik	1700122O11Rik	chr17:48036744-48038293	negative	wildtype	NOTEST	0	0.0759288	1.79769e+308	1.79769e+308	0.134722	1	no
1700122O11Rik	1700122O11Rik	1700122O11Rik	chr17:48036744-48038293	positive	wildtype	NOTEST	0	0.0759288	1.79769e+308	1.79769e+308	0.134722	1	no
1700123I01Rik	1700123I01Rik	1700123I01Rik	chr19:6184409-6224219	positive	wildtype	NOTEST	0.0557649	0.0301236	-0.888464	0.548632	0.583258	1	no
1700123I01Rik	1700123I01Rik	1700123I01Rik	chr19:6184409-6224219	negative	wildtype	NOTEST	0.0199682	0.0301236	0.59319	-0.269155	0.78781	1	no
1700123I01Rik	1700123I01Rik	1700123I01Rik	chr19:6184409-6224219	negative	positive	NOTEST	0.0199682	0.0557649	1.48165	-0.721891	0.470361	1	no
1700123K08Rik	1700123K08Rik	1700123K08Rik	chr5:138561839-138564694	negative	positive	NOTEST	0	0	0	0	1	1	no
1700123K08Rik	1700123K08Rik	1700123K08Rik	chr5:138561839-138564694	negative	wildtype	NOTEST	0	0	0	0	1	1	no
1700123K08Rik	1700123K08Rik	1700123K08Rik	chr5:138561839-138564694	positive	wildtype	NOTEST	0	0	0	0	1	1	no
1700123L14Rik	1700123L14Rik	1700123L14Rik	chr6:96113153-96657198	positive	wildtype	NOTEST	0	0	0	0	1	1	no
1700123L14Rik	1700123L14Rik	1700123L14Rik	chr6:96113153-96657198	negative	positive	NOTEST	0.00938375	0	-1.79769e+308	-1.79769e+308	0.29539	1	no
1700123L14Rik	1700123L14Rik	1700123L14Rik	chr6:96113153-96657198	negative	wildtype	NOTEST	0.00938375	0	-1.79769e+308	-1.79769e+308	0.29539	1	no
1700123M08Rik	1700123M08Rik	1700123M08Rik	chr4:11966573-11994295	negative	wildtype	OK	0.788877	0.619177	-0.34945	0.581814	0.560692	0.753316	no
1700123M08Rik	1700123M08Rik	1700123M08Rik	chr4:11966573-11994295	positive	wildtype	OK	0.718085	0.619177	-0.213803	0.392038	0.69503	0.843297	no
1700123M08Rik	1700123M08Rik	1700123M08Rik	chr4:11966573-11994295	negative	positive	OK	0.788877	0.718085	-0.135646	0.232244	0.816348	0.914537	no
1700123O12Rik	1700123O12Rik	1700123O12Rik	chr4:10508030-10797802	negative	positive	NOTEST	0	0	0	0	1	1	no
1700123O12Rik	1700123O12Rik	1700123O12Rik	chr4:10508030-10797802	negative	wildtype	NOTEST	0	0	0	0	1	1	no
1700123O12Rik	1700123O12Rik	1700123O12Rik	chr4:10508030-10797802	positive	wildtype	NOTEST	0	0	0	0	1	1	no
1700123O20Rik	1700123O20Rik	1700123O20Rik	chr14:54642160-54690742	negative	positive	OK	6.07158	5.27654	-0.202479	0.655186	0.512348	0.716044	no
1700123O20Rik	1700123O20Rik	1700123O20Rik	chr14:54642160-54690742	negative	wildtype	OK	6.07158	5.45445	-0.154637	0.579603	0.562182	0.754457	no
1700123O20Rik	1700123O20Rik	1700123O20Rik	chr14:54642160-54690742	positive	wildtype	OK	5.27654	5.45445	0.0478427	-0.139118	0.889357	0.951258	no
1700123O21Rik	1700123O21Rik	1700123O21Rik	chr16:5884792-7412480	negative	positive	NOTEST	0	0	0	0	1	1	no
1700123O21Rik	1700123O21Rik	1700123O21Rik	chr16:5884792-7412480	negative	wildtype	NOTEST	0	0	0	0	1	1	no
1700123O21Rik	1700123O21Rik	1700123O21Rik	chr16:5884792-7412480	positive	wildtype	NOTEST	0	0	0	0	1	1	no
1700125D06Rik	1700125D06Rik	1700125D06Rik	chr4:129491189-129491956	negative	positive	NOTEST	0.133433	0.09333	-0.515707	0.197145	0.843714	1	no
1700125D06Rik	1700125D06Rik	1700125D06Rik	chr4:129491189-129491956	negative	wildtype	NOTEST	0.133433	0	-1.79769e+308	-1.79769e+308	0.159004	1	no
1700125D06Rik	1700125D06Rik	1700125D06Rik	chr4:129491189-129491956	positive	wildtype	NOTEST	0.09333	0	-1.79769e+308	-1.79769e+308	0.254121	1	no
1700125G02Rik	1700125G02Rik	1700125G02Rik	chr4:124881784-124917800	negative	positive	NOTEST	0	0	0	0	1	1	no
1700125G02Rik	1700125G02Rik	1700125G02Rik	chr4:124881784-124917800	negative	wildtype	NOTEST	0	0	0	0	1	1	no
1700125G02Rik	1700125G02Rik	1700125G02Rik	chr4:124881784-124917800	positive	wildtype	NOTEST	0	0	0	0	1	1	no
1700125G22Rik	1700125G22Rik	1700125G22Rik	chr3:27154025-27157019	negative	positive	NOTEST	0.0429026	0.0203681	-1.07475	0.38048	0.703589	1	no
1700125G22Rik	1700125G22Rik	1700125G22Rik	chr3:27154025-27157019	negative	wildtype	NOTEST	0.0429026	0	-1.79769e+308	-1.79769e+308	0.210834	1	no
1700125G22Rik	1700125G22Rik	1700125G22Rik	chr3:27154025-27157019	positive	wildtype	NOTEST	0.0203681	0	-1.79769e+308	-1.79769e+308	0.254121	1	no
1700125H03Rik	1700125H03Rik	1700125H03Rik	chr8:68356780-68735146	negative	positive	OK	0.268589	0.124553	-1.10864	0.390652	0.696054	0.843751	no
1700125H03Rik	1700125H03Rik	1700125H03Rik	chr8:68356780-68735146	negative	wildtype	OK	0.268589	0.129103	-1.05688	0.463002	0.643363	0.810926	no
1700125H03Rik	1700125H03Rik	1700125H03Rik	chr8:68356780-68735146	positive	wildtype	NOTEST	0.124553	0.129103	0.0517576	-0.016415	0.986903	1	no
1700125H20Rik	1700125H20Rik	1700125H20Rik	chr11:85171095-85181154	negative	positive	NOTEST	0.188552	0.1192	-0.661582	0.513519	0.607588	1	no
1700125H20Rik	1700125H20Rik	1700125H20Rik	chr11:85171095-85181154	negative	wildtype	OK	0.188552	0.304222	0.69016	-0.640368	0.521933	0.723411	no
1700125H20Rik	1700125H20Rik	1700125H20Rik	chr11:85171095-85181154	positive	wildtype	OK	0.1192	0.304222	1.35174	-1.23133	0.2182	0.424956	no
1700126H18Rik	1700126H18Rik	1700126H18Rik	chr5:66166606-66191335	negative	positive	NOTEST	0	0	0	0	1	1	no
1700126H18Rik	1700126H18Rik	1700126H18Rik	chr5:66166606-66191335	negative	wildtype	NOTEST	0	0	0	0	1	1	no
1700126H18Rik	1700126H18Rik	1700126H18Rik	chr5:66166606-66191335	positive	wildtype	NOTEST	0	0	0	0	1	1	no
1700128A07Rik	1700128A07Rik	1700128A07Rik	chr14:106417186-106486484	negative	positive	NOTEST	0	0	0	0	1	1	no
1700128A07Rik	1700128A07Rik	1700128A07Rik	chr14:106417186-106486484	negative	wildtype	NOTEST	0	0	0	0	1	1	no
1700128A07Rik	1700128A07Rik	1700128A07Rik	chr14:106417186-106486484	positive	wildtype	NOTEST	0	0	0	0	1	1	no
1700128F08Rik	1700128F08Rik	1700128F08Rik	chr9:8221888-8241987	negative	wildtype	NOTEST	0.0130102	0.0150594	0.211018	-0.0654507	0.947815	1	no
1700128F08Rik	1700128F08Rik	1700128F08Rik	chr9:8221888-8241987	negative	positive	NOTEST	0.0130102	0	-1.79769e+308	-1.79769e+308	0.272108	1	no
1700128F08Rik	1700128F08Rik	1700128F08Rik	chr9:8221888-8241987	positive	wildtype	NOTEST	0	0.0150594	1.79769e+308	1.79769e+308	0.253673	1	no
1700129C05Rik	1700129C05Rik	1700129C05Rik	chr14:59133039-59142893	negative	positive	NOTEST	0	0	0	0	1	1	no
1700129C05Rik	1700129C05Rik	1700129C05Rik	chr14:59133039-59142893	negative	wildtype	NOTEST	0	0	0	0	1	1	no
1700129C05Rik	1700129C05Rik	1700129C05Rik	chr14:59133039-59142893	positive	wildtype	NOTEST	0	0	0	0	1	1	no
1810006J02Rik	1810006J02Rik	1810006J02Rik	chr1:98131466-98144655	positive	wildtype	NOTEST	0	0	0	0	1	1	no
1810006J02Rik	1810006J02Rik	1810006J02Rik	chr1:98131466-98144655	negative	positive	NOTEST	0.00441184	0	-1.79769e+308	-1.79769e+308	0.272108	1	no
1810006J02Rik	1810006J02Rik	1810006J02Rik	chr1:98131466-98144655	negative	wildtype	NOTEST	0.00441184	0	-1.79769e+308	-1.79769e+308	0.272108	1	no
1810006K21Rik	1810006K21Rik	1810006K21Rik	chr19:10204201-10207824	negative	wildtype	OK	69.6222	63.2887	-0.137599	0.88566	0.375801	0.596657	no
1810006K21Rik	1810006K21Rik	1810006K21Rik	chr19:10204201-10207824	negative	positive	OK	69.6222	65.0139	-0.0987976	0.634947	0.525463	0.726184	no
1810006K21Rik	1810006K21Rik	1810006K21Rik	chr19:10204201-10207824	positive	wildtype	OK	65.0139	63.2887	-0.0388013	0.231154	0.817195	0.915006	no
1810007C17Rik	1810007C17Rik	1810007C17Rik	chr12:49476992-49480862	negative	positive	NOTEST	0	0	0	0	1	1	no
1810007C17Rik	1810007C17Rik	1810007C17Rik	chr12:49476992-49480862	negative	wildtype	NOTEST	0	0	0	0	1	1	no
1810007C17Rik	1810007C17Rik	1810007C17Rik	chr12:49476992-49480862	positive	wildtype	NOTEST	0	0	0	0	1	1	no
1810007D17Rik	1810007D17Rik	1810007D17Rik	chr19:58606328-58629753	negative	positive	NOTEST	0	0	0	0	1	1	no
1810007D17Rik	1810007D17Rik	1810007D17Rik	chr19:58606328-58629753	negative	wildtype	NOTEST	0	0	0	0	1	1	no
1810007D17Rik	1810007D17Rik	1810007D17Rik	chr19:58606328-58629753	positive	wildtype	NOTEST	0	0	0	0	1	1	no
1810007I06Rik	1810007I06Rik	1810007I06Rik	chr16:13715061-13739471	negative	positive	NOTEST	0	0	0	0	1	1	no
1810007I06Rik	1810007I06Rik	1810007I06Rik	chr16:13715061-13739471	negative	wildtype	NOTEST	0	0	0	0	1	1	no
1810007I06Rik	1810007I06Rik	1810007I06Rik	chr16:13715061-13739471	positive	wildtype	NOTEST	0	0	0	0	1	1	no
1810008A18Rik	1810008A18Rik	1810008A18Rik	chr10:77486654-77515813	positive	wildtype	OK	5.49417	5.12217	-0.101146	0.598809	0.5493	0.744831	no
1810008A18Rik	1810008A18Rik	1810008A18Rik	chr10:77486654-77515813	negative	wildtype	OK	4.36969	5.12217	0.229223	-1.40431	0.160226	0.346443	no
1810008A18Rik	1810008A18Rik	1810008A18Rik	chr10:77486654-77515813	negative	positive	OK	4.36969	5.49417	0.330369	-1.97433	0.0483444	0.148875	no
1810008I18Rik	1810008I18Rik	1810008I18Rik	chr7:65804051-65806223	positive	wildtype	OK	0.384981	0.456296	0.245181	-0.272508	0.785231	0.897307	no
1810008I18Rik	1810008I18Rik	1810008I18Rik	chr7:65804051-65806223	negative	positive	OK	0.283933	0.384981	0.439236	-0.387041	0.698725	0.845324	no
1810008I18Rik	1810008I18Rik	1810008I18Rik	chr7:65804051-65806223	negative	wildtype	OK	0.283933	0.456296	0.684417	-0.619176	0.5358	0.734402	no
1810009A15Rik	1810009A15Rik	1810009A15Rik	chr19:8888902-8890740	positive	wildtype	OK	43.6591	34.3227	-0.34712	2.23853	0.0251867	0.0916726	no
1810009A15Rik	1810009A15Rik	1810009A15Rik	chr19:8888902-8890740	negative	wildtype	OK	36.5545	34.3227	-0.0908889	0.64041	0.521906	0.723411	no
1810009A15Rik	1810009A15Rik	1810009A15Rik	chr19:8888902-8890740	negative	positive	OK	36.5545	43.6591	0.256231	-1.78019	0.0750441	0.204054	no
1810009J06Rik	1810009J06Rik	1810009J06Rik	chr6:40964771-40968427	negative	positive	NOTEST	0	0	0	0	1	1	no
1810009J06Rik	1810009J06Rik	1810009J06Rik	chr6:40964771-40968427	negative	wildtype	NOTEST	0	0	0	0	1	1	no
1810009J06Rik	1810009J06Rik	1810009J06Rik	chr6:40964771-40968427	positive	wildtype	NOTEST	0	0	0	0	1	1	no
1810010D01Rik	1810010D01Rik	1810010D01Rik	chr7:145205817-145208119	negative	wildtype	NOTEST	0.0578191	0.0516732	-0.162128	0.0744321	0.940667	1	no
1810010D01Rik	1810010D01Rik	1810010D01Rik	chr7:145205817-145208119	negative	positive	NOTEST	0.0578191	0	-1.79769e+308	-1.79769e+308	0.175822	1	no
1810010D01Rik	1810010D01Rik	1810010D01Rik	chr7:145205817-145208119	positive	wildtype	NOTEST	0	0.0516732	1.79769e+308	1.79769e+308	0.173084	1	no
1810010H24Rik	1810010H24Rik	1810010H24Rik	chr11:107028222-107030442	negative	positive	OK	0.588639	0.299742	-0.973663	1.32322	0.185761	0.381999	no
1810010H24Rik	1810010H24Rik	1810010H24Rik	chr11:107028222-107030442	negative	wildtype	OK	0.588639	0.437644	-0.427624	0.62752	0.530319	0.730056	no
1810010H24Rik	1810010H24Rik	1810010H24Rik	chr11:107028222-107030442	positive	wildtype	OK	0.299742	0.437644	0.546039	-0.775885	0.437817	0.653412	no
1810011H11Rik	1810011H11Rik	1810011H11Rik	chr14:32785962-32817968	negative	positive	NOTEST	0	0	0	0	1	1	no
1810011H11Rik	1810011H11Rik	1810011H11Rik	chr14:32785962-32817968	negative	wildtype	NOTEST	0	0	0	0	1	1	no
1810011H11Rik	1810011H11Rik	1810011H11Rik	chr14:32785962-32817968	positive	wildtype	NOTEST	0	0	0	0	1	1	no
1810011O10Rik	1810011O10Rik	1810011O10Rik	chr8:24437615-24438946	negative	wildtype	OK	71.6482	30.927	-1.21206	11.8838	0	0	yes
1810011O10Rik	1810011O10Rik	1810011O10Rik	chr8:24437615-24438946	positive	wildtype	OK	59.9573	30.927	-0.95507	7.90399	2.66454e-15	2.60652e-13	yes
1810011O10Rik	1810011O10Rik	1810011O10Rik	chr8:24437615-24438946	negative	positive	OK	71.6482	59.9573	-0.256994	2.40108	0.0163469	0.0663023	no
1810012K16Rik	1810012K16Rik	1810012K16Rik	chr8:22398720-22399591	negative	wildtype	NOTEST	0.0630696	0.157115	1.31681	-0.599686	0.548716	1	no
1810012K16Rik	1810012K16Rik	1810012K16Rik	chr8:22398720-22399591	negative	positive	NOTEST	0.0630696	0	-1.79769e+308	-1.79769e+308	0.222741	1	no
1810012K16Rik	1810012K16Rik	1810012K16Rik	chr8:22398720-22399591	positive	wildtype	NOTEST	0	0.157115	1.79769e+308	1.79769e+308	0.0981166	1	no
1810012P15Rik	1810012P15Rik	1810012P15Rik	chr11:78826594-78843899	positive	wildtype	OK	1.7148	2.70331	0.656685	-3.97541	7.02588e-05	0.000766402	yes
1810012P15Rik	1810012P15Rik	1810012P15Rik	chr11:78826594-78843899	negative	wildtype	OK	1.45943	2.70331	0.88932	-5.5696	2.55329e-08	7.17486e-07	yes
1810012P15Rik	1810012P15Rik	1810012P15Rik	chr11:78826594-78843899	negative	positive	OK	1.45943	1.7148	0.232635	-1.32451	0.185334	0.381414	no
1810013A23Rik	1810013A23Rik	1810013A23Rik	chr17:28232753-28301469	negative	positive	OK	0.672537	0.365566	-0.879483	0.385507	0.699862	0.845971	no
1810013A23Rik	1810013A23Rik	1810013A23Rik	chr17:28232753-28301469	negative	wildtype	OK	0.672537	0.50797	-0.404871	0.235891	0.813518	0.913149	no
1810013A23Rik	1810013A23Rik	1810013A23Rik	chr17:28232753-28301469	positive	wildtype	OK	0.365566	0.50797	0.474612	-0.193872	0.846276	0.928961	no
1810013D10Rik	1810013D10Rik	1810013D10Rik	chr5:53267105-53278540	positive	wildtype	OK	19.3562	18.253	-0.0846602	0.52844	0.597194	0.779144	no
1810013D10Rik	1810013D10Rik	1810013D10Rik	chr5:53267105-53278540	negative	wildtype	OK	18.9507	18.253	-0.0541179	0.373769	0.708576	0.851696	no
1810013D10Rik	1810013D10Rik	1810013D10Rik	chr5:53267105-53278540	negative	positive	OK	18.9507	19.3562	0.0305423	-0.202891	0.83922	0.925348	no
1810013L24Rik	1810013L24Rik	1810013L24Rik	chr16:8830099-8858924	negative	positive	OK	20.0551	16.0625	-0.320268	3.00419	0.00266285	0.0158491	yes
1810013L24Rik	1810013L24Rik	1810013L24Rik	chr16:8830099-8858924	negative	wildtype	OK	20.0551	17.0756	-0.232034	2.39596	0.0165767	0.0671147	no
1810013L24Rik	1810013L24Rik	1810013L24Rik	chr16:8830099-8858924	positive	wildtype	OK	16.0625	17.0756	0.0882345	-0.75996	0.447278	0.661349	no
1810014B01Rik	1810014B01Rik	1810014B01Rik	chr10:86685526-86689954	positive	wildtype	OK	4.0947	3.77405	-0.117643	0.641275	0.521344	0.723063	no
1810014B01Rik	1810014B01Rik	1810014B01Rik	chr10:86685526-86689954	negative	wildtype	OK	2.96599	3.77405	0.347601	-1.82097	0.0686121	0.191751	no
1810014B01Rik	1810014B01Rik	1810014B01Rik	chr10:86685526-86689954	negative	positive	OK	2.96599	4.0947	0.465244	-2.42843	0.0151642	0.062558	no
1810014F10Rik	1810014F10Rik	1810014F10Rik	chr7:140099469-140102406	positive	wildtype	OK	10.0976	6.99119	-0.530401	2.12241	0.0338033	0.11419	no
1810014F10Rik	1810014F10Rik	1810014F10Rik	chr7:140099469-140102406	negative	wildtype	OK	8.31318	6.99119	-0.249861	0.953449	0.340363	0.562965	no
1810014F10Rik	1810014F10Rik	1810014F10Rik	chr7:140099469-140102406	negative	positive	OK	8.31318	10.0976	0.28054	-1.13739	0.255376	0.470782	no
1810018F18Rik	1810018F18Rik	1810018F18Rik	chr19:58698916-58701323	negative	positive	NOTEST	0	0	0	0	1	1	no
1810018F18Rik	1810018F18Rik	1810018F18Rik	chr19:58698916-58701323	negative	wildtype	NOTEST	0	0	0	0	1	1	no
1810018F18Rik	1810018F18Rik	1810018F18Rik	chr19:58698916-58701323	positive	wildtype	NOTEST	0	0	0	0	1	1	no
1810019D21Rik	1810019D21Rik	1810019D21Rik	chr8:106131182-106138722	negative	wildtype	OK	2.36687	1.35692	-0.802645	5.63613	1.73918e-08	5.07121e-07	yes
1810019D21Rik	1810019D21Rik	1810019D21Rik	chr8:106131182-106138722	negative	positive	OK	2.36687	1.71637	-0.463623	1.19624	0.231602	0.442114	no
1810019D21Rik	1810019D21Rik	1810019D21Rik	chr8:106131182-106138722	positive	wildtype	OK	1.71637	1.35692	-0.339022	0.859047	0.390315	0.61059	no
1810019J16Rik	1810019J16Rik	1810019J16Rik	chr4:133518962-133530790	negative	positive	OK	11.5446	8.35787	-0.466012	2.83441	0.00459109	0.0246053	yes
1810019J16Rik	1810019J16Rik	1810019J16Rik	chr4:133518962-133530790	negative	wildtype	OK	11.5446	9.98451	-0.209457	1.39602	0.162709	0.350044	no
1810019J16Rik	1810019J16Rik	1810019J16Rik	chr4:133518962-133530790	positive	wildtype	OK	8.35787	9.98451	0.256555	-1.50579	0.132121	0.304355	no
1810020D17Rik	1810020D17Rik	1810020D17Rik	chr7:97550330-97579497	negative	wildtype	OK	6.54355	4.91526	-0.412805	1.22652	0.220004	0.427314	no
1810020D17Rik	1810020D17Rik	1810020D17Rik	chr7:97550330-97579497	positive	wildtype	OK	5.77192	4.91526	-0.231782	0.714255	0.47507	0.685398	no
1810020D17Rik	1810020D17Rik	1810020D17Rik	chr7:97550330-97579497	negative	positive	OK	6.54355	5.77192	-0.181023	0.548938	0.583048	0.768848	no
1810020O05Rik	1810020O05Rik	1810020O05Rik	chr6:87675592-87690847	positive	wildtype	NOTEST	0.0460233	0.0164565	-1.48371	0.573644	0.566209	1	no
1810020O05Rik	1810020O05Rik	1810020O05Rik	chr6:87675592-87690847	negative	positive	NOTEST	0	0.0460233	1.79769e+308	1.79769e+308	0.151042	1	no
1810020O05Rik	1810020O05Rik	1810020O05Rik	chr6:87675592-87690847	negative	wildtype	NOTEST	0	0.0164565	1.79769e+308	1.79769e+308	0.253673	1	no
1810021B22Rik	1810021B22Rik	1810021B22Rik	chr15:89071197-89075854	negative	positive	OK	1.53467	1.1685	-0.393275	0.600823	0.547958	0.744014	no
1810021B22Rik	1810021B22Rik	1810021B22Rik	chr15:89071197-89075854	negative	wildtype	OK	1.53467	1.93608	0.335205	-0.560816	0.574923	0.763557	no
1810021B22Rik	1810021B22Rik	1810021B22Rik	chr15:89071197-89075854	positive	wildtype	OK	1.1685	1.93608	0.72848	-1.29808	0.194259	0.393844	no
1810022K09Rik	1810022K09Rik	1810022K09Rik	chr3:14578670-14611256	positive	wildtype	OK	77.3295	78.6813	0.0250021	-0.140388	0.888354	0.950688	no
1810022K09Rik	1810022K09Rik	1810022K09Rik	chr3:14578670-14611256	negative	positive	OK	75.5007	77.3295	0.0345297	-0.209937	0.833717	0.922521	no
1810022K09Rik	1810022K09Rik	1810022K09Rik	chr3:14578670-14611256	negative	wildtype	OK	75.5007	78.6813	0.0595317	-0.392045	0.695025	0.843297	no
1810024B03Rik	1810024B03Rik	1810024B03Rik	chr2:127186354-127208280	negative	positive	OK	0.261357	0.15621	-0.742537	0.807945	0.419122	0.636663	no
1810024B03Rik	1810024B03Rik	1810024B03Rik	chr2:127186354-127208280	negative	wildtype	OK	0.261357	0.226642	-0.205607	0.241301	0.809322	0.910411	no
1810024B03Rik	1810024B03Rik	1810024B03Rik	chr2:127186354-127208280	positive	wildtype	NOTEST	0.15621	0.226642	0.53693	-0.633755	0.526241	1	no
1810026B05Rik	1810026B05Rik	1810026B05Rik	chr7:73426651-73558395	negative	positive	OK	0.779289	0.738066	-0.0784075	0.135317	0.892361	0.952731	no
1810026B05Rik	1810026B05Rik	1810026B05Rik	chr7:73426651-73558395	negative	wildtype	OK	0.779289	0.801312	0.0402061	-0.0779698	0.937852	0.973096	no
1810026B05Rik	1810026B05Rik	1810026B05Rik	chr7:73426651-73558395	positive	wildtype	OK	0.738066	0.801312	0.118614	-0.183121	0.854703	0.933078	no
1810026J23Rik	1810026J23Rik	1810026J23Rik	chr9:21546893-21595970	negative	positive	OK	8.53332	11.9519	0.486061	-2.72009	0.00652634	0.0324711	yes
1810026J23Rik	1810026J23Rik	1810026J23Rik	chr9:21546893-21595970	negative	wildtype	OK	8.53332	12.1051	0.504441	-3.13449	0.00172152	0.0112048	yes
1810026J23Rik	1810026J23Rik	1810026J23Rik	chr9:21546893-21595970	positive	wildtype	OK	11.9519	12.1051	0.0183806	-0.0985001	0.921535	0.966018	no
1810027O10Rik	1810027O10Rik	1810027O10Rik	chr11:69838524-69839558	negative	wildtype	OK	37.9521	27.8579	-0.446093	2.35722	0.0184125	0.0726477	no
1810027O10Rik	1810027O10Rik	1810027O10Rik	chr11:69838524-69839558	positive	wildtype	OK	35.0763	27.8579	-0.332411	1.65527	0.0978702	0.246735	no
1810027O10Rik	1810027O10Rik	1810027O10Rik	chr11:69838524-69839558	negative	positive	OK	37.9521	35.0763	-0.113683	0.612474	0.540224	0.737997	no
1810029B16Rik	1810029B16Rik	1810029B16Rik	chr8:66476345-66486507	negative	wildtype	OK	28.2529	37.6813	0.41545	-3.78389	0.000154398	0.00149429	yes
1810029B16Rik	1810029B16Rik	1810029B16Rik	chr8:66476345-66486507	negative	positive	OK	28.2529	42.2919	0.581982	-4.91364	8.94003e-07	1.69618e-05	yes
1810029B16Rik	1810029B16Rik	1810029B16Rik	chr8:66476345-66486507	positive	wildtype	OK	42.2919	37.6813	-0.166532	1.32425	0.185419	0.38149	no
1810030J14Rik	1810030J14Rik	1810030J14Rik	chr1:174330517-174332877	negative	positive	NOTEST	0	0	0	0	1	1	no
1810030J14Rik	1810030J14Rik	1810030J14Rik	chr1:174330517-174332877	negative	wildtype	NOTEST	0	0	0	0	1	1	no
1810030J14Rik	1810030J14Rik	1810030J14Rik	chr1:174330517-174332877	positive	wildtype	NOTEST	0	0	0	0	1	1	no
1810030N24Rik	1810030N24Rik	1810030N24Rik	chr4:34768671-34778337	negative	wildtype	OK	2.50388	4.57073	0.868258	-2.89319	0.00381353	0.0211934	yes
1810030N24Rik	1810030N24Rik	1810030N24Rik	chr4:34768671-34778337	negative	positive	OK	2.50388	3.12343	0.318966	-1.00303	0.315848	0.537214	no
1810030N24Rik	1810030N24Rik	1810030N24Rik	chr4:34768671-34778337	positive	wildtype	OK	3.12343	4.57073	0.549292	-2.11938	0.0340581	0.114746	no
1810030O07Rik	1810030O07Rik	1810030O07Rik	chrX:12654883-12673546	positive	wildtype	OK	9.8154	8.36477	-0.230721	1.68868	0.0912814	0.234536	no
1810030O07Rik	1810030O07Rik	1810030O07Rik	chrX:12654883-12673546	negative	wildtype	OK	8.46214	8.36477	-0.0166965	0.139816	0.888805	0.950976	no
1810030O07Rik	1810030O07Rik	1810030O07Rik	chrX:12654883-12673546	negative	positive	OK	8.46214	9.8154	0.214024	-1.69709	0.0896796	0.231844	no
1810031K17Rik	1810031K17Rik	1810031K17Rik	chr1:75135214-75142368	negative	positive	OK	17.1087	15.5773	-0.135288	1.16924	0.242305	0.455686	no
1810031K17Rik	1810031K17Rik	1810031K17Rik	chr1:75135214-75142368	negative	wildtype	OK	17.1087	17.4392	0.0276069	-0.265305	0.790775	0.9005	no
1810031K17Rik	1810031K17Rik	1810031K17Rik	chr1:75135214-75142368	positive	wildtype	OK	15.5773	17.4392	0.162895	-1.2957	0.19508	0.394976	no
1810032O08Rik	1810032O08Rik	1810032O08Rik	chr11:116671659-116675798	positive	wildtype	OK	60.6834	84.5178	0.477953	-3.08959	0.00200432	0.0126454	yes
1810032O08Rik	1810032O08Rik	1810032O08Rik	chr11:116671659-116675798	negative	wildtype	OK	48.7806	84.5178	0.792948	-6.54271	6.04146e-11	2.95893e-09	yes
1810032O08Rik	1810032O08Rik	1810032O08Rik	chr11:116671659-116675798	negative	positive	OK	48.7806	60.6834	0.314994	-1.98638	0.0469906	0.146026	no
1810033B17Rik	1810033B17Rik	1810033B17Rik	chr8:3665761-3668905	negative	wildtype	NOTEST	0.0123277	0.0154399	0.32476	-0.101162	0.919422	1	no
1810033B17Rik	1810033B17Rik	1810033B17Rik	chr8:3665761-3668905	negative	positive	NOTEST	0.0123277	0	-1.79769e+308	-1.79769e+308	0.272108	1	no
1810033B17Rik	1810033B17Rik	1810033B17Rik	chr8:3665761-3668905	positive	wildtype	NOTEST	0	0.0154399	1.79769e+308	1.79769e+308	0.251662	1	no
1810034E14Rik	1810034E14Rik	1810034E14Rik	chr13:64192544-64274988	negative	wildtype	OK	0.632932	0.59461	-0.0901052	0.158312	0.874211	0.942789	no
1810034E14Rik	1810034E14Rik	1810034E14Rik	chr13:64192544-64274988	positive	wildtype	OK	0.614063	0.59461	-0.0464428	0.0733166	0.941554	0.974548	no
1810034E14Rik	1810034E14Rik	1810034E14Rik	chr13:64192544-64274988	negative	positive	OK	0.632932	0.614063	-0.0436624	0.0756783	0.939675	0.973949	no
1810035I16Rik	1810035I16Rik	1810035I16Rik	chr4:141838239-141846990	positive	wildtype	NOTEST	0	0	0	0	1	1	no
1810035I16Rik	1810035I16Rik	1810035I16Rik	chr4:141838239-141846990	negative	positive	NOTEST	0.11923	0	-1.79769e+308	-1.79769e+308	0.29539	1	no
1810035I16Rik	1810035I16Rik	1810035I16Rik	chr4:141838239-141846990	negative	wildtype	NOTEST	0.11923	0	-1.79769e+308	-1.79769e+308	0.29539	1	no
1810035L17Rik	1810035L17Rik	1810035L17Rik	chr12:87428077-87472299	positive	wildtype	OK	95.153	73.6497	-0.369569	1.26197	0.206959	0.41031	no
1810035L17Rik	1810035L17Rik	1810035L17Rik	chr12:87428077-87472299	negative	wildtype	OK	79.558	73.6497	-0.111327	0.451662	0.651513	0.816291	no
1810035L17Rik	1810035L17Rik	1810035L17Rik	chr12:87428077-87472299	negative	positive	OK	79.558	95.153	0.258242	-1.00108	0.31679	0.538188	no
1810037I17Rik	1810037I17Rik	1810037I17Rik	chr3:122924396-122926194	positive	wildtype	OK	20.4343	17.306	-0.23972	1.69069	0.0908966	0.233844	no
1810037I17Rik	1810037I17Rik	1810037I17Rik	chr3:122924396-122926194	negative	wildtype	OK	18.9312	17.306	-0.129495	1.03105	0.302519	0.523453	no
1810037I17Rik	1810037I17Rik	1810037I17Rik	chr3:122924396-122926194	negative	positive	OK	18.9312	20.4343	0.110225	-0.84277	0.399357	0.618751	no
1810041L15Rik	1810041L15Rik	1810041L15Rik	chr15:84379202-84447097	positive	wildtype	NOTEST	0	0	0	0	1	1	no
1810041L15Rik	1810041L15Rik	1810041L15Rik	chr15:84379202-84447097	negative	positive	NOTEST	0.00242163	0	-1.79769e+308	-1.79769e+308	0.272108	1	no
1810041L15Rik	1810041L15Rik	1810041L15Rik	chr15:84379202-84447097	negative	wildtype	NOTEST	0.00242163	0	-1.79769e+308	-1.79769e+308	0.272108	1	no
1810043G02Rik	1810043G02Rik	1810043G02Rik	chr10:77978649-77985438	negative	wildtype	OK	3.43112	3.32452	-0.0455336	0.202587	0.839458	0.925433	no
1810043G02Rik	1810043G02Rik	1810043G02Rik	chr10:77978649-77985438	positive	wildtype	OK	3.3985	3.32452	-0.0317508	0.139817	0.888805	0.950976	no
1810043G02Rik	1810043G02Rik	1810043G02Rik	chr10:77978649-77985438	negative	positive	OK	3.43112	3.3985	-0.0137829	0.0606485	0.951639	0.978811	no
1810043H04Rik	1810043H04Rik	1810043H04Rik	chr11:120098933-120100424	positive	wildtype	OK	16.8065	17.6823	0.0732934	-0.299911	0.764245	0.885246	no
1810043H04Rik	1810043H04Rik	1810043H04Rik	chr11:120098933-120100424	negative	positive	OK	11.6419	16.8065	0.529683	-1.91076	0.0560352	0.165473	no
1810043H04Rik	1810043H04Rik	1810043H04Rik	chr11:120098933-120100424	negative	wildtype	OK	11.6419	17.6823	0.602976	-2.17531	0.0296066	0.103317	no
1810044D09Rik	1810044D09Rik	1810044D09Rik	chr6:91440986-91441755	positive	wildtype	OK	2.91704	2.30595	-0.339144	0.662658	0.50755	0.712155	no
1810044D09Rik	1810044D09Rik	1810044D09Rik	chr6:91440986-91441755	negative	wildtype	OK	2.43636	2.30595	-0.0793682	0.132394	0.894672	0.953564	no
1810044D09Rik	1810044D09Rik	1810044D09Rik	chr6:91440986-91441755	negative	positive	OK	2.43636	2.91704	0.259776	-0.451924	0.651324	0.816267	no
1810046J19Rik	1810046J19Rik	1810046J19Rik	chr11:98412483-98438988	negative	wildtype	OK	43.8289	34.7379	-0.335372	2.20685	0.0273244	0.0973885	no
1810046J19Rik	1810046J19Rik	1810046J19Rik	chr11:98412483-98438988	negative	positive	OK	43.8289	35.0341	-0.323122	1.90307	0.0570308	0.167508	no
1810046J19Rik	1810046J19Rik	1810046J19Rik	chr11:98412483-98438988	positive	wildtype	OK	35.0341	34.7379	-0.0122502	0.0651814	0.94803	0.977248	no
1810046K07Rik	1810046K07Rik	1810046K07Rik	chr9:51289685-51328917	negative	positive	NOTEST	0	0	0	0	1	1	no
1810046K07Rik	1810046K07Rik	1810046K07Rik	chr9:51289685-51328917	negative	wildtype	NOTEST	0	0	0	0	1	1	no
1810046K07Rik	1810046K07Rik	1810046K07Rik	chr9:51289685-51328917	positive	wildtype	NOTEST	0	0	0	0	1	1	no
1810048J11Rik	1810048J11Rik	1810048J11Rik	chr12:72536356-72580213	negative	wildtype	OK	3.03178	4.73447	0.643039	-4.95468	7.24497e-07	1.40836e-05	yes
1810048J11Rik	1810048J11Rik	1810048J11Rik	chr12:72536356-72580213	negative	positive	OK	3.03178	4.78563	0.658545	-4.76969	1.84514e-06	3.2142e-05	yes
1810048J11Rik	1810048J11Rik	1810048J11Rik	chr12:72536356-72580213	positive	wildtype	OK	4.78563	4.73447	-0.0155054	0.111463	0.911249	0.96136	no
1810049H13Rik	1810049H13Rik	1810049H13Rik	chr11:120456603-120458063	negative	positive	OK	3.89872	2.67742	-0.542155	1.45823	0.144776	0.323989	no
1810049H13Rik	1810049H13Rik	1810049H13Rik	chr11:120456603-120458063	negative	wildtype	OK	3.89872	3.3428	-0.221943	0.627729	0.530182	0.729977	no
1810049H13Rik	1810049H13Rik	1810049H13Rik	chr11:120456603-120458063	positive	wildtype	OK	2.67742	3.3428	0.320212	-0.88824	0.374412	0.595701	no
1810053B23Rik	1810053B23Rik	1810053B23Rik	chr16:93343715-93359543	negative	positive	NOTEST	0	0	0	0	1	1	no
1810053B23Rik	1810053B23Rik	1810053B23Rik	chr16:93343715-93359543	negative	wildtype	NOTEST	0	0	0	0	1	1	no
1810053B23Rik	1810053B23Rik	1810053B23Rik	chr16:93343715-93359543	positive	wildtype	NOTEST	0	0	0	0	1	1	no
1810055G02Rik	1810055G02Rik	1810055G02Rik	chr19:3708332-3717881	negative	positive	OK	9.53725	12.984	0.445094	-3.15441	0.00160821	0.0105828	yes
1810055G02Rik	1810055G02Rik	1810055G02Rik	chr19:3708332-3717881	positive	wildtype	OK	12.984	10.9085	-0.251281	1.70142	0.0888647	0.230307	no
1810055G02Rik	1810055G02Rik	1810055G02Rik	chr19:3708332-3717881	negative	wildtype	OK	9.53725	10.9085	0.193813	-1.42441	0.154328	0.337856	no
1810058I24Rik	1810058I24Rik	1810058I24Rik	chr6:35252698-35262059	positive	wildtype	OK	10.8691	11.4166	0.0709016	-0.400748	0.688605	0.839434	no
1810058I24Rik	1810058I24Rik	1810058I24Rik	chr6:35252698-35262059	negative	positive	OK	9.04036	10.8691	0.265779	-1.39048	0.164384	0.352416	no
1810058I24Rik	1810058I24Rik	1810058I24Rik	chr6:35252698-35262059	negative	wildtype	OK	9.04036	11.4166	0.33668	-1.92081	0.0547562	0.162686	no
1810062G17Rik	1810062G17Rik	1810062G17Rik	chr3:36475936-36482299	negative	wildtype	OK	3.78923	6.70329	0.822963	-3.05385	0.00225924	0.0138922	yes
1810062G17Rik	1810062G17Rik	1810062G17Rik	chr3:36475936-36482299	positive	wildtype	OK	5.66552	6.70329	0.24266	-1.04219	0.297326	0.517515	no
1810062G17Rik	1810062G17Rik	1810062G17Rik	chr3:36475936-36482299	negative	positive	OK	3.78923	5.66552	0.580303	-2.08187	0.0373542	0.122949	no
1810062O18Rik	1810062O18Rik	1810062O18Rik	chr14:20499313-20618354	negative	wildtype	OK	1.07719	0.690554	-0.641443	0.430236	0.667024	0.825522	no
1810062O18Rik	1810062O18Rik	1810062O18Rik	chr14:20499313-20618354	positive	wildtype	OK	1.05241	0.690554	-0.607874	0.356216	0.721679	0.859862	no
1810062O18Rik	1810062O18Rik	1810062O18Rik	chr14:20499313-20618354	negative	positive	OK	1.07719	1.05241	-0.0335691	0.0226429	0.981935	0.991664	no
1810063B05Rik	1810063B05Rik	1810063B05Rik	chr8:126422500-126425435	negative	wildtype	OK	8.33988	6.56741	-0.344703	1.47576	0.140007	0.31712	no
1810063B05Rik	1810063B05Rik	1810063B05Rik	chr8:126422500-126425435	positive	wildtype	OK	8.04846	6.56741	-0.29339	1.2425	0.214053	0.419394	no
1810063B05Rik	1810063B05Rik	1810063B05Rik	chr8:126422500-126425435	negative	positive	OK	8.33988	8.04846	-0.0513134	0.226056	0.821158	0.917015	no
1810063B07Rik	1810063B07Rik	1810063B07Rik	chr14:20075635-20083172	negative	positive	OK	3.1265	3.07025	-0.0261911	0.144121	0.885405	0.949236	no
1810063B07Rik	1810063B07Rik	1810063B07Rik	chr14:20075635-20083172	negative	wildtype	OK	3.1265	3.40595	0.12351	-0.710304	0.477516	0.687582	no
1810063B07Rik	1810063B07Rik	1810063B07Rik	chr14:20075635-20083172	positive	wildtype	OK	3.07025	3.40595	0.149701	-0.814997	0.415074	0.63271	no
1810064F22Rik	1810064F22Rik	1810064F22Rik	chr9:22055459-22389206	positive	wildtype	NOTEST	0.00830812	0.00392036	-1.08354	0.0667262	0.9468	1	no
1810064F22Rik	1810064F22Rik	1810064F22Rik	chr9:22055459-22389206	negative	positive	NOTEST	0	0.00830812	1.79769e+308	1.79769e+308	0.44539	1	no
1810064F22Rik	1810064F22Rik	1810064F22Rik	chr9:22055459-22389206	negative	wildtype	NOTEST	0	0.00392036	1.79769e+308	1.79769e+308	0.453621	1	no
1810065E05Rik	1810065E05Rik	1810065E05Rik	chr11:58421110-58426023	negative	positive	NOTEST	0	0	0	0	1	1	no
1810065E05Rik	1810065E05Rik	1810065E05Rik	chr11:58421110-58426023	negative	wildtype	NOTEST	0	0	0	0	1	1	no
1810065E05Rik	1810065E05Rik	1810065E05Rik	chr11:58421110-58426023	positive	wildtype	NOTEST	0	0	0	0	1	1	no
1810074P20Rik	1810074P20Rik	1810074P20Rik	chr4:25248585-25281821	negative	positive	OK	5.79053	5.40016	-0.100692	0.847264	0.396848	0.616342	no
1810074P20Rik	1810074P20Rik	1810074P20Rik	chr4:25248585-25281821	negative	wildtype	OK	5.79053	6.523	0.171841	-1.60414	0.108682	0.265237	no
1810074P20Rik	1810074P20Rik	1810074P20Rik	chr4:25248585-25281821	positive	wildtype	OK	5.40016	6.523	0.272533	-2.13137	0.0330585	0.112308	no
2010001E11Rik	2010001E11Rik	2010001E11Rik	chr10:39920381-39926923	positive	wildtype	NOTEST	0.0337225	0.0328184	-0.0392077	0.0272825	0.978234	1	no
2010001E11Rik	2010001E11Rik	2010001E11Rik	chr10:39920381-39926923	negative	wildtype	NOTEST	0.0229722	0.0328184	0.514617	-0.311648	0.755308	1	no
2010001E11Rik	2010001E11Rik	2010001E11Rik	chr10:39920381-39926923	negative	positive	NOTEST	0.0229722	0.0337225	0.553825	-0.335152	0.73751	1	no
2010001M06Rik	2010001M06Rik	2010001M06Rik	chr5:135009151-135013157	negative	positive	OK	1.88905	0.406942	-2.21476	1.62346	0.104492	0.25839	no
2010001M06Rik	2010001M06Rik	2010001M06Rik	chr5:135009151-135013157	negative	wildtype	OK	1.88905	1.3869	-0.445797	0.533537	0.593662	0.776541	no
2010001M06Rik	2010001M06Rik	2010001M06Rik	chr5:135009151-135013157	positive	wildtype	OK	0.406942	1.3869	1.76897	-1.23669	0.216204	0.422311	no
2010001M09Rik	2010001M09Rik	2010001M09Rik	chr18:35647264-35649367	positive	wildtype	NOTEST	0.164018	0.165298	0.0112109	-0.00907856	0.992756	1	no
2010001M09Rik	2010001M09Rik	2010001M09Rik	chr18:35647264-35649367	negative	positive	NOTEST	0.0818182	0.164018	1.00336	-0.628877	0.529429	1	no
2010001M09Rik	2010001M09Rik	2010001M09Rik	chr18:35647264-35649367	negative	wildtype	NOTEST	0.0818182	0.165298	1.01457	-0.633547	0.526377	1	no
2010002M12Rik	2010002M12Rik	2010002M12Rik	chr19:34617050-34640743	negative	wildtype	OK	0.10462	0.333791	1.67379	-2.70431	0.00684471	0.0336775	yes
2010002M12Rik	2010002M12Rik	2010002M12Rik	chr19:34617050-34640743	positive	wildtype	OK	0.0580594	0.333791	2.52335	-4.0467	5.19448e-05	0.000591264	yes
2010002M12Rik	2010002M12Rik	2010002M12Rik	chr19:34617050-34640743	negative	positive	NOTEST	0.10462	0.0580594	-0.849552	1.07776	0.281143	1	no
2010002N04Rik	2010002N04Rik	2010002N04Rik	chr18:60474190-60501983	negative	positive	OK	5.96855	9.07943	0.605222	-3.89116	9.97652e-05	0.0010244	yes
2010002N04Rik	2010002N04Rik	2010002N04Rik	chr18:60474190-60501983	positive	wildtype	OK	9.07943	6.9126	-0.393372	2.47448	0.0133432	0.0566117	no
2010002N04Rik	2010002N04Rik	2010002N04Rik	chr18:60474190-60501983	negative	wildtype	OK	5.96855	6.9126	0.211849	-1.36807	0.17129	0.361871	no
2010003K11Rik	2010003K11Rik	2010003K11Rik	chr19:4496787-4498583	negative	positive	NOTEST	0	0	0	0	1	1	no
2010003K11Rik	2010003K11Rik	2010003K11Rik	chr19:4496787-4498583	negative	wildtype	NOTEST	0	0.0148774	1.79769e+308	1.79769e+308	0.251662	1	no
2010003K11Rik	2010003K11Rik	2010003K11Rik	chr19:4496787-4498583	positive	wildtype	NOTEST	0	0.0148774	1.79769e+308	1.79769e+308	0.251662	1	no
2010003K15Rik	2010003K15Rik	2010003K15Rik	chr10:25527942-25536272	negative	positive	NOTEST	0.148906	0.0799016	-0.898102	0.47244	0.636613	1	no
2010003K15Rik	2010003K15Rik	2010003K15Rik	chr10:25527942-25536272	negative	wildtype	NOTEST	0.148906	0.229136	0.621804	-0.41549	0.677783	1	no
2010003K15Rik	2010003K15Rik	2010003K15Rik	chr10:25527942-25536272	positive	wildtype	NOTEST	0.0799016	0.229136	1.51991	-0.894164	0.371234	1	no
2010003O02Rik	2010003O02Rik	2010003O02Rik	chr4:40259605-40270221	negative	positive	OK	7.86888	8.93949	0.184034	-0.233148	0.815647	0.914195	no
2010003O02Rik	2010003O02Rik	2010003O02Rik	chr4:40259605-40270221	positive	wildtype	OK	8.93949	11.1031	0.312693	-0.377172	0.706046	0.849982	no
2010003O02Rik	2010003O02Rik	2010003O02Rik	chr4:40259605-40270221	negative	wildtype	OK	7.86888	11.1031	0.496727	-0.751619	0.45228	0.665944	no
2010005H15Rik	2010005H15Rik	2010005H15Rik	chr16:36221561-36257427	negative	positive	NOTEST	0	0	0	0	1	1	no
2010005H15Rik	2010005H15Rik	2010005H15Rik	chr16:36221561-36257427	negative	wildtype	NOTEST	0	0	0	0	1	1	no
2010005H15Rik	2010005H15Rik	2010005H15Rik	chr16:36221561-36257427	positive	wildtype	NOTEST	0	0	0	0	1	1	no
2010009K17Rik	2010009K17Rik	2010009K17Rik	chr2:158028793-158091797	positive	wildtype	NOTEST	0.196138	0.19714	0.00735385	-0.00293202	0.997661	1	no
2010009K17Rik	2010009K17Rik	2010009K17Rik	chr2:158028793-158091797	negative	positive	NOTEST	0.102371	0.196138	0.938057	-0.333585	0.738693	1	no
2010009K17Rik	2010009K17Rik	2010009K17Rik	chr2:158028793-158091797	negative	wildtype	NOTEST	0.102371	0.19714	0.945411	-0.357896	0.720421	1	no
2010010A06Rik	2010010A06Rik	2010010A06Rik	chr18:75288659-75297329	negative	positive	NOTEST	0.193756	0.21386	0.142421	-0.0848581	0.932374	1	no
2010010A06Rik	2010010A06Rik	2010010A06Rik	chr18:75288659-75297329	positive	wildtype	NOTEST	0.21386	0.265549	0.312312	-0.202939	0.839183	1	no
2010010A06Rik	2010010A06Rik	2010010A06Rik	chr18:75288659-75297329	negative	wildtype	NOTEST	0.193756	0.265549	0.454733	-0.291147	0.770939	1	no
2010011I20Rik	2010011I20Rik	2010011I20Rik	chr2:172345576-172355749	negative	positive	OK	3.03771	2.98389	-0.0257898	0.161045	0.872058	0.941611	no
2010011I20Rik	2010011I20Rik	2010011I20Rik	chr2:172345576-172355749	negative	wildtype	OK	3.03771	3.74112	0.300485	-2.02644	0.0427199	0.135854	no
2010011I20Rik	2010011I20Rik	2010011I20Rik	chr2:172345576-172355749	positive	wildtype	OK	2.98389	3.74112	0.326275	-2.00228	0.0452546	0.141869	no
2010012O05Rik	2010012O05Rik	2010012O05Rik	chr19:46689905-46703382	positive	wildtype	OK	2.10688	1.97819	-0.0909284	0.421926	0.673079	0.829187	no
2010012O05Rik	2010012O05Rik	2010012O05Rik	chr19:46689905-46703382	negative	wildtype	OK	1.99998	1.97819	-0.0158062	0.0733097	0.94156	0.974548	no
2010012O05Rik	2010012O05Rik	2010012O05Rik	chr19:46689905-46703382	negative	positive	OK	1.99998	2.10688	0.0751222	-0.34809	0.727773	0.863823	no
2010015L04Rik	2010015L04Rik	2010015L04Rik	chr4:155409189-155443110	negative	positive	OK	4.53844	4.71463	0.0549492	-0.309857	0.75667	0.881094	no
2010015L04Rik	2010015L04Rik	2010015L04Rik	chr4:155409189-155443110	positive	wildtype	OK	4.71463	5.53947	0.232603	-1.28226	0.199752	0.400848	no
2010015L04Rik	2010015L04Rik	2010015L04Rik	chr4:155409189-155443110	negative	wildtype	OK	4.53844	5.53947	0.287552	-1.70641	0.0879321	0.228544	no
2010016I18Rik	2010016I18Rik	2010016I18Rik	chr3:106481985-106501054	negative	wildtype	OK	0.288754	0.147404	-0.970061	0.904251	0.365862	0.587673	no
2010016I18Rik	2010016I18Rik	2010016I18Rik	chr3:106481985-106501054	positive	wildtype	NOTEST	0.226925	0.147404	-0.622436	0.547084	0.584321	1	no
2010016I18Rik	2010016I18Rik	2010016I18Rik	chr3:106481985-106501054	negative	positive	OK	0.288754	0.226925	-0.347625	0.383126	0.701626	0.846979	no
2010106C02Rik	2010106C02Rik	2010106C02Rik	chr17:86167784-86657919	positive	wildtype	NOTEST	0.127027	0.162361	0.35407	-0.147866	0.882449	1	no
2010106C02Rik	2010106C02Rik	2010106C02Rik	chr17:86167784-86657919	negative	positive	NOTEST	0.0930086	0.127027	0.4497	-0.170701	0.864458	1	no
2010106C02Rik	2010106C02Rik	2010106C02Rik	chr17:86167784-86657919	negative	wildtype	NOTEST	0.0930086	0.162361	0.80377	-0.333163	0.739011	1	no
2010106E10Rik	2010106E10Rik	2010106E10Rik	chrX:112495273-112558343	negative	positive	NOTEST	0	0	0	0	1	1	no
2010106E10Rik	2010106E10Rik	2010106E10Rik	chrX:112495273-112558343	negative	wildtype	NOTEST	0	0	0	0	1	1	no
2010106E10Rik	2010106E10Rik	2010106E10Rik	chrX:112495273-112558343	positive	wildtype	NOTEST	0	0	0	0	1	1	no
2010106G01Rik	2010106G01Rik	2010106G01Rik	chr2:126890394-126933235	negative	positive	OK	7.12169	7.00054	-0.0247547	0.2243	0.822524	0.917575	no
2010106G01Rik	2010106G01Rik	2010106G01Rik	chr2:126890394-126933235	negative	wildtype	OK	7.12169	8.12447	0.190053	-1.91237	0.0558289	0.165062	no
2010106G01Rik	2010106G01Rik	2010106G01Rik	chr2:126890394-126933235	positive	wildtype	OK	7.00054	8.12447	0.214807	-1.79658	0.0724031	0.199119	no
2010107E04Rik	2010107E04Rik	2010107E04Rik	chr12:111961375-111966977	negative	wildtype	OK	199.722	148.824	-0.424386	3.72867	0.000192494	0.00179658	yes
2010107E04Rik	2010107E04Rik	2010107E04Rik	chr12:111961375-111966977	positive	wildtype	OK	184.65	148.824	-0.311189	2.31718	0.0204937	0.078634	no
2010107E04Rik	2010107E04Rik	2010107E04Rik	chr12:111961375-111966977	negative	positive	OK	199.722	184.65	-0.113197	0.944722	0.344801	0.567546	no
2010107G12Rik	2010107G12Rik	2010107G12Rik	chr6:34945294-34977999	positive	wildtype	NOTEST	0.0676575	0.0229561	-1.55937	1.02641	0.304699	1	no
2010107G12Rik	2010107G12Rik	2010107G12Rik	chr6:34945294-34977999	negative	wildtype	NOTEST	0.0650555	0.0229561	-1.50279	0.930753	0.351982	1	no
2010107G12Rik	2010107G12Rik	2010107G12Rik	chr6:34945294-34977999	negative	positive	NOTEST	0.0650555	0.0676575	0.056579	-0.0438286	0.965041	1	no
2010107G23Rik	2010107G23Rik	2010107G23Rik	chr10:62107655-62111013	positive	wildtype	OK	3.27451	2.6855	-0.286087	1.25566	0.209238	0.413357	no
2010107G23Rik	2010107G23Rik	2010107G23Rik	chr10:62107655-62111013	negative	wildtype	OK	2.74486	2.6855	-0.0315401	0.133058	0.894147	0.953457	no
2010107G23Rik	2010107G23Rik	2010107G23Rik	chr10:62107655-62111013	negative	positive	OK	2.74486	3.27451	0.254547	-1.09751	0.27242	0.489683	no
2010107H07Rik	2010107H07Rik	2010107H07Rik	chr14:31124504-31128930	negative	wildtype	OK	16.5317	10.5277	-0.651052	2.07041	0.0384144	0.125609	no
2010107H07Rik	2010107H07Rik	2010107H07Rik	chr14:31124504-31128930	positive	wildtype	OK	14.7287	10.5277	-0.484441	1.54909	0.12136	0.286923	no
2010107H07Rik	2010107H07Rik	2010107H07Rik	chr14:31124504-31128930	negative	positive	OK	16.5317	14.7287	-0.166611	0.56817	0.56992	0.760213	no
2010109A12Rik	2010109A12Rik	2010109A12Rik	chr5:93206517-93213474	positive	wildtype	NOTEST	0.179913	0.0836503	-1.10486	0.581688	0.560777	1	no
2010109A12Rik	2010109A12Rik	2010109A12Rik	chr5:93206517-93213474	negative	wildtype	NOTEST	0.0643056	0.0836503	0.379427	-0.154328	0.877351	1	no
2010109A12Rik	2010109A12Rik	2010109A12Rik	chr5:93206517-93213474	negative	positive	NOTEST	0.0643056	0.179913	1.48428	-0.683624	0.494213	1	no
2010109I03Rik	2010109I03Rik	2010109I03Rik	chr15:74878335-74881704	negative	wildtype	NOTEST	0.0699931	0.0424261	-0.722261	0.5169	0.605226	1	no
2010109I03Rik	2010109I03Rik	2010109I03Rik	chr15:74878335-74881704	positive	wildtype	NOTEST	0.0598263	0.0424261	-0.495827	0.369071	0.712075	1	no
2010109I03Rik	2010109I03Rik	2010109I03Rik	chr15:74878335-74881704	negative	positive	NOTEST	0.0699931	0.0598263	-0.226433	0.172514	0.863034	1	no
2010109K11Rik	2010109K11Rik	2010109K11Rik	chr12:32378788-32382943	negative	positive	OK	1.09854	1.08741	-0.0146828	0.0710993	0.943319	0.975372	no
2010109K11Rik	2010109K11Rik	2010109K11Rik	chr12:32378788-32382943	negative	wildtype	OK	1.09854	1.28787	0.229405	-1.15008	0.250111	0.464791	no
2010109K11Rik	2010109K11Rik	2010109K11Rik	chr12:32378788-32382943	positive	wildtype	OK	1.08741	1.28787	0.244088	-1.21064	0.226033	0.434935	no
2010110P09Rik	2010110P09Rik	2010110P09Rik	chr7:122219495-122222539	negative	positive	NOTEST	0	0	0	0	1	1	no
2010110P09Rik	2010110P09Rik	2010110P09Rik	chr7:122219495-122222539	negative	wildtype	NOTEST	0	0	0	0	1	1	no
2010110P09Rik	2010110P09Rik	2010110P09Rik	chr7:122219495-122222539	positive	wildtype	NOTEST	0	0	0	0	1	1	no
2010111I01Rik	2010111I01Rik	2010111I01Rik	chr13:63014933-63299656	negative	positive	OK	4.00299	3.48473	-0.200031	1.20352	0.228773	0.4383	no
2010111I01Rik	2010111I01Rik	2010111I01Rik	chr13:63014933-63299656	negative	wildtype	OK	4.00299	4.28567	0.0984414	-0.639119	0.522746	0.724125	no
2010111I01Rik	2010111I01Rik	2010111I01Rik	chr13:63014933-63299656	positive	wildtype	OK	3.48473	4.28567	0.298473	-1.68071	0.0928188	0.237313	no
2010204K13Rik	2010204K13Rik	2010204K13Rik	chrX:7411816-7422988	negative	positive	OK	18.9579	16.8893	-0.166695	0.767215	0.442953	0.657787	no
2010204K13Rik	2010204K13Rik	2010204K13Rik	chrX:7411816-7422988	negative	wildtype	OK	18.9579	18.6525	-0.0234324	0.115057	0.9084	0.960001	no
2010204K13Rik	2010204K13Rik	2010204K13Rik	chrX:7411816-7422988	positive	wildtype	OK	16.8893	18.6525	0.143263	-0.590809	0.554649	0.74893	no
2010300C02Rik	2010300C02Rik	2010300C02Rik	chr1:37611675-37719811	negative	positive	NOTEST	0.0855747	0.0506729	-0.755972	0.814864	0.41515	1	no
2010300C02Rik	2010300C02Rik	2010300C02Rik	chr1:37611675-37719811	negative	wildtype	NOTEST	0.0855747	0.0512154	-0.740606	0.795744	0.426181	1	no
2010300C02Rik	2010300C02Rik	2010300C02Rik	chr1:37611675-37719811	positive	wildtype	NOTEST	0.0506729	0.0512154	0.0153657	-0.0160682	0.98718	1	no
2010305A19Rik	2010305A19Rik	2010305A19Rik	chr4:108328151-108340718	positive	wildtype	OK	0.942006	0.754634	-0.319958	1.09673	0.27276	0.489966	no
2010305A19Rik	2010305A19Rik	2010305A19Rik	chr4:108328151-108340718	negative	wildtype	OK	0.755905	0.754634	-0.00242706	0.00746182	0.994046	0.997008	no
2010305A19Rik	2010305A19Rik	2010305A19Rik	chr4:108328151-108340718	negative	positive	OK	0.755905	0.942006	0.317531	-1.01148	0.311786	0.532796	no
2010308F09Rik	2010308F09Rik	2010308F09Rik	chrX:13234640-13247733	positive	wildtype	NOTEST	0	0	0	0	1	1	no
2010308F09Rik	2010308F09Rik	2010308F09Rik	chrX:13234640-13247733	negative	positive	NOTEST	0.0414614	0	-1.79769e+308	-1.79769e+308	0.321339	1	no
2010308F09Rik	2010308F09Rik	2010308F09Rik	chrX:13234640-13247733	negative	wildtype	NOTEST	0.0414614	0	-1.79769e+308	-1.79769e+308	0.321339	1	no
2010310C07Rik	2010310C07Rik	2010310C07Rik	chr6:42358486-42380558	positive	wildtype	OK	1.24989	1.08163	-0.208605	0.283071	0.777123	0.892576	no
2010310C07Rik	2010310C07Rik	2010310C07Rik	chr6:42358486-42380558	negative	wildtype	OK	1.09242	1.08163	-0.0143322	0.0231884	0.9815	0.991444	no
2010310C07Rik	2010310C07Rik	2010310C07Rik	chr6:42358486-42380558	negative	positive	OK	1.09242	1.24989	0.194273	-0.280969	0.778734	0.893596	no
2010315B03Rik	2010315B03Rik	2010315B03Rik	chr9:124291803-124312694	negative	wildtype	OK	1.67893	2.5435	0.599275	-2.83907	0.00452458	0.0243204	yes
2010315B03Rik	2010315B03Rik	2010315B03Rik	chr9:124291803-124312694	negative	positive	OK	1.67893	2.697	0.683813	-3.60317	0.000314356	0.00271457	yes
2010315B03Rik	2010315B03Rik	2010315B03Rik	chr9:124291803-124312694	positive	wildtype	OK	2.697	2.5435	-0.0845382	0.424784	0.670994	0.827902	no
2010317E24Rik	2010317E24Rik	2010317E24Rik	chr2:25372320-25378213	positive	wildtype	OK	3.30151	1.75029	-0.915534	4.51085	6.45669e-06	9.61055e-05	yes
2010317E24Rik	2010317E24Rik	2010317E24Rik	chr2:25372320-25378213	negative	wildtype	OK	2.57641	1.75029	-0.557773	2.76592	0.00567624	0.0291173	yes
2010317E24Rik	2010317E24Rik	2010317E24Rik	chr2:25372320-25378213	negative	positive	OK	2.57641	3.30151	0.357762	-1.95411	0.0506887	0.15402	no
2010320M18Rik	2010320M18Rik	2010320M18Rik	chr8:70776861-70777606	positive	wildtype	OK	4.40826	4.12844	-0.0946129	0.286532	0.774471	0.890852	no
2010320M18Rik	2010320M18Rik	2010320M18Rik	chr8:70776861-70777606	negative	wildtype	OK	4.29272	4.12844	-0.0562947	0.160746	0.872294	0.941671	no
2010320M18Rik	2010320M18Rik	2010320M18Rik	chr8:70776861-70777606	negative	positive	OK	4.29272	4.40826	0.0383182	-0.111364	0.911327	0.96136	no
2010321M09Rik	2010321M09Rik	2010321M09Rik	chr9:64960831-64986974	positive	wildtype	OK	8.66738	8.29415	-0.0635018	0.471134	0.637545	0.806973	no
2010321M09Rik	2010321M09Rik	2010321M09Rik	chr9:64960831-64986974	negative	wildtype	OK	8.46965	8.29415	-0.0302086	0.262015	0.79331	0.90196	no
2010321M09Rik	2010321M09Rik	2010321M09Rik	chr9:64960831-64986974	negative	positive	OK	8.46965	8.66738	0.0332932	-0.267173	0.789336	0.899591	no
2200002D01Rik	2200002D01Rik	2200002D01Rik	chr7:29238322-29248467	negative	wildtype	OK	35.7969	21.274	-0.750744	3.53645	0.000405548	0.00337246	yes
2200002D01Rik	2200002D01Rik	2200002D01Rik	chr7:29238322-29248467	positive	wildtype	OK	30.223	21.274	-0.506559	2.05273	0.0400989	0.129649	no
2200002D01Rik	2200002D01Rik	2200002D01Rik	chr7:29238322-29248467	negative	positive	OK	35.7969	30.223	-0.244185	1.17432	0.240268	0.453119	no
2200002J24Rik	2200002J24Rik	2200002J24Rik	chr7:30698925-30700534	negative	positive	NOTEST	0	0	0	0	1	1	no
[truncated: 67,835 more rows]
