# Supplementary material for: Reporters to mark and eliminate basal or luminal epithelial cells in culture and in vivo
Source: PLoS Biol. 2018 Jun 20;16(6):e2004049. doi: 10.1371/journal.pbio.2004049 (PMC6042798; doi:10.1371/journal.pbio.2004049)
Supplement: S6 Data — Chip, chromatin immunoprecipitation; H3K27Ac, histone 3 lysine 27; K, cytokeratin. (GZ) [file pbio.2004049.s016.gz › Minus_rep1_H3K27ac_dupsremoved_tags.ucsc.bedGraph]

track type=bedGraph name="Minus_rep1_H3K27ac_dupsremoved_tags Total Tags = 5.71e+07, normalized to 1.00e+07" description="Minus_rep1_H3K27ac_dupsremoved_tags Total Tags = 5.71e+07, normalized to 1.00e+07" color=138,157,199 visibility=full yLineOnOff=on autoScale=on yLineMark="0.0" alwaysZero=on graphType=bar maxHeightPixels=128:75:11 windowingFunction=maximum smoothingWindow=off
chr1	3000226	3001801	0.16
chr1	3001801	3003658	0.14
chr1	3003658	3005411	0.15
chr1	3005411	3006221	0.31
chr1	3006221	3007687	0.18
chr1	3007687	3009060	0.17
chr1	3009060	3010279	0.22
chr1	3010279	3011106	0.32
chr1	3011106	3012165	0.25
chr1	3012165	3013362	0.23
chr1	3013362	3014487	0.25
chr1	3014487	3015550	0.22
chr1	3015550	3016377	0.35
chr1	3016377	3017467	0.20
chr1	3017467	3018605	0.23
chr1	3018605	3019854	0.20
chr1	3019854	3020636	0.33
chr1	3020636	3021696	0.25
chr1	3021696	3023841	0.12
chr1	3023841	3024999	0.23
chr1	3024999	3026964	0.13
chr1	3026964	3028088	0.22
chr1	3028088	3029395	0.21
chr1	3029395	3030726	0.20
chr1	3030726	3031442	0.36
chr1	3031442	3032241	0.33
chr1	3032241	3033444	0.21
chr1	3033444	3034810	0.18
chr1	3034810	3036779	0.13
chr1	3036779	3037593	0.35
chr1	3037593	3038778	0.24
chr1	3038778	3039990	0.20
chr1	3039990	3042081	0.12
chr1	3042081	3043501	0.18
chr1	3043501	3044354	0.32
chr1	3044354	3045399	0.27
chr1	3045399	3047661	0.12
chr1	3047661	3048615	0.28
chr1	3048615	3049125	0.46
chr1	3049125	3050705	0.17
chr1	3050705	3052382	0.15
chr1	3052382	3053992	0.16
chr1	3053992	3055684	0.15
chr1	3055684	3057435	0.18
chr1	3057435	3058333	0.25
chr1	3058333	3058960	0.40
chr1	3058960	3059807	0.32
chr1	3059807	3060736	0.28
chr1	3060736	3061624	0.30
chr1	3061624	3062386	0.33
chr1	3062386	3063261	0.34
chr1	3063261	3064113	0.28
chr1	3064113	3065044	0.30
chr1	3065044	3066553	0.17
chr1	3066553	3068043	0.17
chr1	3068043	3069882	0.13
chr1	3069882	3070667	0.35
chr1	3070667	3071567	0.29
chr1	3071567	3073069	0.16
chr1	3073069	3073700	0.45
chr1	3073700	3074335	0.39
chr1	3074335	3075157	0.34
chr1	3075157	3076372	0.19
chr1	3076372	3077821	0.17
chr1	3077821	3079299	0.19
chr1	3079299	3080901	0.16
chr1	3080901	3082161	0.19
chr1	3082161	3083085	0.29
chr1	3083085	3084160	0.23
chr1	3084160	3086175	0.13
chr1	3086175	3086945	0.36
chr1	3086945	3087861	0.29
chr1	3087861	3088702	0.32
chr1	3088702	3089927	0.21
chr1	3089927	3091139	0.21
chr1	3091139	3092007	0.31
chr1	3092007	3092916	0.27
chr1	3092916	3094710	0.14
chr1	3094710	3096515	0.14
chr1	3096515	3097435	0.34
chr1	3097435	3098147	0.37
chr1	3098147	3099145	0.26
chr1	3099145	3100898	0.14
chr1	3100898	3102148	0.20
chr1	3102148	3102974	0.33
chr1	3102974	3104061	0.22
chr1	3104061	3105315	0.20
chr1	3105315	3106924	0.17
chr1	3106924	3107822	0.29
chr1	3107822	3108643	0.33
chr1	3108643	3109211	0.44
chr1	3109211	3110182	0.30
chr1	3110182	3111434	0.19
chr1	3111434	3112147	0.38
chr1	3112147	3113572	0.16
chr1	3113572	3113958	0.75
chr1	3113958	3114897	0.26
chr1	3114897	3116525	0.16
chr1	3116525	3118119	0.15
chr1	3118119	3119084	0.30
chr1	3119084	3120067	0.24
chr1	3120067	3121224	0.23
chr1	3121224	3121956	0.36
chr1	3121956	3123475	0.18
chr1	3123475	3124595	0.22
chr1	3124595	3125666	0.24
chr1	3125666	3126418	0.35
chr1	3126418	3127375	0.26
chr1	3127375	3128960	0.17
chr1	3128960	3130015	0.23
chr1	3130015	3131487	0.19
chr1	3131487	3132758	0.20
chr1	3132758	3134112	0.20
chr1	3134112	3135650	0.17
chr1	3135650	3137074	0.18
chr1	3137074	3138674	0.18
chr1	3138674	3139979	0.17
chr1	3139979	3141260	0.19
chr1	3141260	3141627	0.82
chr1	3141627	3142255	0.39
chr1	3142255	3143557	0.22
chr1	3143557	3145579	0.12
chr1	3145579	3147052	0.18
chr1	3147052	3148284	0.23
chr1	3148284	3150422	0.11
chr1	3150422	3151120	0.39
chr1	3151120	3153008	0.13
chr1	3153008	3154150	0.21
chr1	3154150	3155773	0.16
chr1	3155773	3156528	0.37
chr1	3156528	3157902	0.17
chr1	3157902	3159773	0.14
chr1	3159773	3160926	0.24
chr1	3160926	3161682	0.34
chr1	3161682	3162920	0.22
chr1	3162920	3164293	0.19
chr1	3164293	3165327	0.26
chr1	3165327	3167350	0.12
chr1	3167350	3168898	0.18
chr1	3168898	3169690	0.32
chr1	3169690	3170905	0.20
chr1	3170905	3172518	0.16
chr1	3172518	3173589	0.23
chr1	3173589	3175214	0.18
chr1	3175214	3175881	0.36
chr1	3175881	3176862	0.25
chr1	3176862	3178280	0.18
chr1	3178280	3179819	0.20
chr1	3179819	3180643	0.29
chr1	3180643	3181315	0.40
chr1	3181315	3182259	0.27
chr1	3182259	3183624	0.20
chr1	3183624	3184113	0.51
chr1	3184113	3184948	0.28
chr1	3184948	3185976	0.26
chr1	3185976	3187445	0.18
chr1	3187445	3188096	0.39
chr1	3188096	3189349	0.21
chr1	3189349	3191453	0.12
chr1	3191453	3193155	0.16
chr1	3193155	3194171	0.25
chr1	3194171	3195421	0.21
chr1	3195421	3196614	0.25
chr1	3196614	3198052	0.17
chr1	3198052	3199552	0.17
chr1	3199552	3200621	0.23
chr1	3200621	3202565	0.13
chr1	3202565	3204139	0.18
chr1	3204139	3206040	0.12
chr1	3206040	3207337	0.20
chr1	3207337	3208294	0.30
chr1	3208294	3209458	0.23
chr1	3209458	3211192	0.18
chr1	3211192	3211957	0.34
chr1	3211957	3213478	0.17
chr1	3213478	3214769	0.18
chr1	3214769	3216302	0.16
chr1	3216302	3217680	0.20
chr1	3217680	3218901	0.23
chr1	3218901	3220296	0.21
chr1	3220296	3221155	0.30
chr1	3221155	3221901	0.34
chr1	3221901	3222648	0.36
chr1	3222648	3223692	0.26
chr1	3223692	3224655	0.23
chr1	3224655	3225462	0.32
chr1	3225462	3226661	0.24
chr1	3226661	3228619	0.12
chr1	3228619	3229902	0.20
chr1	3229902	3231225	0.20
chr1	3231225	3232633	0.18
chr1	3232633	3233483	0.29
chr1	3233483	3234419	0.31
chr1	3234419	3236639	0.11
chr1	3236639	3238088	0.18
chr1	3238088	3239083	0.27
chr1	3239083	3240089	0.25
chr1	3240089	3241115	0.26
chr1	3241115	3242845	0.15
chr1	3242845	3244460	0.15
chr1	3244460	3245376	0.30
chr1	3245376	3246790	0.18
chr1	3246790	3248341	0.16
chr1	3248341	3249897	0.15
chr1	3249897	3250751	0.32
chr1	3250751	3252622	0.13
chr1	3252622	3254263	0.16
chr1	3254263	3255238	0.27
chr1	3255238	3256302	0.25
chr1	3256302	3257195	0.31
chr1	3257195	3258099	0.29
chr1	3258099	3259116	0.24
chr1	3259116	3260058	0.27
chr1	3260058	3260992	0.27
chr1	3260992	3262592	0.16
chr1	3262592	3263468	0.33
chr1	3263468	3264700	0.21
chr1	3264700	3265881	0.20
chr1	3265881	3267915	0.14
chr1	3267915	3268902	0.23
chr1	3268902	3270263	0.19
chr1	3270263	3271812	0.19
chr1	3271812	3272703	0.27
chr1	3272703	3273850	0.24
chr1	3273850	3275212	0.18
chr1	3275212	3276252	0.25
chr1	3276252	3278107	0.16
chr1	3278107	3278704	0.41
chr1	3278704	3280981	0.13
chr1	3280981	3282083	0.25
chr1	3282083	3283139	0.23
chr1	3283139	3284673	0.17
chr1	3284673	3286057	0.18
chr1	3286057	3286980	0.29
chr1	3286980	3288353	0.21
chr1	3288353	3289678	0.20
chr1	3289678	3290859	0.23
chr1	3290859	3291793	0.27
chr1	3291793	3293410	0.16
chr1	3293410	3294343	0.31
chr1	3294343	3295854	0.16
chr1	3295854	3297488	0.17
chr1	3297488	3298556	0.23
chr1	3298556	3300083	0.17
chr1	3300083	3301131	0.25
chr1	3301131	3302061	0.31
chr1	3302061	3302954	0.34
chr1	3302954	3304080	0.21
chr1	3304080	3304800	0.34
chr1	3304800	3306080	0.21
chr1	3306080	3307127	0.26
chr1	3307127	3308756	0.17
chr1	3308756	3309565	0.29
chr1	3309565	3310897	0.21
chr1	3310897	3312131	0.19
chr1	3312131	3313358	0.23
chr1	3313358	3315149	0.15
chr1	3315149	3316439	0.21
chr1	3316439	3317337	0.26
chr1	3317337	3318323	0.29
chr1	3318323	3319562	0.23
chr1	3319562	3320838	0.17
chr1	3320838	3322247	0.21
chr1	3322247	3323334	0.24
chr1	3323334	3324461	0.24
chr1	3324461	3325505	0.24
chr1	3325505	3326457	0.26
chr1	3326457	3327685	0.22
chr1	3327685	3329582	0.14
chr1	3329582	3331809	0.13
chr1	3331809	3334138	0.11
chr1	3334138	3336168	0.13
chr1	3336168	3336967	0.31
chr1	3336967	3338517	0.17
chr1	3338517	3339283	0.37
chr1	3339283	3340658	0.17
chr1	3340658	3341346	0.38
chr1	3341346	3342387	0.26
chr1	3342387	3343622	0.22
chr1	3343622	3345536	0.13
chr1	3345536	3346401	0.34
chr1	3346401	3348091	0.15
chr1	3348091	3349902	0.14
chr1	3349902	3351168	0.21
chr1	3351168	3352543	0.22
chr1	3352543	3353562	0.23
chr1	3353562	3354445	0.31
chr1	3354445	3356012	0.15
chr1	3356012	3356505	0.57
chr1	3356505	3356990	0.53
chr1	3356990	3357599	0.45
chr1	3357599	3358728	0.22
chr1	3358728	3360032	0.23
chr1	3360032	3360713	0.36
chr1	3360713	3361460	0.36
chr1	3361460	3362450	0.26
chr1	3362450	3363113	0.37
chr1	3363113	3364002	0.29
chr1	3364002	3366399	0.12
chr1	3366399	3367645	0.19
chr1	3367645	3368911	0.23
chr1	3368911	3369636	0.35
chr1	3369636	3370537	0.29
chr1	3370537	3371619	0.24
chr1	3371619	3372985	0.21
chr1	3372985	3373823	0.26
chr1	3373823	3375173	0.21
chr1	3375173	3377134	0.13
chr1	3377134	3378585	0.20
chr1	3378585	3379779	0.20
chr1	3379779	3381525	0.15
chr1	3381525	3382355	0.27
chr1	3382355	3382914	0.50
chr1	3382914	3383883	0.29
chr1	3383883	3385664	0.14
chr1	3385664	3387202	0.17
chr1	3387202	3387728	0.51
chr1	3387728	3388560	0.28
chr1	3388560	3389543	0.26
chr1	3389543	3390606	0.26
chr1	3390606	3391341	0.32
chr1	3391341	3392764	0.19
chr1	3392764	3393886	0.22
chr1	3393886	3394945	0.24
chr1	3394945	3395270	0.73
chr1	3395270	3395856	0.49
chr1	3395856	3396541	0.37
chr1	3396541	3398273	0.15
chr1	3398273	3399367	0.26
chr1	3399367	3400751	0.16
chr1	3400751	3401993	0.22
chr1	3401993	3403116	0.24
chr1	3403116	3403974	0.28
chr1	3403974	3405352	0.20
chr1	3405352	3406938	0.18
chr1	3406938	3408771	0.12
chr1	3408771	3409954	0.23
chr1	3409954	3410926	0.27
chr1	3410926	3412217	0.20
chr1	3412217	3413443	0.21
chr1	3413443	3414391	0.29
chr1	3414391	3415449	0.25
chr1	3415449	3417600	0.12
chr1	3417600	3419187	0.16
chr1	3419187	3420143	0.25
chr1	3420143	3420857	0.41
chr1	3420857	3421851	0.27
chr1	3421851	3423251	0.17
chr1	3423251	3423991	0.37
chr1	3423991	3424741	0.36
chr1	3424741	3425334	0.44
chr1	3425334	3426563	0.20
chr1	3426563	3428040	0.21
chr1	3428040	3428965	0.28
chr1	3428965	3429783	0.36
chr1	3429783	3431125	0.17
chr1	3431125	3432404	0.21
chr1	3432404	3434503	0.13
chr1	3434503	3435483	0.28
chr1	3435483	3437325	0.14
chr1	3437325	3438635	0.19
chr1	3438635	3440977	0.11
chr1	3440977	3441569	0.47
chr1	3441569	3442331	0.33
chr1	3442331	3443104	0.35
chr1	3443104	3445052	0.12
chr1	3445052	3445940	0.30
chr1	3445940	3446674	0.34
chr1	3446674	3448861	0.12
chr1	3448861	3450252	0.17
chr1	3450252	3451593	0.22
chr1	3451593	3452754	0.22
chr1	3452754	3453585	0.30
chr1	3453585	3455545	0.13
chr1	3455545	3456281	0.35
chr1	3456281	3457680	0.19
chr1	3457680	3458850	0.23
chr1	3458850	3460055	0.20
chr1	3460055	3461057	0.30
chr1	3461057	3462499	0.17
chr1	3462499	3464404	0.14
chr1	3464404	3466307	0.15
chr1	3466307	3466926	0.39
chr1	3466926	3468240	0.17
chr1	3468240	3469410	0.24
chr1	3469410	3470715	0.19
chr1	3470715	3471167	0.66
chr1	3471167	3472081	0.24
chr1	3472081	3472849	0.36
chr1	3472849	3473910	0.28
chr1	3473910	3474862	0.29
chr1	3474862	3475822	0.27
chr1	3475822	3477606	0.14
chr1	3477606	3478787	0.22
chr1	3478787	3480595	0.14
chr1	3480595	3481545	0.30
chr1	3481545	3483109	0.14
chr1	3483109	3483592	0.59
chr1	3483592	3484379	0.33
chr1	3484379	3485780	0.19
chr1	3485780	3486743	0.26
chr1	3486743	3488096	0.21
chr1	3488096	3489557	0.18
chr1	3489557	3490715	0.25
chr1	3490715	3491780	0.23
chr1	3491780	3492734	0.27
chr1	3492734	3493897	0.23
chr1	3493897	3495750	0.14
chr1	3495750	3497975	0.11
chr1	3497975	3498826	0.34
chr1	3498826	3499924	0.21
chr1	3499924	3500987	0.26
chr1	3500987	3501895	0.28
chr1	3501895	3502959	0.23
chr1	3502959	3503644	0.40
chr1	3503644	3504123	0.55
chr1	3504123	3504993	0.30
chr1	3504993	3506049	0.25
chr1	3506049	3507023	0.27
chr1	3507023	3507849	0.32
chr1	3507849	3509343	0.16
chr1	3509343	3510527	0.24
chr1	3510527	3511679	0.21
chr1	3511679	3513637	0.13
chr1	3513637	3514738	0.26
chr1	3514738	3515857	0.20
chr1	3515857	3516741	0.32
chr1	3516741	3517872	0.25
chr1	3517872	3519713	0.13
chr1	3519713	3522077	0.11
chr1	3522077	3523129	0.23
chr1	3523129	3524105	0.29
chr1	3524105	3525026	0.32
chr1	3525026	3526630	0.15
chr1	3526630	3527872	0.21
chr1	3527872	3529515	0.14
chr1	3529515	3530406	0.31
chr1	3530406	3531601	0.24
chr1	3531601	3532794	0.19
chr1	3532794	3533458	0.45
chr1	3533458	3534236	0.35
chr1	3534236	3534937	0.38
chr1	3534937	3536236	0.20
chr1	3536236	3537440	0.21
chr1	3537440	3538704	0.21
chr1	3538704	3540244	0.17
chr1	3540244	3541304	0.25
chr1	3541304	3542584	0.20
chr1	3542584	3543743	0.22
chr1	3543743	3544862	0.24
chr1	3544862	3546023	0.23
chr1	3546023	3547076	0.25
chr1	3547076	3548025	0.26
chr1	3548025	3549225	0.22
chr1	3549225	3550091	0.30
chr1	3550091	3550818	0.34
chr1	3550818	3552090	0.22
chr1	3552090	3553458	0.18
chr1	3553458	3555752	0.11
chr1	3555752	3556801	0.24
chr1	3556801	3558141	0.18
chr1	3558141	3559344	0.22
chr1	3559344	3560277	0.28
chr1	3560277	3561775	0.18
chr1	3561775	3562533	0.31
chr1	3562533	3564269	0.16
chr1	3564269	3565139	0.29
chr1	3565139	3565957	0.31
chr1	3565957	3567579	0.16
chr1	3567579	3569707	0.11
chr1	3569707	3571231	0.18
chr1	3571231	3572915	0.15
chr1	3572915	3574309	0.18
chr1	3574309	3576404	0.13
chr1	3576404	3577709	0.19
chr1	3577709	3579449	0.16
chr1	3579449	3580556	0.21
chr1	3580556	3582519	0.13
chr1	3582519	3583711	0.23
chr1	3583711	3584590	0.28
chr1	3584590	3585951	0.20
chr1	3585951	3586991	0.23
chr1	3586991	3588125	0.24
chr1	3588125	3591056	0.09
chr1	3591056	3592586	0.18
chr1	3592586	3594403	0.15
chr1	3594403	3595370	0.26
chr1	3595370	3597000	0.17
chr1	3597000	3598378	0.19
chr1	3598378	3599519	0.22
chr1	3599519	3601005	0.20
chr1	3601005	3602717	0.14
chr1	3602717	3603909	0.20
chr1	3603909	3605024	0.27
chr1	3605024	3606673	0.15
chr1	3606673	3608535	0.14
chr1	3608535	3610463	0.13
chr1	3610463	3611534	0.24
chr1	3611534	3613690	0.13
chr1	3613690	3615203	0.17
chr1	3615203	3616226	0.25
chr1	3616226	3616941	0.37
chr1	3616941	3618406	0.19
chr1	3618406	3620667	0.12
chr1	3620667	3622151	0.16
chr1	3622151	3623125	0.29
chr1	3623125	3624103	0.28
chr1	3624103	3625108	0.27
chr1	3625108	3626206	0.23
chr1	3626206	3627307	0.26
chr1	3627307	3628310	0.26
chr1	3628310	3628974	0.43
chr1	3628974	3629801	0.28
chr1	3629801	3631275	0.17
chr1	3631275	3632293	0.29
chr1	3632293	3634033	0.14
chr1	3634033	3635173	0.22
chr1	3635173	3636037	0.30
chr1	3636037	3637388	0.18
chr1	3637388	3639126	0.15
chr1	3639126	3640006	0.28
chr1	3640006	3640565	0.50
chr1	3640565	3641626	0.24
chr1	3641626	3642936	0.19
chr1	3642936	3644551	0.16
chr1	3644551	3646083	0.17
chr1	3646083	3647846	0.16
chr1	3647846	3649145	0.19
chr1	3649145	3650422	0.20
chr1	3650422	3651595	0.22
chr1	3651595	3653076	0.17
chr1	3653076	3654240	0.24
chr1	3654240	3655765	0.16
chr1	3655765	3657539	0.14
chr1	3657539	3659630	0.12
chr1	3659630	3663067	0.08
chr1	3663067	3664304	0.21
chr1	3664304	3666433	0.13
chr1	3666433	3667704	0.18
chr1	3667704	3668908	0.23
chr1	3668908	3670116	0.20
chr1	3670116	3671631	0.17
chr1	3671631	3674607	0.10
chr1	3674607	3675861	0.18
chr1	3675861	3677045	0.22
chr1	3677045	3678452	0.18
chr1	3678452	3679251	0.33
chr1	3679251	3681255	0.13
chr1	3681255	3681728	0.55
chr1	3681728	3682465	0.34
chr1	3682465	3684390	0.13
chr1	3684390	3687170	0.09
chr1	3687170	3688412	0.20
chr1	3688412	3689482	0.25
chr1	3689482	3690627	0.22
chr1	3690627	3691607	0.29
chr1	3691607	3694275	0.10
chr1	3694275	3695057	0.33
chr1	3695057	3697356	0.11
chr1	3697356	3698253	0.30
chr1	3698253	3699330	0.24
chr1	3699330	3700813	0.17
chr1	3700813	3702654	0.14
chr1	3702654	3703918	0.20
chr1	3703918	3705021	0.23
chr1	3705021	3705691	0.43
chr1	3705691	3707018	0.18
chr1	3707018	3709010	0.14
chr1	3709010	3710288	0.19
chr1	3710288	3711163	0.34
chr1	3711163	3712495	0.17
chr1	3712495	3713184	0.39
chr1	3713184	3713842	0.40
chr1	3713842	3714550	0.40
chr1	3714550	3715349	0.29
chr1	3715349	3716024	0.38
chr1	3716024	3716864	0.33
chr1	3716864	3717809	0.27
chr1	3717809	3718627	0.33
chr1	3718627	3719236	0.40
chr1	3719236	3720082	0.32
chr1	3720082	3721001	0.28
chr1	3721001	3721395	0.78
chr1	3721395	3722293	0.29
chr1	3722293	3723317	0.25
chr1	3723317	3724593	0.21
chr1	3724593	3725695	0.23
chr1	3725695	3726970	0.20
chr1	3726970	3728008	0.25
chr1	3728008	3729224	0.21
chr1	3729224	3730188	0.27
chr1	3730188	3731679	0.16
chr1	3731679	3732309	0.42
chr1	3732309	3733773	0.19
chr1	3733773	3734324	0.50
chr1	3734324	3735325	0.23
chr1	3735325	3736364	0.25
chr1	3736364	3737550	0.21
chr1	3737550	3738270	0.41
chr1	3738270	3739606	0.17
chr1	3739606	3740741	0.24
chr1	3740741	3742148	0.19
chr1	3742148	3743580	0.18
chr1	3743580	3745200	0.17
chr1	3745200	3745974	0.32
chr1	3745974	3746884	0.26
chr1	3746884	3747720	0.32
chr1	3747720	3748845	0.24
chr1	3748845	3749406	0.41
chr1	3749406	3750080	0.49
chr1	3750080	3750905	0.31
chr1	3750905	3752200	0.21
chr1	3752200	3752873	0.39
chr1	3752873	3753861	0.25
chr1	3753861	3755818	0.13
chr1	3755818	3757546	0.15
chr1	3757546	3758447	0.28
chr1	3758447	3759901	0.17
chr1	3759901	3761193	0.21
chr1	3761193	3762174	0.30
chr1	3762174	3763395	0.20
chr1	3763395	3764284	0.28
chr1	3764284	3766083	0.15
chr1	3766083	3767142	0.24
chr1	3767142	3767932	0.32
chr1	3767932	3769138	0.21
chr1	3769138	3770242	0.24
chr1	3770242	3771924	0.15
chr1	3771924	3773684	0.15
chr1	3773684	3774855	0.21
chr1	3774855	3776759	0.14
chr1	3776759	3778146	0.17
chr1	3778146	3778894	0.38
chr1	3778894	3780049	0.22
chr1	3780049	3781638	0.15
chr1	3781638	3782878	0.21
chr1	3782878	3783535	0.41
chr1	3783535	3784705	0.23
chr1	3784705	3786353	0.14
chr1	3786353	3787668	0.22
chr1	3787668	3789081	0.17
chr1	3789081	3790333	0.20
chr1	3790333	3793831	0.08
chr1	3793831	3795719	0.14
chr1	3795719	3796930	0.21
chr1	3796930	3797788	0.32
chr1	3797788	3799059	0.22
chr1	3799059	3801006	0.13
chr1	3801006	3802142	0.23
chr1	3802142	3802776	0.39
chr1	3802776	3804023	0.22
chr1	3804023	3805776	0.14
chr1	3805776	3806972	0.23
chr1	3806972	3809134	0.11
chr1	3809134	3810138	0.29
chr1	3810138	3812203	0.12
chr1	3812203	3814062	0.14
chr1	3814062	3815588	0.18
chr1	3815588	3816691	0.22
chr1	3816691	3817549	0.32
chr1	3817549	3819321	0.15
chr1	3819321	3820266	0.27
chr1	3820266	3821090	0.32
chr1	3821090	3822691	0.16
chr1	3822691	3823702	0.25
chr1	3823702	3824792	0.28
chr1	3824792	3825524	0.35
chr1	3825524	3826195	0.36
chr1	3826195	3826888	0.34
chr1	3826888	3827864	0.29
chr1	3827864	3829136	0.21
chr1	3829136	3829597	0.52
chr1	3829597	3830485	0.29
chr1	3830485	3831663	0.24
chr1	3831663	3833319	0.14
chr1	3833319	3834884	0.18
chr1	3834884	3835621	0.35
chr1	3835621	3836740	0.22
chr1	3836740	3837794	0.26
chr1	3837794	3838557	0.33
chr1	3838557	3839766	0.20
chr1	3839766	3840628	0.32
chr1	3840628	3841747	0.23
chr1	3841747	3842777	0.26
chr1	3842777	3844675	0.13
chr1	3844675	3845712	0.27
chr1	3845712	3847004	0.19
chr1	3847004	3848166	0.21
chr1	3848166	3849066	0.30
chr1	3849066	3850106	0.27
chr1	3850106	3851337	0.21
chr1	3851337	3852780	0.19
chr1	3852780	3853648	0.30
chr1	3853648	3854496	0.28
chr1	3854496	3855117	0.46
chr1	3855117	3856387	0.20
chr1	3856387	3857755	0.19
chr1	3857755	3858343	0.44
chr1	3858343	3859675	0.18
chr1	3859675	3860933	0.22
chr1	3860933	3861872	0.27
chr1	3861872	3863065	0.21
chr1	3863065	3863900	0.32
chr1	3863900	3864723	0.29
chr1	3864723	3868145	0.08
chr1	3868145	3869711	0.16
chr1	3869711	3870470	0.33
chr1	3870470	3871528	0.25
chr1	3871528	3872346	0.29
chr1	3872346	3873330	0.29
chr1	3873330	3874525	0.21
chr1	3874525	3875442	0.31
chr1	3875442	3876810	0.18
chr1	3876810	3878907	0.11
chr1	3878907	3880145	0.23
chr1	3880145	3880969	0.29
chr1	3880969	3882256	0.19
chr1	3882256	3883768	0.17
chr1	3883768	3885022	0.20
chr1	3885022	3886524	0.18
chr1	3886524	3887241	0.35
chr1	3887241	3888383	0.21
chr1	3888383	3889988	0.18
chr1	3889988	3890930	0.26
chr1	3890930	3891769	0.32
chr1	3891769	3892893	0.20
chr1	3892893	3894024	0.25
chr1	3894024	3894758	0.38
chr1	3894758	3896069	0.21
chr1	3896069	3898666	0.10
chr1	3898666	3900436	0.14
chr1	3900436	3902622	0.12
chr1	3902622	3903348	0.37
chr1	3903348	3905207	0.13
chr1	3905207	3906289	0.24
chr1	3906289	3907334	0.25
chr1	3907334	3909362	0.12
chr1	3909362	3910102	0.36
chr1	3910102	3910705	0.41
chr1	3910705	3911848	0.26
chr1	3911848	3912916	0.24
chr1	3912916	3913925	0.31
chr1	3913925	3916061	0.11
chr1	3916061	3917653	0.16
chr1	3917653	3918282	0.47
chr1	3918282	3919449	0.20
chr1	3919449	3920687	0.22
chr1	3920687	3922031	0.20
chr1	3922031	3923300	0.19
chr1	3923300	3923734	0.66
chr1	3923734	3924759	0.25
chr1	3924759	3925753	0.23
chr1	3925753	3927602	0.14
chr1	3927602	3928559	0.26
chr1	3928559	3930275	0.16
chr1	3930275	3931365	0.25
chr1	3931365	3932546	0.23
chr1	3932546	3933450	0.28
chr1	3933450	3934638	0.24
chr1	3934638	3936360	0.14
chr1	3936360	3937151	0.33
chr1	3937151	3938466	0.19
chr1	3938466	3939857	0.19
chr1	3939857	3941519	0.16
chr1	3941519	3943254	0.14
chr1	3943254	3944220	0.27
chr1	3944220	3945688	0.18
chr1	3945688	3946867	0.22
chr1	3946867	3948049	0.21
chr1	3948049	3949124	0.23
chr1	3949124	3950214	0.27
chr1	3950214	3950650	0.60
chr1	3950650	3951521	0.28
chr1	3951521	3952320	0.33
chr1	3952320	3953767	0.18
chr1	3953767	3955328	0.16
chr1	3955328	3956092	0.43
chr1	3956092	3957677	0.14
chr1	3957677	3958812	0.22
chr1	3958812	3959984	0.22
chr1	3959984	3960911	0.27
chr1	3960911	3962102	0.23
chr1	3962102	3963235	0.24
chr1	3963235	3964429	0.21
chr1	3964429	3965649	0.21
chr1	3965649	3968033	0.10
chr1	3968033	3969642	0.17
chr1	3969642	3970798	0.25
chr1	3970798	3972351	0.16
chr1	3972351	3973585	0.20
chr1	3973585	3974496	0.33
chr1	3974496	3975830	0.18
chr1	3975830	3977051	0.23
chr1	3977051	3978237	0.21
chr1	3978237	3979616	0.20
chr1	3979616	3981463	0.15
chr1	3981463	3982860	0.18
chr1	3982860	3984107	0.22
chr1	3984107	3984913	0.32
chr1	3984913	3986133	0.22
chr1	3986133	3987111	0.24
chr1	3987111	3988295	0.21
chr1	3988295	3989263	0.29
chr1	3989263	3991138	0.14
chr1	3991138	3992713	0.17
chr1	3992713	3994206	0.18
chr1	3994206	3995040	0.34
chr1	3995040	3996027	0.26
chr1	3996027	3997141	0.24
chr1	3997141	3998375	0.22
chr1	3998375	3999945	0.18
chr1	3999945	4000740	0.35
chr1	4000740	4001716	0.30
chr1	4001716	4002703	0.23
chr1	4002703	4004136	0.20
chr1	4004136	4005490	0.19
chr1	4005490	4006403	0.29
chr1	4006403	4007735	0.22
chr1	4007735	4008982	0.19
chr1	4008982	4010290	0.23
chr1	4010290	4011603	0.18
chr1	4011603	4012631	0.25
chr1	4012631	4013571	0.33
chr1	4013571	4014950	0.17
chr1	4014950	4016431	0.19
chr1	4016431	4017539	0.25
chr1	4017539	4018230	0.38
chr1	4018230	4019185	0.26
chr1	4019185	4019704	0.58
chr1	4019704	4020533	0.29
chr1	4020533	4021574	0.26
chr1	4021574	4022644	0.26
chr1	4022644	4023858	0.22
chr1	4023858	4024993	0.22
chr1	4024993	4026050	0.24
chr1	4026050	4027373	0.20
chr1	4027373	4028599	0.20
chr1	4028599	4029306	0.37
chr1	4029306	4030042	0.36
chr1	4030042	4031495	0.17
chr1	4031495	4033792	0.12
chr1	4033792	4034523	0.34
chr1	4034523	4035569	0.26
chr1	4035569	4036391	0.29
chr1	4036391	4036887	0.60
chr1	4036887	4038550	0.14
chr1	4038550	4040316	0.16
chr1	4040316	4041521	0.19
chr1	4041521	4042745	0.24
chr1	4042745	4044138	0.19
chr1	4044138	4045014	0.34
chr1	4045014	4045853	0.30
chr1	4045853	4046611	0.36
chr1	4046611	4048013	0.18
chr1	4048013	4049243	0.20
chr1	4049243	4050169	0.29
chr1	4050169	4051058	0.26
chr1	4051058	4051308	1.04
chr1	4051308	4051573	1.19
chr1	4051573	4051838	1.13
chr1	4051838	4052146	0.87
chr1	4052146	4052686	0.46
chr1	4052686	4054096	0.19
chr1	4054096	4055329	0.21
chr1	4055329	4056129	0.33
chr1	4056129	4057188	0.24
chr1	4057188	4058341	0.23
chr1	4058341	4060542	0.11
chr1	4060542	4061921	0.20
chr1	4061921	4062549	0.44
chr1	4062549	4063692	0.21
chr1	4063692	4065162	0.18
chr1	4065162	4066341	0.20
chr1	4066341	4067742	0.20
chr1	4067742	4068649	0.29
chr1	4068649	4069681	0.26
chr1	4069681	4070996	0.21
chr1	4070996	4072076	0.23
chr1	4072076	4073203	0.24
chr1	4073203	4074279	0.22
chr1	4074279	4075330	0.26
chr1	4075330	4076693	0.17
chr1	4076693	4078312	0.16
chr1	4078312	4079395	0.25
chr1	4079395	4080500	0.24
chr1	4080500	4082298	0.14
chr1	4082298	4083061	0.36
chr1	4083061	4083950	0.30
chr1	4083950	4084709	0.32
chr1	4084709	4085830	0.25
chr1	4085830	4086645	0.32
chr1	4086645	4087795	0.23
chr1	4087795	4088523	0.35
chr1	4088523	4089229	0.34
chr1	4089229	4091220	0.13
chr1	4091220	4092462	0.22
chr1	4092462	4093786	0.19
chr1	4093786	4095815	0.13
chr1	4095815	4096834	0.25
chr1	4096834	4097941	0.24
chr1	4097941	4098940	0.25
chr1	4098940	4100070	0.22
chr1	4100070	4101201	0.22
chr1	4101201	4102183	0.26
chr1	4102183	4103303	0.30
chr1	4103303	4104381	0.22
chr1	4104381	4105664	0.20
chr1	4105664	4107318	0.16
chr1	4107318	4108049	0.35
chr1	4108049	4108619	0.47
chr1	4108619	4109838	0.23
chr1	4109838	4110987	0.21
chr1	4110987	4111935	0.27
chr1	4111935	4113130	0.20
chr1	4113130	4114402	0.21
chr1	4114402	4115495	0.27
chr1	4115495	4117291	0.14
chr1	4117291	4118855	0.17
chr1	4118855	4120729	0.13
chr1	4120729	4121784	0.24
chr1	4121784	4122694	0.26
chr1	4122694	4123622	0.28
chr1	4123622	4125070	0.19
chr1	4125070	4126611	0.17
chr1	4126611	4127487	0.31
chr1	4127487	4128253	0.32
chr1	4128253	4129082	0.31
chr1	4129082	4130779	0.16
chr1	4130779	4131850	0.23
chr1	4131850	4132500	0.37
chr1	4132500	4133313	0.36
chr1	4133313	4134510	0.21
chr1	4134510	4135671	0.25
chr1	4135671	4136600	0.25
chr1	4136600	4137383	0.36
chr1	4137383	4138085	0.34
chr1	4138085	4139595	0.17
chr1	4139595	4140825	0.20
chr1	4140825	4142632	0.15
chr1	4142632	4143567	0.25
chr1	4143567	4144727	0.22
chr1	4144727	4146085	0.19
chr1	4146085	4147115	0.24
chr1	4147115	4148549	0.20
chr1	4148549	4149382	0.30
chr1	4149382	4150819	0.19
chr1	4150819	4153076	0.12
chr1	4153076	4155197	0.12
chr1	4155197	4156507	0.21
chr1	4156507	4158265	0.14
chr1	4158265	4159705	0.17
chr1	4159705	4160741	0.24
chr1	4160741	4162313	0.18
chr1	4162313	4163345	0.23
chr1	4163345	4165266	0.15
chr1	4165266	4166903	0.15
chr1	4166903	4168211	0.22
chr1	4168211	4169206	0.26
chr1	4169206	4171090	0.15
chr1	4171090	4172394	0.20
chr1	4172394	4174127	0.14
chr1	4174127	4175268	0.23
chr1	4175268	4177069	0.14
chr1	4177069	4178599	0.18
chr1	4178599	4179880	0.20
chr1	4179880	4180887	0.24
chr1	4180887	4181995	0.24
chr1	4181995	4183049	0.23
chr1	4183049	4184556	0.19
chr1	4184556	4185363	0.29
chr1	4185363	4186994	0.16
chr1	4186994	4188818	0.15
chr1	4188818	4190137	0.18
chr1	4190137	4190862	0.39
chr1	4190862	4191796	0.25
chr1	4191796	4192509	0.38
chr1	4192509	4193630	0.22
chr1	4193630	4194807	0.22
chr1	4194807	4195680	0.29
chr1	4195680	4196942	0.22
chr1	4196942	4198716	0.13
chr1	4198716	4199526	0.36
chr1	4199526	4200418	0.28
chr1	4200418	4202290	0.14
chr1	4202290	4203873	0.17
chr1	4203873	4204870	0.24
chr1	4204870	4205724	0.33
chr1	4205724	4206327	0.43
chr1	4206327	4208531	0.12
chr1	4208531	4209949	0.19
chr1	4209949	4210512	0.41
chr1	4210512	4211498	0.28
chr1	4211498	4213288	0.15
chr1	4213288	4214565	0.20
chr1	4214565	4215145	0.46
chr1	4215145	4215902	0.33
chr1	4215902	4216803	0.32
chr1	4216803	4217753	0.25
chr1	4217753	4218570	0.33
chr1	4218570	4219496	0.29
chr1	4219496	4221007	0.17
chr1	4221007	4222988	0.14
chr1	4222988	4224114	0.24
chr1	4224114	4224693	0.49
chr1	4224693	4225444	0.34
chr1	4225444	4227256	0.14
chr1	4227256	4228230	0.25
chr1	4228230	4228943	0.37
chr1	4228943	4230141	0.20
chr1	4230141	4231440	0.21
chr1	4231440	4231961	0.51
chr1	4231961	4233808	0.13
chr1	4233808	4235341	0.17
chr1	4235341	4236369	0.26
chr1	4236369	4237750	0.17
chr1	4237750	4239646	0.14
chr1	4239646	4240716	0.26
chr1	4240716	4241589	0.28
chr1	4241589	4242404	0.35
chr1	4242404	4243697	0.19
chr1	4243697	4244596	0.28
chr1	4244596	4246033	0.19
chr1	4246033	4246727	0.38
chr1	4246727	4247241	0.48
chr1	4247241	4247933	0.36
chr1	4247933	4248595	0.42
chr1	4248595	4249061	0.52
chr1	4249061	4250633	0.18
chr1	4250633	4252403	0.15
chr1	4252403	4253293	0.28
chr1	4253293	4254288	0.26
chr1	4254288	4255535	0.21
chr1	4255535	4256609	0.23
chr1	4256609	4258098	0.18
chr1	4258098	4259503	0.18
chr1	4259503	4260420	0.28
chr1	4260420	4261703	0.19
chr1	4261703	4262532	0.30
chr1	4262532	4264016	0.17
chr1	4264016	4265118	0.27
chr1	4265118	4266331	0.23
chr1	4266331	4266925	0.43
chr1	4266925	4268368	0.19
chr1	4268368	4271184	0.09
chr1	4271184	4271890	0.33
chr1	4271890	4272512	0.45
chr1	4272512	4273360	0.33
chr1	4273360	4274283	0.26
chr1	4274283	4276059	0.16
chr1	4276059	4276910	0.28
chr1	4276910	4278541	0.16
chr1	4278541	4280689	0.13
chr1	4280689	4282099	0.17
chr1	4282099	4283510	0.18
chr1	4283510	4285072	0.18
chr1	4285072	4286580	0.15
chr1	4286580	4288186	0.17
chr1	4288186	4289887	0.16
chr1	4289887	4290677	0.33
chr1	4290677	4291613	0.29
chr1	4291613	4293761	0.12
chr1	4293761	4294583	0.30
chr1	4294583	4295135	0.52
chr1	4295135	4297151	0.12
chr1	4297151	4298497	0.19
chr1	4298497	4299756	0.23
chr1	4299756	4300071	0.77
chr1	4300071	4301413	0.21
chr1	4301413	4302902	0.16
chr1	4302902	4304952	0.13
chr1	4304952	4306219	0.19
chr1	4306219	4307164	0.28
chr1	4307164	4308077	0.29
chr1	4308077	4310019	0.13
chr1	4310019	4310926	0.29
chr1	4310926	4312659	0.16
chr1	4312659	4314905	0.12
chr1	4314905	4315782	0.27
chr1	4315782	4316873	0.26
chr1	4316873	4317333	0.61
chr1	4317333	4318031	0.34
chr1	4318031	4318996	0.26
chr1	4318996	4320276	0.21
chr1	4320276	4321643	0.18
chr1	4321643	4322445	0.33
chr1	4322445	4324641	0.12
chr1	4324641	4325484	0.31
chr1	4325484	4326233	0.34
chr1	4326233	4327129	0.30
chr1	4327129	4328329	0.22
chr1	4328329	4329818	0.16
chr1	4329818	4331074	0.20
chr1	4331074	4333253	0.12
chr1	4333253	4334828	0.16
chr1	4334828	4337197	0.11
chr1	4337197	4337824	0.44
chr1	4337824	4338744	0.25
chr1	4338744	4339296	0.53
chr1	4339296	4340748	0.16
chr1	4340748	4342453	0.16
chr1	4342453	4343494	0.27
chr1	4343494	4344520	0.23
chr1	4344520	4345556	0.26
chr1	4345556	4346404	0.33
chr1	4346404	4347646	0.18
chr1	4347646	4348564	0.30
chr1	4348564	4349690	0.22
chr1	4349690	4351063	0.19
chr1	4351063	4352783	0.14
chr1	4352783	4354277	0.18
chr1	4354277	4354948	0.43
chr1	4354948	4355879	0.28
chr1	4355879	4356717	0.35
chr1	4356717	4358191	0.15
chr1	4358191	4358906	0.37
chr1	4358906	4359651	0.38
chr1	4359651	4360951	0.20
chr1	4360951	4362001	0.25
chr1	4362001	4362761	0.39
chr1	4362761	4364015	0.19
chr1	4364015	4365730	0.16
chr1	4365730	4366805	0.23
chr1	4366805	4368415	0.14
chr1	4368415	4369158	0.38
chr1	4369158	4370453	0.19
chr1	4370453	4371899	0.18
chr1	4371899	4373781	0.13
chr1	4373781	4374708	0.30
chr1	4374708	4375387	0.42
chr1	4375387	4376611	0.20
chr1	4376611	4378322	0.16
chr1	4378322	4379208	0.29
chr1	4379208	4380452	0.20
chr1	4380452	4381062	0.44
chr1	4381062	4381483	0.57
chr1	4381483	4382529	0.26
chr1	4382529	4383236	0.37
chr1	4383236	4384043	0.31
chr1	4384043	4385227	0.21
chr1	4385227	4386521	0.22
chr1	4386521	4389053	0.09
chr1	4389053	4390753	0.15
chr1	4390753	4391654	0.29
chr1	4391654	4393393	0.14
chr1	4393393	4394064	0.40
chr1	4394064	4394895	0.30
chr1	4394895	4395460	0.50
chr1	4395460	4395888	0.64
chr1	4395888	4396482	0.46
chr1	4396482	4397080	0.44
chr1	4397080	4398184	0.22
chr1	4398184	4399243	0.25
chr1	4399243	4400262	0.27
chr1	4400262	4401346	0.24
chr1	4401346	4402122	0.33
chr1	4402122	4402674	0.49
chr1	4402674	4403413	0.38
chr1	4403413	4404771	0.17
chr1	4404771	4405790	0.26
chr1	4405790	4406463	0.40
chr1	4406463	4407991	0.16
chr1	4407991	4408598	0.45
chr1	4408598	4409839	0.21
chr1	4409839	4410651	0.31
chr1	4410651	4411197	0.48
chr1	4411197	4411585	0.60
chr1	4411585	4412587	0.34
chr1	4412587	4413837	0.19
chr1	4413837	4415222	0.17
chr1	4415222	4415992	0.35
chr1	4415992	4416940	0.25
chr1	4416940	4417672	0.40
chr1	4417672	4418509	0.29
chr1	4418509	4419391	0.28
chr1	4419391	4420369	0.28
chr1	4420369	4421655	0.19
chr1	4421655	4422534	0.30
chr1	4422534	4423472	0.27
chr1	4423472	4425014	0.18
chr1	4425014	4425912	0.33
chr1	4425912	4427231	0.18
chr1	4427231	4428120	0.28
chr1	4428120	4429076	0.27
chr1	4429076	4430160	0.23
chr1	4430160	4430889	0.39
chr1	4430889	4431749	0.29
chr1	4431749	4432924	0.22
chr1	4432924	4433863	0.29
chr1	4433863	4434719	0.29
chr1	4434719	4435550	0.32
chr1	4435550	4436487	0.27
chr1	4436487	4437742	0.21
chr1	4437742	4438565	0.32
chr1	4438565	4439487	0.27
chr1	4439487	4440874	0.18
chr1	4440874	4441719	0.34
chr1	4441719	4442907	0.20
chr1	4442907	4443678	0.40
chr1	4443678	4444509	0.27
chr1	4444509	4445121	0.42
chr1	4445121	4445979	0.33
chr1	4445979	4446336	0.71
chr1	4446336	4447138	0.36
chr1	4447138	4448269	0.25
chr1	4448269	4448943	0.36
chr1	4448943	4449921	0.27
chr1	4449921	4450833	0.28
chr1	4450833	4451362	0.52
chr1	4451362	4452387	0.23
chr1	4452387	4453498	0.23
chr1	4453498	4454629	0.24
chr1	4454629	4456077	0.17
chr1	4456077	4457162	0.23
chr1	4457162	4458566	0.19
chr1	4458566	4459304	0.38
chr1	4459304	4459990	0.41
chr1	4459990	4460980	0.24
chr1	4460980	4461464	0.59
chr1	4461464	4462254	0.32
chr1	4462254	4463195	0.29
chr1	4463195	4464140	0.23
chr1	4464140	4464927	0.36
chr1	4464927	4465992	0.23
chr1	4465992	4467366	0.19
chr1	4467366	4468172	0.34
chr1	4468172	4468900	0.37
chr1	4468900	4469718	0.31
chr1	4469718	4470486	0.32
chr1	4470486	4471370	0.29
chr1	4471370	4471848	0.54
chr1	4471848	4472519	0.40
chr1	4472519	4473838	0.19
chr1	4473838	4475387	0.16
chr1	4475387	4476060	0.37
chr1	4476060	4477286	0.22
chr1	4477286	4478050	0.34
chr1	4478050	4478757	0.40
chr1	4478757	4479448	0.30
chr1	4479448	4480396	0.30
chr1	4480396	4481042	0.42
chr1	4481042	4483810	0.09
chr1	4483810	4485041	0.22
chr1	4485041	4486689	0.15
chr1	4486689	4488214	0.19
chr1	4488214	4488953	0.37
chr1	4488953	4490443	0.16
chr1	4490443	4491236	0.37
chr1	4491236	4492539	0.19
chr1	4492539	4493098	0.47
chr1	4493098	4494213	0.22
chr1	4494213	4495461	0.22
chr1	4495461	4496376	0.30
chr1	4496376	4496959	0.50
chr1	4496959	4497656	0.39
chr1	4497656	4499146	0.19
chr1	4499146	4500304	0.22
chr1	4500304	4501358	0.24
chr1	4501358	4502376	0.25
chr1	4502376	4503132	0.34
chr1	4503132	4504491	0.20
chr1	4504491	4506063	0.16
chr1	4506063	4507773	0.15
chr1	4507773	4508684	0.29
chr1	4508684	4509728	0.23
chr1	4509728	4510312	0.48
chr1	4510312	4510953	0.36
chr1	4510953	4511758	0.38
chr1	4511758	4512816	0.25
chr1	4512816	4513678	0.28
chr1	4513678	4514660	0.25
chr1	4514660	4516031	0.19
chr1	4516031	4517437	0.17
chr1	4517437	4518605	0.23
chr1	4518605	4519770	0.22
chr1	4519770	4521213	0.18
chr1	4521213	4522008	0.33
chr1	4522008	4522350	0.67
chr1	4522350	4523043	0.38
chr1	4523043	4523850	0.33
chr1	4523850	4525118	0.20
chr1	4525118	4525992	0.28
chr1	4525992	4526811	0.34
chr1	4526811	4527479	0.38
chr1	4527479	4527894	0.56
chr1	4527894	4528386	0.64
chr1	4528386	4529111	0.30
chr1	4529111	4529571	0.67
chr1	4529571	4530424	0.31
chr1	4530424	4531297	0.28
chr1	4531297	4531807	0.49
chr1	4531807	4532905	0.23
chr1	4532905	4533844	0.28
chr1	4533844	4534437	0.48
chr1	4534437	4534979	0.49
chr1	4534979	4535627	0.35
chr1	4535627	4536301	0.44
chr1	4536301	4537347	0.23
chr1	4537347	4537956	0.44
chr1	4537956	4538647	0.35
chr1	4538647	4539305	0.42
chr1	4539305	4540353	0.26
chr1	4540353	4541379	0.20
chr1	4541379	4541984	0.51
chr1	4541984	4543177	0.21
chr1	4543177	4544133	0.25
chr1	4544133	4545202	0.27
chr1	4545202	4546160	0.28
chr1	4546160	4547786	0.16
chr1	4547786	4548728	0.29
chr1	4548728	4549589	0.30
chr1	4549589	4551136	0.18
chr1	4551136	4552154	0.23
chr1	4552154	4552968	0.31
chr1	4552968	4554536	0.17
chr1	4554536	4555778	0.22
chr1	4555778	4556421	0.43
chr1	4556421	4557108	0.32
chr1	4557108	4557968	0.31
chr1	4557968	4559586	0.17
chr1	4559586	4560811	0.23
chr1	4560811	4562870	0.13
chr1	4562870	4563565	0.36
chr1	4563565	4564965	0.18
chr1	4564965	4565577	0.46
chr1	4565577	4566214	0.40
chr1	4566214	4566721	0.57
chr1	4566721	4567842	0.22
chr1	4567842	4568963	0.24
chr1	4568963	4569842	0.28
chr1	4569842	4571101	0.22
chr1	4571101	4572129	0.23
chr1	4572129	4572712	0.48
chr1	4572712	4573136	0.59
chr1	4573136	4574072	0.28
chr1	4574072	4575135	0.23
chr1	4575135	4575897	0.34
chr1	4575897	4576618	0.37
chr1	4576618	4577776	0.20
chr1	4577776	4578778	0.28
chr1	4578778	4580182	0.19
chr1	4580182	4581642	0.18
chr1	4581642	4582707	0.27
chr1	4582707	4583444	0.35
chr1	4583444	4583975	0.49
chr1	4583975	4584670	0.41
chr1	4584670	4585378	0.34
chr1	4585378	4585902	0.51
chr1	4585902	4586349	0.59
chr1	4586349	4586850	0.53
chr1	4586850	4587859	0.28
chr1	4587859	4588610	0.33
chr1	4588610	4589088	0.54
chr1	4589088	4589608	0.52
chr1	4589608	4590114	0.52
chr1	4590114	4590482	0.72
chr1	4590482	4591348	0.29
chr1	4591348	4591854	0.52
chr1	4591854	4592444	0.41
chr1	4592444	4593290	0.30
chr1	4593290	4593771	0.56
chr1	4593771	4594567	0.37
chr1	4594567	4595352	0.34
chr1	4595352	4596246	0.26
chr1	4596246	4597039	0.34
chr1	4597039	4597957	0.29
chr1	4597957	4599062	0.23
chr1	4599062	4600052	0.27
chr1	4600052	4600949	0.27
chr1	4600949	4601752	0.35
chr1	4601752	4602818	0.24
chr1	4602818	4603646	0.29
chr1	4603646	4604089	0.68
chr1	4604089	4604850	0.32
chr1	4604850	4605816	0.26
chr1	4605816	4606648	0.34
chr1	4606648	4607727	0.22
chr1	4607727	4609088	0.19
chr1	4609088	4609923	0.39
chr1	4609923	4610439	0.46
chr1	4610439	4611417	0.26
chr1	4611417	4612261	0.31
chr1	4612261	4613116	0.30
chr1	4613116	4613668	0.51
chr1	4613668	4614513	0.31
chr1	4614513	4615403	0.27
chr1	4615403	4616052	0.42
chr1	4616052	4616633	0.47
chr1	4616633	4617236	0.43
chr1	4617236	4617782	0.49
chr1	4617782	4618204	0.64
chr1	4618204	4618795	0.47
chr1	4618795	4619327	0.53
chr1	4619327	4619820	0.49
chr1	4619820	4620424	0.42
chr1	4620424	4621361	0.26
chr1	4621361	4621787	0.64
chr1	4621787	4622554	0.36
chr1	4622554	4623097	0.45
chr1	4623097	4623940	0.30
chr1	4623940	4624911	0.25
chr1	4624911	4625961	0.25
chr1	4625961	4626667	0.42
chr1	4626667	4627345	0.33
chr1	4627345	4628154	0.31
chr1	4628154	4629016	0.31
chr1	4629016	4629801	0.32
chr1	4629801	4630614	0.39
chr1	4630614	4631121	0.39
chr1	4631121	4631668	0.49
chr1	4631668	4632083	0.71
chr1	4632083	4632882	0.31
chr1	4632882	4633440	0.52
chr1	4633440	4634354	0.29
chr1	4634354	4635216	0.28
chr1	4635216	4635830	0.39
chr1	4635830	4636148	0.86
chr1	4636148	4636953	0.34
chr1	4636953	4637666	0.38
chr1	4637666	4638535	0.28
chr1	4638535	4639255	0.42
chr1	4639255	4639851	0.40
chr1	4639851	4640727	0.35
chr1	4640727	4641565	0.26
chr1	4641565	4642307	0.39
chr1	4642307	4643178	0.27
chr1	4643178	4644159	0.25
chr1	4644159	4644636	0.63
chr1	4644636	4645569	0.27
chr1	4645569	4646622	0.26
chr1	4646622	4648193	0.15
chr1	4648193	4648749	0.45
chr1	4648749	4649480	0.39
chr1	4649480	4650288	0.36
chr1	4650288	4650808	0.42
chr1	4650808	4651342	0.57
chr1	4651342	4652592	0.20
chr1	4652592	4653621	0.28
chr1	4653621	4655013	0.18
chr1	4655013	4656169	0.23
chr1	4656169	4657594	0.19
chr1	4657594	4658490	0.24
chr1	4658490	4659489	0.28
chr1	4659489	4660430	0.29
chr1	4660430	4660958	0.52
chr1	4660958	4661578	0.38
chr1	4661578	4662020	0.59
chr1	4662020	4662279	1.05
chr1	4662279	4662764	0.53
chr1	4662764	4663206	0.65
chr1	4663206	4664359	0.24
chr1	4664359	4665220	0.28
chr1	4665220	4665963	0.34
chr1	4665963	4666644	0.43
chr1	4666644	4668101	0.17
chr1	4668101	4668680	0.46
chr1	4668680	4669242	0.42
chr1	4669242	4670121	0.31
chr1	4670121	4671597	0.16
chr1	4671597	4672236	0.48
chr1	4672236	4673329	0.23
chr1	4673329	4674929	0.15
chr1	4674929	4675526	0.43
chr1	4675526	4676585	0.25
chr1	4676585	4677478	0.27
chr1	4677478	4679161	0.15
chr1	4679161	4680322	0.23
chr1	4680322	4680889	0.51
chr1	4680889	4681330	0.53
chr1	4681330	4681753	0.68
chr1	4681753	4682195	0.52
chr1	4682195	4682731	0.45
chr1	4682731	4683668	0.31
chr1	4683668	4684535	0.28
chr1	4684535	4684963	0.68
chr1	4684963	4685457	0.52
chr1	4685457	4685957	0.61
chr1	4685957	4686581	0.41
chr1	4686581	4687145	0.44
chr1	4687145	4687753	0.45
chr1	4687753	4688273	0.44
chr1	4688273	4688874	0.52
chr1	4688874	4689438	0.42
chr1	4689438	4690002	0.45
chr1	4690002	4691071	0.25
chr1	4691071	4691884	0.30
chr1	4691884	4692607	0.36
chr1	4692607	4693297	0.39
chr1	4693297	4693769	0.57
chr1	4693769	4694618	0.29
chr1	4694618	4695117	0.58
chr1	4695117	4695410	0.89
chr1	4695410	4695626	1.20
chr1	4695626	4695936	0.95
chr1	4695936	4696488	0.46
chr1	4696488	4696821	0.70
chr1	4696821	4697184	0.80
chr1	4697184	4697686	0.51
chr1	4697686	4697992	0.85
chr1	4697992	4698432	0.56
chr1	4698432	4699449	0.27
chr1	4699449	4700265	0.33
chr1	4700265	4701015	0.32
chr1	4701015	4702163	0.22
chr1	4702163	4702852	0.37
chr1	4702852	4703373	0.49
chr1	4703373	4703995	0.42
chr1	4703995	4704849	0.32
chr1	4704849	4705855	0.21
chr1	4705855	4707176	0.22
chr1	4707176	4707901	0.34
chr1	4707901	4708559	0.43
chr1	4708559	4709096	0.46
chr1	4709096	4709503	0.65
chr1	4709503	4710074	0.48
chr1	4710074	4711015	0.26
chr1	4711015	4712138	0.23
chr1	4712138	4712820	0.38
chr1	4712820	4713210	0.66
chr1	4713210	4713629	0.62
chr1	4713629	4714293	0.40
chr1	4714293	4714926	0.39
chr1	4714926	4715321	0.82
chr1	4715321	4715825	0.43
chr1	4715825	4716644	0.36
chr1	4716644	4717191	0.46
chr1	4717191	4718160	0.26
chr1	4718160	4719391	0.21
chr1	4719391	4720173	0.33
chr1	4720173	4721672	0.16
chr1	4721672	4722259	0.48
chr1	4722259	4723042	0.35
chr1	4723042	4723654	0.47
chr1	4723654	4724573	0.28
chr1	4724573	4724958	0.71
chr1	4724958	4725440	0.54
chr1	4725440	4725865	0.60
chr1	4725865	4726253	0.70
chr1	4726253	4726802	0.52
chr1	4726802	4728390	0.15
chr1	4728390	4729197	0.32
chr1	4729197	4729752	0.44
chr1	4729752	4730347	0.46
chr1	4730347	4730855	0.49
chr1	4730855	4731455	0.56
chr1	4731455	4732862	0.18
chr1	4732862	4733533	0.37
chr1	4733533	4734103	0.45
chr1	4734103	4735093	0.28
chr1	4735093	4735516	0.68
chr1	4735516	4735955	0.58
chr1	4735955	4736588	0.42
chr1	4736588	4736939	0.78
chr1	4736939	4737223	0.87
chr1	4737223	4737777	0.44
chr1	4737777	4738771	0.29
chr1	4738771	4739263	0.55
chr1	4739263	4740360	0.23
chr1	4740360	4741532	0.24
chr1	4741532	4742406	0.31
chr1	4742406	4743189	0.36
chr1	4743189	4743595	0.69
chr1	4743595	4744109	0.49
chr1	4744109	4744505	0.71
chr1	4744505	4744936	0.64
chr1	4744936	4746077	0.20
chr1	4746077	4746366	1.13
chr1	4746366	4746742	0.53
chr1	4746742	4747127	0.87
chr1	4747127	4747886	0.31
chr1	4747886	4749036	0.20
chr1	4749036	4749571	0.55
chr1	4749571	4749926	0.90
chr1	4749926	4750548	0.38
chr1	4750548	4751443	0.29
chr1	4751443	4751953	0.48
chr1	4751953	4752973	0.29
chr1	4752973	4753749	0.33
chr1	4753749	4754382	0.44
chr1	4754382	4755298	0.34
chr1	4755298	4755997	0.34
chr1	4755997	4756813	0.31
chr1	4756813	4757394	0.42
chr1	4757394	4757874	0.67
chr1	4757874	4758648	0.29
chr1	4758648	4759051	0.63
chr1	4759051	4759849	0.34
chr1	4759849	4760338	0.50
chr1	4760338	4760769	0.61
chr1	4760769	4761649	0.30
chr1	4761649	4762582	0.29
chr1	4762582	4763530	0.29
chr1	4763530	4763950	0.57
chr1	4763950	4764576	0.41
chr1	4764576	4765371	0.31
chr1	4765371	4766249	0.32
chr1	4766249	4766962	0.33
chr1	4766962	4767554	0.45
chr1	4767554	4768324	0.36
chr1	4768324	4769051	0.35
chr1	4769051	4770006	0.26
chr1	4770006	4770457	0.62
chr1	4770457	4770715	0.99
chr1	4770715	4771218	0.51
chr1	4771218	4772022	0.36
chr1	4772022	4772799	0.36
chr1	4772799	4773793	0.21
chr1	4773793	4774126	0.86
chr1	4774126	4774256	1.86
chr1	4774256	4774362	2.77
chr1	4774362	4774454	3.33
chr1	4774454	4774527	3.61
chr1	4774527	4774662	3.10
chr1	4774662	4774766	1.29
chr1	4774766	4774870	1.68
chr1	4774870	4774952	4.07
chr1	4774952	4775011	5.84
chr1	4775011	4775062	7.69
chr1	4775062	4775115	8.47
chr1	4775115	4775172	9.40
chr1	4775172	4775236	9.17
chr1	4775236	4775280	7.86
chr1	4775280	4775331	6.88
chr1	4775331	4775371	6.65
chr1	4775371	4775423	6.89
chr1	4775423	4775468	7.27
chr1	4775468	4775519	7.86
chr1	4775519	4775574	8.41
chr1	4775574	4775622	8.49
chr1	4775622	4775688	8.56
chr1	4775688	4775751	7.28
chr1	4775751	4775794	5.38
chr1	4775794	4775846	4.34
chr1	4775846	4775927	3.63
chr1	4775927	4775988	4.96
chr1	4775988	4776050	5.90
chr1	4776050	4776119	6.37
chr1	4776119	4776178	6.57
chr1	4776178	4776253	5.61
chr1	4776253	4776313	4.74
chr1	4776313	4776380	3.45
chr1	4776380	4776519	1.69
chr1	4776519	4776986	0.55
chr1	4776986	4777675	0.38
chr1	4777675	4778639	0.29
chr1	4778639	4779952	0.19
chr1	4779952	4780857	0.29
chr1	4780857	4781538	0.35
chr1	4781538	4782757	0.22
chr1	4782757	4783364	0.44
chr1	4783364	4784207	0.30
chr1	4784207	4785212	0.25
chr1	4785212	4786091	0.29
chr1	4786091	4787219	0.26
chr1	4787219	4787958	0.33
chr1	4787958	4788429	0.52
chr1	4788429	4788713	0.96
chr1	4788713	4789133	0.69
chr1	4789133	4789704	0.40
chr1	4789704	4790487	0.32
chr1	4790487	4790939	0.58
chr1	4790939	4791551	0.45
chr1	4791551	4792097	0.50
chr1	4792097	4792671	0.42
chr1	4792671	4793238	0.52
chr1	4793238	4793870	0.36
chr1	4793870	4794977	0.23
chr1	4794977	4796307	0.22
chr1	4796307	4797035	0.31
chr1	4797035	4797290	1.01
chr1	4797290	4797396	1.87
chr1	4797396	4797474	3.98
chr1	4797474	4797546	5.34
chr1	4797546	4797602	7.00
chr1	4797602	4797653	7.90
chr1	4797653	4797727	8.22
chr1	4797727	4797784	6.72
chr1	4797784	4797834	4.93
chr1	4797834	4797899	2.95
chr1	4797899	4797976	2.64
chr1	4797976	4798048	4.50
chr1	4798048	4798110	6.04
chr1	4798110	4798169	7.09
chr1	4798169	4798220	7.23
chr1	4798220	4798270	7.15
chr1	4798270	4798314	6.93
chr1	4798314	4798368	6.89
chr1	4798368	4798428	6.12
chr1	4798428	4798497	5.17
chr1	4798497	4798567	4.37
chr1	4798567	4798656	3.83
chr1	4798656	4798746	3.69
chr1	4798746	4798851	3.00
chr1	4798851	4798960	1.88
chr1	4798960	4799115	2.13
chr1	4799115	4799273	1.72
chr1	4799273	4799664	0.55
chr1	4799664	4799991	0.90
chr1	4799991	4800432	0.55
chr1	4800432	4800791	0.76
chr1	4800791	4801441	0.32
chr1	4801441	4801897	0.64
chr1	4801897	4802474	0.47
chr1	4802474	4803249	0.33
chr1	4803249	4803615	0.85
chr1	4803615	4804021	0.56
chr1	4804021	4804720	0.42
chr1	4804720	4805322	0.41
chr1	4805322	4805891	0.46
chr1	4805891	4806367	0.59
chr1	4806367	4806802	0.66
chr1	4806802	4807083	0.85
chr1	4807083	4807533	0.51
chr1	4807533	4807987	0.58
chr1	4807987	4808441	0.55
chr1	4808441	4809085	0.37
chr1	4809085	4809392	0.92
chr1	4809392	4809691	0.98
chr1	4809691	4810187	0.51
chr1	4810187	4810603	0.59
chr1	4810603	4810919	0.79
chr1	4810919	4811189	1.10
chr1	4811189	4811714	0.47
chr1	4811714	4812123	0.65
chr1	4812123	4812602	0.51
chr1	4812602	4813009	0.68
chr1	4813009	4813466	0.54
chr1	4813466	4814019	0.49
chr1	4814019	4814572	0.50
chr1	4814572	4815498	0.29
chr1	4815498	4816475	0.25
chr1	4816475	4817469	0.29
chr1	4817469	4818028	0.42
chr1	4818028	4819369	0.19
chr1	4819369	4819785	0.65
chr1	4819785	4820369	0.40
chr1	4820369	4820851	0.57
chr1	4820851	4821324	0.62
chr1	4821324	4821893	0.51
chr1	4821893	4822510	0.36
chr1	4822510	4823314	0.40
chr1	4823314	4824600	0.20
chr1	4824600	4825120	0.49
chr1	4825120	4825876	0.37
chr1	4825876	4826358	0.67
chr1	4826358	4827578	0.20
chr1	4827578	4828430	0.28
chr1	4828430	4829059	0.46
chr1	4829059	4829943	0.31
chr1	4829943	4830911	0.24
chr1	4830911	4831987	0.25
chr1	4831987	4832770	0.37
chr1	4832770	4833625	0.30
chr1	4833625	4834459	0.30
chr1	4834459	4835815	0.19
chr1	4835815	4837314	0.17
chr1	4837314	4838197	0.29
chr1	4838197	4838701	0.57
chr1	4838701	4839371	0.40
chr1	4839371	4839817	0.58
chr1	4839817	4840378	0.51
chr1	4840378	4840921	0.42
chr1	4840921	4841807	0.31
chr1	4841807	4842516	0.40
chr1	4842516	4843200	0.37
chr1	4843200	4843851	0.43
chr1	4843851	4844473	0.47
chr1	4844473	4845040	0.41
chr1	4845040	4845359	0.76
chr1	4845359	4845667	0.99
chr1	4845667	4846040	0.71
chr1	4846040	4846350	0.86
chr1	4846350	4846570	1.17
chr1	4846570	4846761	1.59
chr1	4846761	4846881	1.82
chr1	4846881	4846974	3.48
chr1	4846974	4847048	4.93
chr1	4847048	4847113	5.51
chr1	4847113	4847162	5.82
chr1	4847162	4847211	7.28
chr1	4847211	4847284	7.50
chr1	4847284	4847334	8.22
chr1	4847334	4847378	8.68
chr1	4847378	4847423	8.44
chr1	4847423	4847478	9.07
chr1	4847478	4847517	8.95
chr1	4847517	4847589	7.44
chr1	4847589	4847634	5.96
chr1	4847634	4847690	4.50
chr1	4847690	4847768	3.55
chr1	4847768	4847812	4.32
chr1	4847812	4847853	5.76
chr1	4847853	4847890	8.12
chr1	4847890	4847929	9.71
chr1	4847929	4847992	11.24
chr1	4847992	4848048	10.75
chr1	4848048	4848077	9.22
chr1	4848077	4848132	7.72
chr1	4848132	4848182	6.94
chr1	4848182	4848236	7.50
chr1	4848236	4848276	8.33
chr1	4848276	4848330	9.35
chr1	4848330	4848378	9.62
chr1	4848378	4848439	8.93
chr1	4848439	4848477	8.08
chr1	4848477	4848527	7.39
chr1	4848527	4848572	6.55
chr1	4848572	4848648	6.16
chr1	4848648	4848700	5.62
chr1	4848700	4848746	6.17
chr1	4848746	4848787	7.13
chr1	4848787	4848863	7.75
chr1	4848863	4848924	7.16
chr1	4848924	4848970	5.87
chr1	4848970	4849016	5.03
chr1	4849016	4849103	5.01
chr1	4849103	4849169	4.87
chr1	4849169	4849244	4.05
chr1	4849244	4849353	3.31
chr1	4849353	4849475	2.95
chr1	4849475	4849546	2.50
chr1	4849546	4849648	3.47
chr1	4849648	4849730	4.52
chr1	4849730	4849802	4.18
chr1	4849802	4849905	3.70
chr1	4849905	4850030	2.37
chr1	4850030	4850228	1.08
chr1	4850228	4850449	1.56
chr1	4850449	4850636	1.38
chr1	4850636	4850791	1.95
chr1	4850791	4850922	1.87
chr1	4850922	4851069	1.97
chr1	4851069	4851173	2.43
chr1	4851173	4851329	2.28
chr1	4851329	4851446	1.51
chr1	4851446	4851629	2.18
chr1	4851629	4851752	2.38
chr1	4851752	4851876	1.82
chr1	4851876	4852044	2.22
chr1	4852044	4852146	1.52
chr1	4852146	4852419	1.04
chr1	4852419	4852954	0.50
chr1	4852954	4853408	0.61
chr1	4853408	4853934	0.52
chr1	4853934	4854391	0.68
chr1	4854391	4854740	0.67
chr1	4854740	4855263	0.55
chr1	4855263	4855646	0.62
chr1	4855646	4855883	1.12
chr1	4855883	4856148	1.01
chr1	4856148	4856399	1.14
chr1	4856399	4856567	1.55
chr1	4856567	4856740	1.45
chr1	4856740	4857207	0.64
chr1	4857207	4857666	0.49
chr1	4857666	4857953	0.96
chr1	4857953	4858325	0.68
chr1	4858325	4858931	0.43
chr1	4858931	4859400	0.57
chr1	4859400	4860072	0.41
chr1	4860072	4860386	0.89
chr1	4860386	4860972	0.45
chr1	4860972	4861330	0.73
chr1	4861330	4861833	0.49
chr1	4861833	4863042	0.21
chr1	4863042	4863375	0.78
chr1	4863375	4863741	0.85
chr1	4863741	4864122	0.68
chr1	4864122	4864880	0.31
chr1	4864880	4865455	0.52
chr1	4865455	4866144	0.38
chr1	4866144	4867128	0.30
chr1	4867128	4868041	0.27
chr1	4868041	4868938	0.30
chr1	4868938	4869961	0.27
chr1	4869961	4870743	0.31
chr1	4870743	4871450	0.33
chr1	4871450	4872190	0.40
chr1	4872190	4872999	0.32
chr1	4872999	4873462	0.58
chr1	4873462	4873785	0.82
chr1	4873785	4874509	0.32
chr1	4874509	4875139	0.46
chr1	4875139	4875836	0.39
chr1	4875836	4876778	0.26
chr1	4876778	4877699	0.28
chr1	4877699	4878416	0.32
chr1	4878416	4879006	0.52
chr1	4879006	4879701	0.35
chr1	4879701	4880739	0.25
chr1	4880739	4881437	0.37
chr1	4881437	4882440	0.24
chr1	4882440	4883418	0.25
chr1	4883418	4884277	0.30
chr1	4884277	4884720	0.59
chr1	4884720	4885863	0.22
chr1	4885863	4887821	0.14
chr1	4887821	4889218	0.18
chr1	4889218	4890198	0.24
chr1	4890198	4890665	0.64
chr1	4890665	4891028	0.71
chr1	4891028	4891519	0.58
chr1	4891519	4892053	0.47
chr1	4892053	4892645	0.43
chr1	4892645	4894080	0.16
chr1	4894080	4894861	0.34
chr1	4894861	4895714	0.31
chr1	4895714	4896171	0.62
chr1	4896171	4896716	0.45
chr1	4896716	4897062	0.88
chr1	4897062	4897463	0.68
chr1	4897463	4897972	0.45
chr1	4897972	4898607	0.40
chr1	4898607	4899369	0.36
chr1	4899369	4900474	0.25
chr1	4900474	4901047	0.43
chr1	4901047	4901724	0.40
chr1	4901724	4902397	0.39
chr1	4902397	4902958	0.42
chr1	4902958	4903753	0.38
chr1	4903753	4904468	0.32
chr1	4904468	4904893	0.75
chr1	4904893	4905320	0.49
chr1	4905320	4905854	0.54
chr1	4905854	4906912	0.24
chr1	4906912	4907380	0.62
chr1	4907380	4908203	0.28
chr1	4908203	4909199	0.27
chr1	4909199	4909762	0.48
chr1	4909762	4910803	0.23
chr1	4910803	4912064	0.19
chr1	4912064	4913029	0.29
chr1	4913029	4913979	0.27
chr1	4913979	4914670	0.39
chr1	4914670	4915619	0.28
chr1	4915619	4916410	0.36
chr1	4916410	4917023	0.46
chr1	4917023	4917701	0.39
chr1	4917701	4918427	0.38
chr1	4918427	4919177	0.36
chr1	4919177	4920916	0.13
chr1	4920916	4922460	0.17
chr1	4922460	4923329	0.27
chr1	4923329	4923990	0.46
chr1	4923990	4925048	0.21
chr1	4925048	4925765	0.35
chr1	4925765	4926184	0.66
chr1	4926184	4927124	0.32
chr1	4927124	4927506	0.63
chr1	4927506	4928007	0.56
chr1	4928007	4928379	0.66
chr1	4928379	4928765	0.75
chr1	4928765	4929172	0.66
chr1	4929172	4929698	0.54
chr1	4929698	4930340	0.48
chr1	4930340	4930803	0.48
chr1	4930803	4931527	0.39
chr1	4931527	4931913	0.75
chr1	4931913	4932401	0.51
chr1	4932401	4933327	0.28
chr1	4933327	4933973	0.37
chr1	4933973	4934295	0.96
chr1	4934295	4934626	0.78
chr1	4934626	4934863	1.17
chr1	4934863	4935144	1.00
chr1	4935144	4935493	0.63
chr1	4935493	4935792	0.88
chr1	4935792	4936614	0.33
chr1	4936614	4938001	0.18
chr1	4938001	4939447	0.19
chr1	4939447	4940752	0.21
chr1	4940752	4942002	0.20
chr1	4942002	4943144	0.22
chr1	4943144	4944141	0.23
chr1	4944141	4944939	0.38
chr1	4944939	4945366	0.59
chr1	4945366	4945790	0.62
chr1	4945790	4946695	0.27
chr1	4946695	4947170	0.64
chr1	4947170	4947630	0.53
chr1	4947630	4947989	0.74
chr1	4947989	4948662	0.37
chr1	4948662	4949506	0.29
chr1	4949506	4950185	0.41
chr1	4950185	4951535	0.19
chr1	4951535	4952262	0.34
chr1	4952262	4953438	0.22
chr1	4953438	4954278	0.32
chr1	4954278	4954981	0.39
chr1	4954981	4955398	0.72
chr1	4955398	4955841	0.67
chr1	4955841	4956167	0.66
chr1	4956167	4956579	0.79
chr1	4956579	4957373	0.32
chr1	4957373	4958123	0.32
chr1	4958123	4959054	0.29
chr1	4959054	4959677	0.40
chr1	4959677	4960049	0.81
chr1	4960049	4960307	0.86
chr1	4960307	4960509	1.45
[truncated: 998,000+ more rows]
