# Supplementary material for: Reporters to mark and eliminate basal or luminal epithelial cells in culture and in vivo
Source: PLoS Biol. 2018 Jun 20;16(6):e2004049. doi: 10.1371/journal.pbio.2004049 (PMC6042798; doi:10.1371/journal.pbio.2004049)
Supplement: S8 Data — Chip, chromatin immunoprecipitation; H3K27Ac, histone 3 lysine 27; K, cytokeratin. (GZ) [file pbio.2004049.s018.gz]

Archive with 1 entries (1 files):
- Low_rep1_H3K27ac_dupsremoved_tags.ucsc.bedGraph
