# Supplementary material for: Reporters to mark and eliminate basal or luminal epithelial cells in culture and in vivo
Source: PLoS Biol. 2018 Jun 20;16(6):e2004049. doi: 10.1371/journal.pbio.2004049 (PMC6042798; doi:10.1371/journal.pbio.2004049)
Supplement: S8 Data — Chip, chromatin immunoprecipitation; H3K27Ac, histone 3 lysine 27; K, cytokeratin. (GZ) [file pbio.2004049.s018.gz › Low_rep1_H3K27ac_dupsremoved_tags.ucsc.bedGraph]

track type=bedGraph name="Low_rep1_H3K27ac_dupsremoved_tags Total Tags = 2.60e+07, normalized to 1.00e+07" description="Low_rep1_H3K27ac_dupsremoved_tags Total Tags = 2.60e+07, normalized to 1.00e+07" color=116,172,173 visibility=full yLineOnOff=on autoScale=on yLineMark="0.0" alwaysZero=on graphType=bar maxHeightPixels=128:75:11 windowingFunction=maximum smoothingWindow=off
chr1	3000949	3005863	0.06
chr1	3005863	3007997	0.14
chr1	3007997	3008768	0.39
chr1	3008768	3010567	0.16
chr1	3010567	3012663	0.13
chr1	3012663	3015514	0.11
chr1	3015514	3016471	0.32
chr1	3016471	3018880	0.11
chr1	3018880	3021381	0.12
chr1	3021381	3022434	0.31
chr1	3022434	3026047	0.09
chr1	3026047	3028317	0.13
chr1	3028317	3029845	0.17
chr1	3029845	3031402	0.20
chr1	3031402	3032966	0.17
chr1	3032966	3034761	0.16
chr1	3034761	3036437	0.20
chr1	3036437	3037594	0.23
chr1	3037594	3038415	0.33
chr1	3038415	3041428	0.12
chr1	3041428	3043155	0.17
chr1	3043155	3045121	0.14
chr1	3045121	3045843	0.42
chr1	3045843	3048758	0.10
chr1	3048758	3049272	0.61
chr1	3049272	3049780	0.52
chr1	3049780	3051071	0.23
chr1	3051071	3054541	0.09
chr1	3054541	3055989	0.20
chr1	3055989	3058045	0.14
chr1	3058045	3060351	0.15
chr1	3060351	3061578	0.19
chr1	3061578	3062785	0.29
chr1	3062785	3066930	0.06
chr1	3066930	3069678	0.12
chr1	3069678	3072422	0.10
chr1	3072422	3073466	0.27
chr1	3073466	3074275	0.36
chr1	3074275	3075192	0.38
chr1	3075192	3077929	0.10
chr1	3077929	3079294	0.21
chr1	3079294	3082677	0.09
chr1	3082677	3085101	0.12
chr1	3085101	3087435	0.12
chr1	3087435	3089668	0.13
chr1	3089668	3090964	0.22
chr1	3090964	3093955	0.10
chr1	3093955	3095098	0.25
chr1	3095098	3096808	0.16
chr1	3096808	3099702	0.11
chr1	3099702	3102384	0.11
chr1	3102384	3104436	0.14
chr1	3104436	3107576	0.08
chr1	3107576	3108207	0.57
chr1	3108207	3109435	0.25
chr1	3109435	3110646	0.22
chr1	3110646	3112116	0.17
chr1	3112116	3114137	0.17
chr1	3114137	3116580	0.12
chr1	3116580	3118966	0.11
chr1	3118966	3120432	0.22
chr1	3120432	3122353	0.17
chr1	3122353	3124569	0.13
chr1	3124569	3127006	0.12
chr1	3127006	3128630	0.18
chr1	3128630	3129514	0.40
chr1	3129514	3131170	0.17
chr1	3131170	3132577	0.21
chr1	3132577	3135101	0.12
chr1	3135101	3138168	0.10
chr1	3138168	3140385	0.14
chr1	3140385	3141349	0.34
chr1	3141349	3142902	0.18
chr1	3142902	3145050	0.13
chr1	3145050	3146960	0.16
chr1	3146960	3149147	0.15
chr1	3149147	3151169	0.13
chr1	3151169	3152397	0.28
chr1	3152397	3153013	0.48
chr1	3153013	3154569	0.19
chr1	3154569	3156074	0.19
chr1	3156074	3159025	0.10
chr1	3159025	3161554	0.12
chr1	3161554	3161994	0.71
chr1	3161994	3164892	0.09
chr1	3164892	3167075	0.14
chr1	3167075	3169010	0.15
chr1	3169010	3169901	0.38
chr1	3169901	3173296	0.08
chr1	3173296	3175804	0.10
chr1	3175804	3177197	0.25
chr1	3177197	3179276	0.12
chr1	3179276	3181051	0.17
chr1	3181051	3181866	0.35
chr1	3181866	3183576	0.19
chr1	3183576	3184105	0.56
chr1	3184105	3185841	0.16
chr1	3185841	3187805	0.17
chr1	3187805	3190103	0.12
chr1	3190103	3194213	0.07
chr1	3194213	3196450	0.14
chr1	3196450	3200975	0.06
chr1	3200975	3203791	0.10
chr1	3203791	3205800	0.15
chr1	3205800	3207356	0.22
chr1	3207356	3208412	0.23
chr1	3208412	3209861	0.21
chr1	3209861	3211398	0.19
chr1	3211398	3214157	0.10
chr1	3214157	3216749	0.12
chr1	3216749	3217689	0.33
chr1	3217689	3219952	0.13
chr1	3219952	3221142	0.27
chr1	3221142	3223236	0.13
chr1	3223236	3223682	0.73
chr1	3223682	3226109	0.12
chr1	3226109	3228414	0.13
chr1	3228414	3231291	0.09
chr1	3231291	3233624	0.13
chr1	3233624	3236209	0.12
chr1	3236209	3238902	0.11
chr1	3238902	3240424	0.20
chr1	3240424	3241808	0.17
chr1	3241808	3243633	0.19
chr1	3243633	3244848	0.25
chr1	3244848	3249422	0.06
chr1	3249422	3252566	0.10
chr1	3252566	3254841	0.12
chr1	3254841	3255788	0.31
chr1	3255788	3256819	0.29
chr1	3256819	3258895	0.14
chr1	3258895	3262386	0.09
chr1	3262386	3264919	0.13
chr1	3264919	3266468	0.16
chr1	3266468	3268188	0.18
chr1	3268188	3269775	0.19
chr1	3269775	3272663	0.10
chr1	3272663	3273608	0.33
chr1	3273608	3275167	0.18
chr1	3275167	3277658	0.11
chr1	3277658	3279875	0.14
chr1	3279875	3281413	0.20
chr1	3281413	3284007	0.12
chr1	3284007	3286687	0.10
chr1	3286687	3291064	0.06
chr1	3291064	3294984	0.09
chr1	3294984	3296940	0.14
chr1	3296940	3298653	0.16
chr1	3298653	3302006	0.10
chr1	3302006	3306364	0.06
chr1	3306364	3308677	0.13
chr1	3308677	3309939	0.22
chr1	3309939	3311714	0.19
chr1	3311714	3313313	0.20
chr1	3313313	3314362	0.26
chr1	3314362	3317621	0.09
chr1	3317621	3318443	0.33
chr1	3318443	3320785	0.12
chr1	3320785	3322472	0.18
chr1	3322472	3325360	0.10
chr1	3325360	3326479	0.27
chr1	3326479	3330858	0.06
chr1	3330858	3334907	0.08
chr1	3334907	3336687	0.15
chr1	3336687	3339482	0.12
chr1	3339482	3340219	0.37
chr1	3340219	3341087	0.31
chr1	3341087	3342120	0.33
chr1	3342120	3345410	0.08
chr1	3345410	3348202	0.11
chr1	3348202	3350177	0.16
chr1	3350177	3351743	0.17
chr1	3351743	3352980	0.25
chr1	3352980	3354645	0.18
chr1	3354645	3356674	0.14
chr1	3356674	3358169	0.22
chr1	3358169	3359327	0.24
chr1	3359327	3360681	0.21
chr1	3360681	3361754	0.30
chr1	3361754	3363342	0.15
chr1	3363342	3368976	0.06
chr1	3368976	3370603	0.19
chr1	3370603	3372082	0.20
chr1	3372082	3373665	0.16
chr1	3373665	3374966	0.25
chr1	3374966	3378897	0.08
chr1	3378897	3382080	0.09
chr1	3382080	3384937	0.10
chr1	3384937	3387223	0.12
chr1	3387223	3389604	0.13
chr1	3389604	3390721	0.28
chr1	3390721	3392965	0.11
chr1	3392965	3394584	0.20
chr1	3394584	3395340	0.30
chr1	3395340	3395619	1.32
chr1	3395619	3396046	0.81
chr1	3396046	3396531	0.51
chr1	3396531	3399145	0.12
chr1	3399145	3402185	0.10
chr1	3402185	3403861	0.16
chr1	3403861	3405791	0.16
chr1	3405791	3406740	0.32
chr1	3406740	3408136	0.21
chr1	3408136	3410219	0.13
chr1	3410219	3411661	0.19
chr1	3411661	3414192	0.13
chr1	3414192	3418561	0.07
chr1	3418561	3420874	0.12
chr1	3420874	3423610	0.12
chr1	3423610	3425135	0.20
chr1	3425135	3426972	0.16
chr1	3426972	3429113	0.15
chr1	3429113	3429836	0.41
chr1	3429836	3430665	0.36
chr1	3430665	3434391	0.08
chr1	3434391	3435608	0.21
chr1	3435608	3436180	0.61
chr1	3436180	3437683	0.18
chr1	3437683	3439978	0.12
chr1	3439978	3441383	0.21
chr1	3441383	3442248	0.35
chr1	3442248	3444836	0.11
chr1	3444836	3446366	0.20
chr1	3446366	3450346	0.08
chr1	3450346	3451176	0.36
chr1	3451176	3455677	0.06
chr1	3455677	3456812	0.30
chr1	3456812	3458967	0.13
chr1	3458967	3459665	0.43
chr1	3459665	3462239	0.11
chr1	3462239	3466369	0.07
chr1	3466369	3467443	0.27
chr1	3467443	3468592	0.29
chr1	3468592	3471580	0.09
chr1	3471580	3472809	0.26
chr1	3472809	3473661	0.32
chr1	3473661	3474980	0.20
chr1	3474980	3477662	0.12
chr1	3477662	3479352	0.16
chr1	3479352	3481838	0.14
chr1	3481838	3483333	0.19
chr1	3483333	3483888	0.53
chr1	3483888	3484512	0.49
chr1	3484512	3486455	0.14
chr1	3486455	3487525	0.26
chr1	3487525	3489159	0.19
chr1	3489159	3491947	0.10
chr1	3491947	3493989	0.16
chr1	3493989	3496008	0.15
chr1	3496008	3497392	0.17
chr1	3497392	3498261	0.36
chr1	3498261	3499721	0.21
chr1	3499721	3502139	0.13
chr1	3502139	3503405	0.21
chr1	3503405	3504376	0.40
chr1	3504376	3505142	0.30
chr1	3505142	3506132	0.29
chr1	3506132	3507551	0.20
chr1	3507551	3509218	0.19
chr1	3509218	3511035	0.17
chr1	3511035	3513844	0.11
chr1	3513844	3516058	0.14
chr1	3516058	3517493	0.19
chr1	3517493	3521023	0.09
chr1	3521023	3523200	0.13
chr1	3523200	3524563	0.18
chr1	3524563	3526355	0.18
chr1	3526355	3526857	0.67
chr1	3526857	3528931	0.12
chr1	3528931	3530427	0.21
chr1	3530427	3532550	0.13
chr1	3532550	3533746	0.24
chr1	3533746	3535401	0.18
chr1	3535401	3535990	0.49
chr1	3535990	3538680	0.12
chr1	3538680	3541455	0.10
chr1	3541455	3542661	0.23
chr1	3542661	3543775	0.30
chr1	3543775	3545425	0.17
chr1	3545425	3546631	0.23
chr1	3546631	3548006	0.24
chr1	3548006	3550854	0.10
chr1	3550854	3553058	0.13
chr1	3553058	3557745	0.07
chr1	3557745	3559905	0.12
chr1	3559905	3562742	0.12
chr1	3562742	3565017	0.12
chr1	3565017	3565571	0.59
chr1	3565571	3571361	0.05
chr1	3571361	3573872	0.11
chr1	3573872	3574442	0.59
chr1	3574442	3578332	0.07
chr1	3578332	3582544	0.08
chr1	3582544	3584320	0.17
chr1	3584320	3586403	0.16
chr1	3586403	3587670	0.22
chr1	3587670	3592699	0.06
chr1	3592699	3595248	0.12
chr1	3595248	3596316	0.29
chr1	3596316	3601340	0.06
chr1	3601340	3602935	0.19
chr1	3602935	3604189	0.24
chr1	3604189	3606457	0.13
chr1	3606457	3607964	0.18
chr1	3607964	3611540	0.08
chr1	3611540	3612324	0.36
chr1	3612324	3614111	0.19
chr1	3614111	3617102	0.10
chr1	3617102	3620260	0.10
chr1	3620260	3623160	0.09
chr1	3623160	3625586	0.13
chr1	3625586	3627269	0.18
chr1	3627269	3628515	0.22
chr1	3628515	3629430	0.33
chr1	3629430	3631256	0.17
chr1	3631256	3632963	0.17
chr1	3632963	3634831	0.15
chr1	3634831	3636159	0.24
chr1	3636159	3637873	0.18
chr1	3637873	3639594	0.21
chr1	3639594	3640995	0.15
chr1	3640995	3642568	0.24
chr1	3642568	3643747	0.20
chr1	3643747	3647634	0.08
chr1	3647634	3649369	0.17
chr1	3649369	3651366	0.14
chr1	3651366	3654401	0.09
chr1	3654401	3655641	0.26
chr1	3655641	3660494	0.06
chr1	3660494	3663874	0.09
chr1	3663874	3666417	0.13
chr1	3666417	3668313	0.14
chr1	3668313	3670545	0.14
chr1	3670545	3674476	0.08
chr1	3674476	3675773	0.20
chr1	3675773	3677500	0.21
chr1	3677500	3678946	0.17
chr1	3678946	3681735	0.12
chr1	3681735	3685244	0.09
chr1	3685244	3687820	0.14
chr1	3687820	3689072	0.25
chr1	3689072	3692729	0.07
chr1	3692729	3694859	0.13
chr1	3694859	3695419	0.57
chr1	3695419	3699554	0.07
chr1	3699554	3702966	0.09
chr1	3702966	3704443	0.20
chr1	3704443	3705846	0.20
chr1	3705846	3707255	0.20
chr1	3707255	3712514	0.05
chr1	3712514	3713464	0.32
chr1	3713464	3715680	0.14
chr1	3715680	3716936	0.25
chr1	3716936	3718469	0.20
chr1	3718469	3719393	0.33
chr1	3719393	3720570	0.26
chr1	3720570	3722140	0.18
chr1	3722140	3723482	0.22
chr1	3723482	3726434	0.09
chr1	3726434	3728767	0.16
chr1	3728767	3729954	0.24
chr1	3729954	3731694	0.15
chr1	3731694	3734036	0.14
chr1	3734036	3735498	0.18
chr1	3735498	3736474	0.34
chr1	3736474	3738915	0.12
chr1	3738915	3740405	0.21
chr1	3740405	3741691	0.23
chr1	3741691	3744902	0.08
chr1	3744902	3746082	0.26
chr1	3746082	3746930	0.34
chr1	3746930	3747867	0.36
chr1	3747867	3749653	0.15
chr1	3749653	3752615	0.10
chr1	3752615	3754133	0.20
chr1	3754133	3756685	0.11
chr1	3756685	3759680	0.10
chr1	3759680	3760627	0.33
chr1	3760627	3761871	0.23
chr1	3761871	3762347	0.83
chr1	3762347	3763910	0.19
chr1	3763910	3764928	0.28
chr1	3764928	3769837	0.06
chr1	3769837	3770165	0.81
chr1	3770165	3772146	0.16
chr1	3772146	3773760	0.18
chr1	3773760	3776484	0.11
chr1	3776484	3778748	0.14
chr1	3778748	3781048	0.13
chr1	3781048	3782862	0.14
chr1	3782862	3783603	0.39
chr1	3783603	3785934	0.13
chr1	3785934	3788833	0.10
chr1	3788833	3790021	0.29
chr1	3790021	3792271	0.11
chr1	3792271	3795827	0.09
chr1	3795827	3796862	0.29
chr1	3796862	3797853	0.32
chr1	3797853	3801762	0.06
chr1	3801762	3802514	0.41
chr1	3802514	3805342	0.11
chr1	3805342	3809193	0.06
chr1	3809193	3809660	0.68
chr1	3809660	3814203	0.06
chr1	3814203	3816630	0.13
chr1	3816630	3818728	0.15
chr1	3818728	3820668	0.15
chr1	3820668	3821574	0.31
chr1	3821574	3823207	0.19
chr1	3823207	3826796	0.09
chr1	3826796	3829664	0.10
chr1	3829664	3831726	0.14
chr1	3831726	3833107	0.22
chr1	3833107	3835507	0.11
chr1	3835507	3837837	0.12
chr1	3837837	3839355	0.21
chr1	3839355	3841565	0.14
chr1	3841565	3844977	0.09
chr1	3844977	3848303	0.09
chr1	3848303	3849608	0.26
chr1	3849608	3851028	0.27
chr1	3851028	3851960	0.24
chr1	3851960	3854100	0.14
chr1	3854100	3855027	0.30
chr1	3855027	3856517	0.19
chr1	3856517	3858140	0.19
chr1	3858140	3859461	0.24
chr1	3859461	3860135	0.46
chr1	3860135	3863650	0.09
chr1	3863650	3866922	0.08
chr1	3866922	3870235	0.09
chr1	3870235	3872424	0.13
chr1	3872424	3873755	0.24
chr1	3873755	3876041	0.13
chr1	3876041	3878894	0.11
chr1	3878894	3880113	0.21
chr1	3880113	3882474	0.12
chr1	3882474	3884025	0.18
chr1	3884025	3886713	0.12
chr1	3886713	3888014	0.22
chr1	3888014	3888838	0.38
chr1	3888838	3892017	0.08
chr1	3892017	3893516	0.21
chr1	3893516	3895182	0.18
chr1	3895182	3899010	0.08
chr1	3899010	3901062	0.14
chr1	3901062	3902925	0.17
chr1	3902925	3905558	0.10
chr1	3905558	3906623	0.29
chr1	3906623	3907437	0.36
chr1	3907437	3910269	0.10
chr1	3910269	3911331	0.36
chr1	3911331	3912712	0.19
chr1	3912712	3913964	0.25
chr1	3913964	3917546	0.08
chr1	3917546	3918139	0.43
chr1	3918139	3919492	0.30
chr1	3919492	3921377	0.16
chr1	3921377	3923396	0.13
chr1	3923396	3924653	0.26
chr1	3924653	3927326	0.11
chr1	3927326	3930536	0.10
chr1	3930536	3932402	0.15
chr1	3932402	3935619	0.08
chr1	3935619	3939082	0.10
chr1	3939082	3940686	0.16
chr1	3940686	3944051	0.09
chr1	3944051	3945353	0.21
chr1	3945353	3947831	0.12
chr1	3947831	3949412	0.18
chr1	3949412	3950610	0.24
chr1	3950610	3952046	0.20
chr1	3952046	3955224	0.10
chr1	3955224	3956626	0.19
chr1	3956626	3958903	0.14
chr1	3958903	3960384	0.21
chr1	3960384	3962651	0.12
chr1	3962651	3964197	0.21
chr1	3964197	3968035	0.07
chr1	3968035	3969153	0.24
chr1	3969153	3971846	0.11
chr1	3971846	3974284	0.11
chr1	3974284	3975259	0.34
chr1	3975259	3976399	0.27
chr1	3976399	3977626	0.25
chr1	3977626	3979919	0.12
chr1	3979919	3985243	0.06
chr1	3985243	3987504	0.12
chr1	3987504	3988573	0.31
chr1	3988573	3991420	0.11
chr1	3991420	3993470	0.14
chr1	3993470	3995004	0.18
chr1	3995004	3997042	0.17
chr1	3997042	4000308	0.08
chr1	4000308	4001618	0.23
chr1	4001618	4004165	0.11
chr1	4004165	4007953	0.08
chr1	4007953	4010127	0.13
chr1	4010127	4011385	0.22
chr1	4011385	4012870	0.19
chr1	4012870	4014133	0.27
chr1	4014133	4016060	0.16
chr1	4016060	4018441	0.11
chr1	4018441	4019461	0.28
chr1	4019461	4020604	0.27
chr1	4020604	4023451	0.11
chr1	4023451	4025065	0.17
chr1	4025065	4025612	0.52
chr1	4025612	4026436	0.38
chr1	4026436	4028487	0.14
chr1	4028487	4029255	0.38
chr1	4029255	4031691	0.13
chr1	4031691	4035185	0.08
chr1	4035185	4036834	0.16
chr1	4036834	4039407	0.13
chr1	4039407	4041491	0.13
chr1	4041491	4042726	0.25
chr1	4042726	4043866	0.23
chr1	4043866	4045343	0.21
chr1	4045343	4046442	0.31
chr1	4046442	4049196	0.10
chr1	4049196	4050713	0.17
chr1	4050713	4051181	0.79
chr1	4051181	4051439	0.99
chr1	4051439	4051582	1.72
chr1	4051582	4051705	2.86
chr1	4051705	4051833	3.35
chr1	4051833	4051974	1.81
chr1	4051974	4052529	0.44
chr1	4052529	4053788	0.24
chr1	4053788	4055946	0.14
chr1	4055946	4057522	0.20
chr1	4057522	4058276	0.36
chr1	4058276	4060152	0.16
chr1	4060152	4062381	0.14
chr1	4062381	4064695	0.12
chr1	4064695	4066639	0.17
chr1	4066639	4069334	0.10
chr1	4069334	4070522	0.26
chr1	4070522	4072686	0.12
chr1	4072686	4074805	0.14
chr1	4074805	4075468	0.50
chr1	4075468	4077460	0.13
chr1	4077460	4078692	0.22
chr1	4078692	4079936	0.25
chr1	4079936	4082915	0.12
chr1	4082915	4084995	0.13
chr1	4084995	4086599	0.19
chr1	4086599	4087332	0.43
chr1	4087332	4088335	0.26
chr1	4088335	4089323	0.33
chr1	4089323	4092672	0.08
chr1	4092672	4093478	0.40
chr1	4093478	4096287	0.10
chr1	4096287	4097138	0.36
chr1	4097138	4098766	0.16
chr1	4098766	4101440	0.11
chr1	4101440	4101979	0.57
chr1	4101979	4103329	0.23
chr1	4103329	4105564	0.13
chr1	4105564	4108338	0.10
chr1	4108338	4108906	0.62
chr1	4108906	4111693	0.11
chr1	4111693	4114354	0.11
chr1	4114354	4114864	0.61
chr1	4114864	4115480	0.43
chr1	4115480	4117461	0.17
chr1	4117461	4120267	0.10
chr1	4120267	4122521	0.14
chr1	4122521	4124043	0.20
chr1	4124043	4125304	0.23
chr1	4125304	4127378	0.12
chr1	4127378	4128135	0.41
chr1	4128135	4129491	0.22
chr1	4129491	4131033	0.19
chr1	4131033	4132043	0.27
chr1	4132043	4132961	0.34
chr1	4132961	4133527	0.52
chr1	4133527	4137139	0.08
chr1	4137139	4137872	0.35
chr1	4137872	4139093	0.27
chr1	4139093	4140318	0.25
chr1	4140318	4141017	0.45
chr1	4141017	4143517	0.11
chr1	4143517	4145963	0.12
chr1	4145963	4146504	0.61
chr1	4146504	4148881	0.11
chr1	4148881	4152180	0.09
chr1	4152180	4155570	0.09
chr1	4155570	4158014	0.11
chr1	4158014	4159770	0.20
chr1	4159770	4161904	0.13
chr1	4161904	4163562	0.17
chr1	4163562	4166701	0.10
chr1	4166701	4168034	0.23
chr1	4168034	4170528	0.11
chr1	4170528	4172613	0.18
chr1	4172613	4175806	0.09
chr1	4175806	4179946	0.07
chr1	4179946	4181509	0.21
chr1	4181509	4183037	0.19
chr1	4183037	4184860	0.15
chr1	4184860	4187965	0.10
chr1	4187965	4190632	0.10
chr1	4190632	4192284	0.20
chr1	4192284	4193406	0.26
chr1	4193406	4194758	0.20
chr1	4194758	4196043	0.27
chr1	4196043	4199613	0.07
chr1	4199613	4201993	0.13
chr1	4201993	4204051	0.15
chr1	4204051	4205465	0.20
chr1	4205465	4206196	0.32
chr1	4206196	4208831	0.13
chr1	4208831	4210514	0.17
chr1	4210514	4214205	0.09
chr1	4214205	4215470	0.24
chr1	4215470	4216560	0.25
chr1	4216560	4218431	0.18
chr1	4218431	4219989	0.17
chr1	4219989	4222949	0.11
chr1	4222949	4223653	0.37
chr1	4223653	4225481	0.17
chr1	4225481	4226039	0.54
chr1	4226039	4228457	0.12
chr1	4228457	4231210	0.10
chr1	4231210	4232166	0.35
chr1	4232166	4234760	0.09
chr1	4234760	4236209	0.24
chr1	4236209	4237664	0.22
chr1	4237664	4239768	0.10
chr1	4239768	4240992	0.29
chr1	4240992	4244621	0.08
chr1	4244621	4246477	0.15
chr1	4246477	4246955	0.72
chr1	4246955	4247571	0.47
chr1	4247571	4248201	0.44
chr1	4248201	4248594	0.74
chr1	4248594	4248908	1.13
chr1	4248908	4251918	0.08
chr1	4251918	4255508	0.09
chr1	4255508	4259086	0.08
chr1	4259086	4261023	0.16
chr1	4261023	4262459	0.23
chr1	4262459	4264902	0.10
chr1	4264902	4266459	0.21
chr1	4266459	4267207	0.38
chr1	4267207	4271110	0.08
chr1	4271110	4272720	0.19
chr1	4272720	4274421	0.18
chr1	4274421	4276115	0.14
chr1	4276115	4278245	0.14
chr1	4278245	4280382	0.13
chr1	4280382	4282131	0.17
chr1	4282131	4284221	0.16
chr1	4284221	4286615	0.12
chr1	4286615	4290786	0.06
chr1	4290786	4291657	0.32
chr1	4291657	4294950	0.09
chr1	4294950	4297612	0.12
chr1	4297612	4300302	0.10
chr1	4300302	4303593	0.09
chr1	4303593	4308399	0.06
chr1	4308399	4309886	0.20
chr1	4309886	4310858	0.29
chr1	4310858	4316555	0.05
chr1	4316555	4317356	0.34
chr1	4317356	4318035	0.48
chr1	4318035	4319235	0.27
chr1	4319235	4321466	0.12
chr1	4321466	4322630	0.26
chr1	4322630	4325027	0.13
chr1	4325027	4326582	0.16
chr1	4326582	4328231	0.22
chr1	4328231	4329510	0.19
chr1	4329510	4331834	0.14
chr1	4331834	4336094	0.07
chr1	4336094	4339391	0.08
chr1	4339391	4343347	0.07
chr1	4343347	4345278	0.15
chr1	4345278	4348043	0.12
chr1	4348043	4348741	0.43
chr1	4348741	4350742	0.13
chr1	4350742	4352388	0.19
chr1	4352388	4353431	0.30
chr1	4353431	4353857	0.67
chr1	4353857	4355884	0.15
chr1	4355884	4358911	0.11
chr1	4358911	4360792	0.14
chr1	4360792	4363348	0.11
chr1	4363348	4364954	0.20
chr1	4364954	4366175	0.21
chr1	4366175	4368437	0.16
chr1	4368437	4370003	0.21
chr1	4370003	4373690	0.07
chr1	4373690	4374631	0.36
chr1	4374631	4376453	0.16
chr1	4376453	4379195	0.11
chr1	4379195	4381143	0.16
chr1	4381143	4382952	0.17
chr1	4382952	4384203	0.22
chr1	4384203	4385274	0.26
chr1	4385274	4386601	0.22
chr1	4386601	4390020	0.08
chr1	4390020	4392118	0.16
chr1	4392118	4393556	0.20
chr1	4393556	4394978	0.20
chr1	4394978	4395626	0.45
chr1	4395626	4396181	0.55
chr1	4396181	4397108	0.38
chr1	4397108	4399143	0.14
chr1	4399143	4401755	0.09
chr1	4401755	4402569	0.45
chr1	4402569	4403250	0.38
chr1	4403250	4404847	0.20
chr1	4404847	4405905	0.27
chr1	4405905	4408724	0.10
chr1	4408724	4411747	0.09
chr1	4411747	4412623	0.34
chr1	4412623	4414048	0.23
chr1	4414048	4415430	0.21
chr1	4415430	4416743	0.20
chr1	4416743	4417819	0.29
chr1	4417819	4419483	0.17
chr1	4419483	4420724	0.26
chr1	4420724	4422743	0.13
chr1	4422743	4423480	0.40
chr1	4423480	4424894	0.23
chr1	4424894	4425704	0.40
chr1	4425704	4426557	0.31
chr1	4426557	4427473	0.35
chr1	4427473	4429075	0.20
chr1	4429075	4430267	0.23
chr1	4430267	4432848	0.12
chr1	4432848	4434133	0.18
chr1	4434133	4436312	0.15
chr1	4436312	4438391	0.14
chr1	4438391	4440955	0.11
chr1	4440955	4442104	0.28
chr1	4442104	4443953	0.16
chr1	4443953	4445006	0.23
chr1	4445006	4446280	0.26
chr1	4446280	4447189	0.38
chr1	4447189	4448383	0.21
chr1	4448383	4448793	0.80
chr1	4448793	4450110	0.21
chr1	4450110	4450643	0.61
chr1	4450643	4451020	0.90
chr1	4451020	4451718	0.32
chr1	4451718	4453682	0.15
chr1	4453682	4454774	0.29
chr1	4454774	4457232	0.12
chr1	4457232	4458371	0.24
chr1	4458371	4458769	0.74
chr1	4458769	4459180	0.80
chr1	4459180	4460023	0.34
chr1	4460023	4461102	0.28
chr1	4461102	4461817	0.37
chr1	4461817	4463128	0.24
chr1	4463128	4464191	0.32
chr1	4464191	4465551	0.20
chr1	4465551	4467713	0.15
chr1	4467713	4469030	0.22
chr1	4469030	4469867	0.33
chr1	4469867	4471401	0.20
chr1	4471401	4473227	0.13
chr1	4473227	4474951	0.20
chr1	4474951	4477782	0.10
chr1	4477782	4478555	0.33
chr1	4478555	4479111	0.58
chr1	4479111	4480153	0.33
chr1	4480153	4482291	0.13
chr1	4482291	4484853	0.11
chr1	4484853	4486261	0.20
chr1	4486261	4487434	0.26
chr1	4487434	4488541	0.30
chr1	4488541	4491307	0.10
chr1	4491307	4492819	0.19
chr1	4492819	4494661	0.16
chr1	4494661	4495493	0.37
chr1	4495493	4496600	0.28
chr1	4496600	4497325	0.40
chr1	4497325	4499059	0.16
chr1	4499059	4500758	0.16
chr1	4500758	4502072	0.21
chr1	4502072	4503679	0.21
chr1	4503679	4504900	0.25
chr1	4504900	4507225	0.13
chr1	4507225	4508401	0.21
chr1	4508401	4509434	0.29
chr1	4509434	4510353	0.37
chr1	4510353	4510803	0.65
chr1	4510803	4511790	0.30
chr1	4511790	4514545	0.09
chr1	4514545	4515770	0.26
chr1	4515770	4517076	0.23
chr1	4517076	4518567	0.17
chr1	4518567	4520289	0.19
chr1	4520289	4521841	0.19
chr1	4521841	4522330	0.60
chr1	4522330	4523032	0.45
chr1	4523032	4524342	0.23
chr1	4524342	4525467	0.26
chr1	4525467	4526918	0.16
chr1	4526918	4527411	0.69
chr1	4527411	4528168	0.37
chr1	4528168	4528732	0.57
chr1	4528732	4529851	0.24
chr1	4529851	4531766	0.16
chr1	4531766	4533044	0.24
chr1	4533044	4533910	0.27
chr1	4533910	4534289	1.02
chr1	4534289	4535624	0.23
chr1	4535624	4536258	0.50
chr1	4536258	4537188	0.29
chr1	4537188	4537430	1.26
chr1	4537430	4537892	0.63
chr1	4537892	4538348	0.72
chr1	4538348	4539291	0.30
chr1	4539291	4540408	0.28
chr1	4540408	4541561	0.25
chr1	4541561	4543167	0.16
chr1	4543167	4544133	0.32
chr1	4544133	4545303	0.24
chr1	4545303	4546282	0.38
chr1	4546282	4547902	0.10
chr1	4547902	4549107	0.27
chr1	4549107	4550322	0.25
chr1	4550322	4551623	0.26
chr1	4551623	4555180	0.08
chr1	4555180	4557418	0.14
chr1	4557418	4559203	0.16
chr1	4559203	4561560	0.15
chr1	4561560	4563239	0.18
chr1	4563239	4565565	0.12
chr1	4565565	4566509	0.30
chr1	4566509	4567948	0.22
chr1	4567948	4569017	0.28
chr1	4569017	4570062	0.29
chr1	4570062	4571282	0.24
chr1	4571282	4573086	0.14
chr1	4573086	4574697	0.20
chr1	4574697	4576496	0.16
chr1	4576496	4577394	0.32
chr1	4577394	4577825	0.80
chr1	4577825	4578602	0.44
chr1	4578602	4579546	0.31
chr1	4579546	4581104	0.20
chr1	4581104	4581966	0.29
chr1	4581966	4583099	0.27
chr1	4583099	4583750	0.50
chr1	4583750	4584441	0.37
chr1	4584441	4585182	0.43
chr1	4585182	4585615	0.67
chr1	4585615	4586248	0.46
chr1	4586248	4587272	0.27
chr1	4587272	4588044	0.40
chr1	4588044	4588808	0.35
chr1	4588808	4589375	0.58
chr1	4589375	4590227	0.35
chr1	4590227	4590872	0.43
chr1	4590872	4591491	0.55
chr1	4591491	4592079	0.40
chr1	4592079	4593132	0.36
chr1	4593132	4593790	0.45
chr1	4593790	4594404	0.39
chr1	4594404	4595204	0.40
chr1	4595204	4596856	0.18
chr1	4596856	4597605	0.43
chr1	4597605	4599421	0.16
chr1	4599421	4600485	0.30
chr1	4600485	4602025	0.19
chr1	4602025	4603033	0.25
chr1	4603033	4604125	0.29
chr1	4604125	4604791	0.50
chr1	4604791	4605903	0.28
chr1	4605903	4606365	0.61
chr1	4606365	4607330	0.27
chr1	4607330	4608972	0.18
chr1	4608972	4609865	0.36
chr1	4609865	4610576	0.37
chr1	4610576	4611386	0.36
chr1	4611386	4612549	0.26
chr1	4612549	4613351	0.34
chr1	4613351	4613910	0.58
chr1	4613910	4614832	0.32
chr1	4614832	4616344	0.18
chr1	4616344	4617078	0.41
chr1	4617078	4617774	0.42
chr1	4617774	4618139	0.87
chr1	4618139	4618740	0.60
chr1	4618740	4619087	0.73
chr1	4619087	4619581	0.58
chr1	4619581	4621403	0.18
chr1	4621403	4621961	0.49
chr1	4621961	4624232	0.14
chr1	4624232	4627244	0.11
chr1	4627244	4628708	0.20
chr1	4628708	4629776	0.29
chr1	4629776	4631473	0.18
chr1	4631473	4632038	0.56
chr1	4632038	4633729	0.18
chr1	4633729	4635076	0.20
chr1	4635076	4635482	0.67
chr1	4635482	4635976	0.75
chr1	4635976	4636464	0.54
chr1	4636464	4637603	0.27
chr1	4637603	4639520	0.16
chr1	4639520	4640511	0.26
chr1	4640511	4641456	0.33
chr1	4641456	4642758	0.21
chr1	4642758	4644133	0.19
chr1	4644133	4644593	0.79
chr1	4644593	4645451	0.29
chr1	4645451	4646819	0.21
chr1	4646819	4649048	0.15
chr1	4649048	4650221	0.23
chr1	4650221	4650743	0.53
chr1	4650743	4651231	0.72
chr1	4651231	4652796	0.15
chr1	4652796	4653514	0.45
chr1	4653514	4655539	0.16
chr1	4655539	4657488	0.12
chr1	4657488	4658088	0.56
chr1	4658088	4658843	0.41
chr1	4658843	4659976	0.22
chr1	4659976	4660678	0.49
chr1	4660678	4660999	0.85
chr1	4660999	4661720	0.42
chr1	4661720	4662394	0.47
chr1	4662394	4663707	0.20
chr1	4663707	4664205	0.61
chr1	4664205	4664861	0.47
chr1	4664861	4666283	0.18
chr1	4666283	4667838	0.21
chr1	4667838	4668913	0.34
chr1	4668913	4670508	0.16
chr1	4670508	4673136	0.12
chr1	4673136	4675549	0.11
chr1	4675549	4676307	0.38
chr1	4676307	4677783	0.22
chr1	4677783	4679763	0.14
chr1	4679763	4680996	0.28
chr1	4680996	4681727	0.44
chr1	4681727	4682280	0.49
chr1	4682280	4683315	0.31
chr1	4683315	4683955	0.43
chr1	4683955	4685295	0.19
chr1	4685295	4685836	0.63
chr1	4685836	4686905	0.27
chr1	4686905	4687375	0.58
chr1	4687375	4688190	0.33
chr1	4688190	4688710	0.63
chr1	4688710	4689854	0.26
chr1	4689854	4690693	0.35
chr1	4690693	4691666	0.28
chr1	4691666	4692390	0.51
chr1	4692390	4693419	0.24
chr1	4693419	4694066	0.47
chr1	4694066	4694749	0.41
chr1	4694749	4695085	0.77
chr1	4695085	4695353	1.35
chr1	4695353	4695622	1.14
chr1	4695622	4695833	1.19
chr1	4695833	4696100	1.56
chr1	4696100	4696725	0.43
chr1	4696725	4697327	0.48
chr1	4697327	4697942	0.53
chr1	4697942	4698882	0.26
chr1	4698882	4700196	0.23
chr1	4700196	4701490	0.24
chr1	4701490	4701921	0.68
chr1	4701921	4703768	0.17
chr1	4703768	4706241	0.14
chr1	4706241	4707367	0.24
chr1	4707367	4708278	0.37
chr1	4708278	4709903	0.15
chr1	4709903	4710688	0.43
chr1	4710688	4711827	0.28
chr1	4711827	4712815	0.26
chr1	4712815	4713746	0.35
chr1	4713746	4714203	0.59
chr1	4714203	4715019	0.43
chr1	4715019	4715571	0.43
chr1	4715571	4716234	0.44
chr1	4716234	4716919	0.49
chr1	4716919	4717774	0.32
chr1	4717774	4719733	0.15
chr1	4719733	4721881	0.13
chr1	4721881	4723166	0.26
chr1	4723166	4724384	0.21
chr1	4724384	4724910	0.68
chr1	4724910	4725128	1.34
chr1	4725128	4725370	0.89
chr1	4725370	4726048	0.48
chr1	4726048	4726665	0.50
chr1	4726665	4728773	0.14
chr1	4728773	4729985	0.25
chr1	4729985	4730709	0.46
chr1	4730709	4731498	0.37
chr1	4731498	4732842	0.20
chr1	4732842	4733194	1.10
chr1	4733194	4733936	0.31
chr1	4733936	4734979	0.32
chr1	4734979	4735313	0.90
chr1	4735313	4735861	0.60
chr1	4735861	4736997	0.28
chr1	4736997	4737898	0.32
chr1	4737898	4738960	0.31
chr1	4738960	4741562	0.10
chr1	4741562	4742530	0.27
chr1	4742530	4742884	0.95
chr1	4742884	4743694	0.33
chr1	4743694	4744213	0.61
chr1	4744213	4744992	0.42
chr1	4744992	4746105	0.23
chr1	4746105	4746631	0.56
chr1	4746631	4747416	0.40
chr1	4747416	4748356	0.33
chr1	4748356	4749272	0.35
chr1	4749272	4749888	0.41
chr1	4749888	4751585	0.17
chr1	4751585	4752399	0.46
chr1	4752399	4753427	0.30
chr1	4753427	4754707	0.19
chr1	4754707	4755140	0.69
chr1	4755140	4755818	0.44
chr1	4755818	4756405	0.54
chr1	4756405	4757022	0.45
chr1	4757022	4758271	0.23
chr1	4758271	4759107	0.37
chr1	4759107	4760073	0.35
chr1	4760073	4760307	1.00
chr1	4760307	4760522	1.83
chr1	4760522	4761480	0.26
chr1	4761480	4763354	0.17
chr1	4763354	4764676	0.19
chr1	4764676	4765058	0.92
chr1	4765058	4765560	0.51
chr1	4765560	4766227	0.44
chr1	4766227	4766845	0.52
chr1	4766845	4768003	0.25
chr1	4768003	4770019	0.14
chr1	4770019	4770667	0.45
chr1	4770667	4771978	0.23
chr1	4771978	4772631	0.40
chr1	4772631	4774043	0.20
chr1	4774043	4774342	1.04
chr1	4774342	4774443	2.52
chr1	4774443	4774597	3.25
chr1	4774597	4774817	1.03
chr1	4774817	4774969	0.76
chr1	4774969	4775059	3.35
chr1	4775059	4775128	5.23
chr1	4775128	4775174	7.14
chr1	4775174	4775215	7.58
chr1	4775215	4775264	7.94
chr1	4775264	4775296	8.87
chr1	4775296	4775356	9.03
chr1	4775356	4775393	8.49
chr1	4775393	4775417	7.94
chr1	4775417	4775460	8.50
chr1	4775460	4775503	8.62
chr1	4775503	4775555	7.98
chr1	4775555	4775607	7.92
chr1	4775607	4775657	8.25
chr1	4775657	4775713	6.59
chr1	4775713	4775768	4.85
chr1	4775768	4775836	3.54
chr1	4775836	4775898	2.42
chr1	4775898	4775967	3.20
chr1	4775967	4776103	4.68
chr1	4776103	4776162	4.59
chr1	4776162	4776221	4.24
chr1	4776221	4776402	3.19
chr1	4776402	4776602	0.63
chr1	4776602	4777011	0.79
chr1	4777011	4778359	0.22
chr1	4778359	4779914	0.15
chr1	4779914	4783435	0.10
chr1	4783435	4785739	0.13
chr1	4785739	4787606	0.16
chr1	4787606	4788410	0.28
chr1	4788410	4788877	0.80
chr1	4788877	4789269	0.78
chr1	4789269	4790744	0.20
chr1	4790744	4791510	0.35
chr1	4791510	4792454	0.41
chr1	4792454	4793154	0.40
chr1	4793154	4793834	0.44
chr1	4793834	4796385	0.11
chr1	4796385	4797295	0.37
chr1	4797295	4797481	1.20
chr1	4797481	4797561	3.47
chr1	4797561	4797628	5.32
chr1	4797628	4797731	5.77
chr1	4797731	4797790	5.34
chr1	4797790	4797857	4.22
chr1	4797857	4797940	2.90
chr1	4797940	4797999	2.93
chr1	4797999	4798047	3.98
chr1	4798047	4798127	5.20
chr1	4798127	4798220	6.26
chr1	4798220	4798270	6.14
chr1	4798270	4798333	4.84
chr1	4798333	4798423	3.75
chr1	4798423	4798502	3.34
chr1	4798502	4798608	3.66
chr1	4798608	4798718	3.19
chr1	4798718	4798803	2.17
chr1	4798803	4799007	2.01
chr1	4799007	4799153	1.41
chr1	4799153	4799426	1.04
chr1	4799426	4799807	0.91
chr1	4799807	4800356	0.47
chr1	4800356	4801339	0.29
chr1	4801339	4802259	0.36
chr1	4802259	4803267	0.30
chr1	4803267	4803982	0.38
chr1	4803982	4804621	0.42
chr1	4804621	4805334	0.45
chr1	4805334	4805705	0.90
chr1	4805705	4806339	0.45
chr1	4806339	4807208	0.36
chr1	4807208	4807942	0.35
chr1	4807942	4808364	0.70
chr1	4808364	4809089	0.45
chr1	4809089	4809651	0.43
chr1	4809651	4810689	0.31
chr1	4810689	4811249	0.49
chr1	4811249	4811965	0.44
chr1	4811965	4812902	0.32
chr1	4812902	4813708	0.37
chr1	4813708	4814801	0.26
chr1	4814801	4815732	0.30
chr1	4815732	4816265	0.64
chr1	4816265	4817420	0.25
chr1	4817420	4818733	0.22
chr1	4818733	4820056	0.21
chr1	4820056	4821326	0.25
chr1	4821326	4822544	0.26
chr1	4822544	4823236	0.40
chr1	4823236	4824628	0.20
chr1	4824628	4825539	0.34
chr1	4825539	4826172	0.48
chr1	4826172	4827723	0.21
chr1	4827723	4828675	0.33
chr1	4828675	4829103	0.65
chr1	4829103	4829704	0.47
chr1	4829704	4831424	0.17
chr1	4831424	4832693	0.24
chr1	4832693	4834330	0.18
chr1	4834330	4837239	0.10
chr1	4837239	4837617	0.86
chr1	4837617	4838513	0.33
chr1	4838513	4839349	0.38
chr1	4839349	4840210	0.29
chr1	4840210	4840790	0.56
chr1	4840790	4842112	0.23
chr1	4842112	4842807	0.41
chr1	4842807	4844484	0.16
chr1	4844484	4845296	0.40
chr1	4845296	4845947	0.44
chr1	4845947	4846401	0.64
chr1	4846401	4846711	1.15
chr1	4846711	4846851	1.23
chr1	4846851	4846966	3.16
chr1	4846966	4847090	4.07
chr1	4847090	4847195	2.32
chr1	4847195	4847266	1.92
chr1	4847266	4847355	2.55
chr1	4847355	4847410	4.48
chr1	4847410	4847476	6.28
chr1	4847476	4847569	6.56
chr1	4847569	4847630	5.21
chr1	4847630	4847693	3.65
chr1	4847693	4847771	2.83
chr1	4847771	4847825	3.62
chr1	4847825	4847862	5.68
chr1	4847862	4847920	6.62
chr1	4847920	4848015	7.44
chr1	4848015	4848085	6.82
chr1	4848085	4848134	5.30
chr1	4848134	4848183	4.96
chr1	4848183	4848248	5.85
chr1	4848248	4848287	7.37
chr1	4848287	4848334	7.92
chr1	4848334	4848414	8.18
chr1	4848414	4848446	7.66
chr1	4848446	4848490	7.46
chr1	4848490	4848542	6.32
chr1	4848542	4848618	5.21
chr1	4848618	4848677	5.00
chr1	4848677	4848715	4.96
chr1	4848715	4848778	5.87
chr1	4848778	4848845	6.50
chr1	4848845	4848936	6.12
chr1	4848936	4848974	4.16
chr1	4848974	4849048	2.78
chr1	4849048	4849242	1.42
chr1	4849242	4849323	2.06
chr1	4849323	4849487	3.72
chr1	4849487	4849530	3.72
chr1	4849530	4849611	3.72
chr1	4849611	4849732	3.55
chr1	4849732	4849807	3.27
chr1	4849807	4849923	2.96
chr1	4849923	4850099	1.80
chr1	4850099	4850309	1.09
chr1	4850309	4850551	1.54
chr1	4850551	4851384	0.31
chr1	4851384	4851685	0.93
chr1	4851685	4851975	0.94
chr1	4851975	4852642	0.51
chr1	4852642	4853284	0.45
chr1	4853284	4853889	0.38
chr1	4853889	4854378	0.74
chr1	4854378	4854841	0.70
chr1	4854841	4855665	0.30
chr1	4855665	4856239	0.50
chr1	4856239	4856553	1.12
chr1	4856553	4856976	0.68
chr1	4856976	4857462	0.51
chr1	4857462	4857976	0.66
chr1	4857976	4859544	0.17
chr1	4859544	4860070	0.55
chr1	4860070	4861021	0.33
chr1	4861021	4861629	0.54
chr1	4861629	4862535	0.33
chr1	4862535	4863381	0.25
chr1	4863381	4863781	0.91
chr1	4863781	4864982	0.24
chr1	4864982	4865964	0.25
chr1	4865964	4866491	0.68
chr1	4866491	4867841	0.22
chr1	4867841	4869752	0.14
chr1	4869752	4870567	0.33
chr1	4870567	4871902	0.24
chr1	4871902	4872850	0.31
chr1	4872850	4873682	0.37
chr1	4873682	4874757	0.27
chr1	4874757	4875302	0.56
chr1	4875302	4877387	0.15
chr1	4877387	4878902	0.20
chr1	4878902	4879473	0.49
chr1	4879473	4881518	0.15
chr1	4881518	4883291	0.15
chr1	4883291	4884622	0.22
chr1	4884622	4886136	0.21
chr1	4886136	4888820	0.11
chr1	4888820	4889747	0.35
chr1	4889747	4890823	0.21
chr1	4890823	4891728	0.35
chr1	4891728	4892568	0.38
chr1	4892568	4893675	0.27
chr1	4893675	4894399	0.42
chr1	4894399	4894901	0.53
chr1	4894901	4895411	0.60
chr1	4895411	4896687	0.19
chr1	4896687	4897333	0.52
chr1	4897333	4898360	0.30
chr1	4898360	4899254	0.37
chr1	4899254	4900400	0.23
chr1	4900400	4901095	0.43
chr1	4901095	4901786	0.44
chr1	4901786	4902396	0.44
chr1	4902396	4902979	0.50
chr1	4902979	4903836	0.39
chr1	4903836	4904956	0.29
chr1	4904956	4905580	0.44
chr1	4905580	4906258	0.43
chr1	4906258	4906559	1.15
chr1	4906559	4908260	0.16
chr1	4908260	4909230	0.35
chr1	4909230	4910104	0.28
chr1	4910104	4911362	0.25
chr1	4911362	4911774	0.63
chr1	4911774	4912223	0.67
chr1	4912223	4913827	0.20
chr1	4913827	4914793	0.29
chr1	4914793	4915733	0.33
chr1	4915733	4916658	0.29
chr1	4916658	4917277	0.52
chr1	4917277	4917593	1.04
chr1	4917593	4918383	0.33
chr1	4918383	4919220	0.37
chr1	4919220	4922214	0.10
chr1	4922214	4923507	0.24
chr1	4923507	4923945	0.61
chr1	4923945	4924483	0.46
chr1	4924483	4925262	0.42
chr1	4925262	4925561	1.08
chr1	4925561	4925949	0.84
chr1	4925949	4926908	0.33
chr1	4926908	4927330	0.73
chr1	4927330	4928353	0.33
chr1	4928353	4928941	0.30
chr1	4928941	4929343	0.98
chr1	4929343	4929896	0.50
chr1	4929896	4930353	0.61
chr1	4930353	4930886	0.65
chr1	4930886	4931666	0.37
chr1	4931666	4933165	0.18
chr1	4933165	4933713	0.57
chr1	4933713	4934171	0.47
chr1	4934171	4934399	1.61
chr1	4934399	4934566	1.88
chr1	4934566	4934801	1.10
chr1	4934801	4935210	0.78
chr1	4935210	4935553	0.76
chr1	4935553	4935858	1.15
chr1	4935858	4937471	0.18
chr1	4937471	4938601	0.26
chr1	4938601	4939286	0.45
chr1	4939286	4940264	0.31
chr1	4940264	4941502	0.21
chr1	4941502	4942393	0.36
chr1	4942393	4943770	0.22
chr1	4943770	4945139	0.19
chr1	4945139	4945852	0.44
chr1	4945852	4947012	0.30
chr1	4947012	4947673	0.41
chr1	4947673	4948354	0.50
chr1	4948354	4950257	0.14
chr1	4950257	4951764	0.20
chr1	4951764	4953406	0.19
chr1	4953406	4954228	0.34
chr1	4954228	4955122	0.34
chr1	4955122	4955676	0.52
chr1	4955676	4956317	0.47
chr1	4956317	4957361	0.28
chr1	4957361	4958192	0.34
chr1	4958192	4958949	0.43
chr1	4958949	4959346	0.75
chr1	4959346	4960194	0.37
chr1	4960194	4960440	1.12
chr1	4960440	4960704	1.32
chr1	4960704	4960946	1.20
chr1	4960946	4961455	0.63
chr1	4961455	4961960	0.53
chr1	4961960	4963249	0.22
chr1	4963249	4963809	0.60
chr1	4963809	4964483	0.44
chr1	4964483	4965475	0.25
chr1	4965475	4965988	0.69
chr1	4965988	4966436	0.61
chr1	4966436	4967401	0.30
chr1	4967401	4968249	0.39
chr1	4968249	4968986	0.35
chr1	4968986	4970068	0.30
chr1	4970068	4971063	0.26
chr1	4971063	4973849	0.12
chr1	4973849	4975477	0.19
chr1	4975477	4976659	0.26
chr1	4976659	4978041	0.20
chr1	4978041	4980057	0.15
chr1	4980057	4981562	0.17
chr1	4981562	4981858	0.96
chr1	4981858	4982844	0.34
chr1	4982844	4983885	0.28
chr1	4983885	4984580	0.43
chr1	4984580	4987641	0.09
chr1	4987641	4988529	0.36
chr1	4988529	4989468	0.30
chr1	4989468	4990067	0.48
chr1	4990067	4990739	0.48
chr1	4990739	4991309	0.53
chr1	4991309	4992157	0.32
chr1	4992157	4992948	0.37
chr1	4992948	4993612	0.50
chr1	4993612	4994072	0.59
chr1	4994072	4994711	0.47
chr1	4994711	4995045	0.81
chr1	4995045	4996068	0.31
chr1	4996068	4996743	0.48
chr1	4996743	4997470	0.31
chr1	4997470	4998361	0.43
chr1	4998361	4998937	0.46
chr1	4998937	4999719	0.36
chr1	4999719	5000978	0.17
chr1	5000978	5001728	0.54
chr1	5001728	5002454	0.41
chr1	5002454	5002773	0.90
chr1	5002773	5003399	0.48
chr1	5003399	5003933	0.51
chr1	5003933	5004832	0.29
chr1	5004832	5005140	1.21
chr1	5005140	5005400	0.77
chr1	5005400	5005770	0.84
chr1	5005770	5005932	1.79
chr1	5005932	5006160	1.50
chr1	5006160	5006879	0.38
chr1	5006879	5008487	0.16
chr1	5008487	5008754	0.95
chr1	5008754	5008950	2.25
chr1	5008950	5009060	2.96
chr1	5009060	5009201	2.69
chr1	5009201	5009419	1.06
chr1	5009419	5009577	1.85
chr1	5009577	5009690	3.17
chr1	5009690	5009811	2.96
chr1	5009811	5009967	1.95
chr1	5009967	5010149	1.52
chr1	5010149	5010404	1.11
chr1	5010404	5010815	0.83
chr1	5010815	5012842	0.12
chr1	5012842	5014915	0.16
chr1	5014915	5017382	0.11
chr1	5017382	5018187	0.40
chr1	5018187	5019650	0.18
chr1	5019650	5021798	0.17
chr1	5021798	5022500	0.40
chr1	5022500	5023425	0.29
chr1	5023425	5024274	0.41
chr1	5024274	5025128	0.28
chr1	5025128	5027135	0.15
chr1	5027135	5029042	0.16
chr1	5029042	5030135	0.28
chr1	5030135	5031395	0.24
chr1	5031395	5032150	0.33
chr1	5032150	5033201	0.31
chr1	5033201	5034908	0.19
chr1	5034908	5035611	0.44
chr1	5035611	5036063	0.62
chr1	5036063	5037284	0.30
chr1	5037284	5039907	0.11
chr1	5039907	5042425	0.13
chr1	5042425	5043802	0.22
chr1	5043802	5044445	0.43
chr1	5044445	5044907	0.70
chr1	5044907	5045842	0.29
chr1	5045842	5046373	0.56
chr1	5046373	5047236	0.36
chr1	5047236	5048270	0.27
chr1	5048270	5049983	0.17
chr1	5049983	5050973	0.28
chr1	5050973	5052764	0.18
chr1	5052764	5054333	0.17
chr1	5054333	5055159	0.40
chr1	5055159	5055923	0.38
chr1	5055923	5056649	0.43
chr1	5056649	5057940	0.21
chr1	5057940	5059345	0.24
chr1	5059345	5060608	0.23
chr1	5060608	5061052	0.67
chr1	5061052	5062151	0.27
chr1	5062151	5062641	0.57
chr1	5062641	5062957	1.19
chr1	5062957	5064139	0.22
chr1	5064139	5065747	0.16
chr1	5065747	5066165	0.78
chr1	5066165	5068299	0.13
chr1	5068299	5070091	0.17
chr1	5070091	5072607	0.07
chr1	5072607	5072842	1.75
chr1	5072842	5072896	2.79
chr1	5072896	5073001	4.06
chr1	5073001	5073084	5.50
chr1	5073084	5073121	6.41
chr1	5073121	5073186	6.75
chr1	5073186	5073210	9.09
chr1	5073210	5073235	10.75
chr1	5073235	5073261	12.75
chr1	5073261	5073303	13.26
chr1	5073303	5073342	13.33
chr1	5073342	5073388	13.40
chr1	5073388	5073424	13.43
chr1	5073424	5073460	12.36
chr1	5073460	5073489	10.48
chr1	5073489	5073517	9.55
chr1	5073517	5073563	9.69
chr1	5073563	5073597	10.36
chr1	5073597	5073623	10.76
chr1	5073623	5073670	10.70
chr1	5073670	5073721	9.06
chr1	5073721	5073786	7.02
chr1	5073786	5073818	4.79
chr1	5073818	5073871	2.75
chr1	5073871	5074391	0.29
chr1	5074391	5074697	1.29
chr1	5074697	5074797	1.60
chr1	5074797	5075024	2.03
chr1	5075024	5075402	0.40
chr1	5075402	5075689	1.37
chr1	5075689	5075954	1.27
chr1	5075954	5076602	0.39
chr1	5076602	5077378	0.44
chr1	5077378	5078155	0.43
chr1	5078155	5079366	0.24
chr1	5079366	5081009	0.20
chr1	5081009	5082306	0.21
chr1	5082306	5084509	0.12
chr1	5084509	5085809	0.25
chr1	5085809	5087406	0.19
chr1	5087406	5088741	0.21
chr1	5088741	5089225	0.74
chr1	5089225	5090443	0.28
chr1	5090443	5092875	0.08
chr1	5092875	5093593	0.48
chr1	5093593	5094109	0.55
chr1	5094109	5094989	0.34
chr1	5094989	5096714	0.18
chr1	5096714	5097871	0.23
chr1	5097871	5099027	0.27
chr1	5104838	5105203	0.73
chr1	5105203	5106189	0.32
chr1	5106189	5106869	0.36
chr1	5106869	5107656	0.44
chr1	5107656	5109834	0.14
chr1	5109834	5110894	0.29
chr1	5110894	5112290	0.20
chr1	5112290	5114298	0.16
chr1	5114298	5114985	0.42
chr1	5114985	5116381	0.20
chr1	5116381	5116782	0.83
chr1	5116782	5117191	0.71
chr1	5117191	5117817	0.46
chr1	5117817	5118251	0.72
chr1	5118251	5118761	0.54
chr1	5118761	5119334	0.54
chr1	5119334	5119796	0.69
chr1	5119796	5121198	0.17
chr1	5121198	5122483	0.26
chr1	5122483	5124214	0.15
chr1	5124214	5125097	0.38
chr1	5125097	5128226	0.09
chr1	5128226	5130090	0.19
chr1	5130090	5130779	0.33
chr1	5130779	5131353	0.60
chr1	5131353	5133044	0.15
chr1	5133044	5133560	0.67
chr1	5133560	5135857	0.12
chr1	5135857	5136947	0.23
chr1	5136947	5137793	0.36
chr1	5137793	5139214	0.21
chr1	5139214	5141169	0.17
chr1	5141169	5142031	0.32
chr1	5142031	5142708	0.39
chr1	5142708	5143908	0.29
chr1	5143908	5145721	0.15
chr1	5145721	5146888	0.26
chr1	5146888	5148973	0.13
chr1	5148973	5149738	0.46
chr1	5149738	5150685	0.27
chr1	5150685	5152500	0.16
chr1	5152500	5153806	0.24
chr1	5153806	5154521	0.43
chr1	5154521	5155891	0.20
chr1	5155891	5156415	0.60
chr1	5156415	5158651	0.12
chr1	5158651	5159396	0.40
chr1	5159396	5160124	0.41
chr1	5160124	5161299	0.26
chr1	5161299	5162147	0.32
chr1	5162147	5164009	0.16
chr1	5164009	5165833	0.14
chr1	5165833	5166230	0.94
chr1	5166230	5167097	0.31
chr1	5167097	5167957	0.39
chr1	5167957	5170014	0.16
chr1	5170014	5171138	0.27
chr1	5171138	5172217	0.22
chr1	5172217	5173514	0.26
chr1	5173514	5174129	0.47
chr1	5174129	5175223	0.27
chr1	5175223	5175912	0.40
chr1	5175912	5176355	0.74
chr1	5176355	5177279	0.30
chr1	5177279	5178400	0.29
chr1	5178400	5178800	0.62
chr1	5178800	5181170	0.13
chr1	5181170	5182647	0.19
chr1	5182647	5184175	0.18
chr1	5184175	5186684	0.13
chr1	5186684	5188314	0.21
chr1	5188314	5190988	0.10
chr1	5190988	5192852	0.16
chr1	5192852	5194986	0.14
chr1	5194986	5195503	0.52
chr1	5195503	5196237	0.47
chr1	5196237	5196995	0.45
chr1	5196995	5197502	0.67
chr1	5197502	5197995	0.55
chr1	5197995	5198469	0.60
chr1	5198469	5199536	0.25
chr1	5199536	5199905	0.96
chr1	5199905	5200796	0.26
chr1	5200796	5201525	0.48
chr1	5201525	5202894	0.19
chr1	5202894	5203618	0.42
chr1	5203618	5205022	0.22
chr1	5205022	5207123	0.13
chr1	5207123	5207973	0.37
chr1	5207973	5209083	0.31
chr1	5209083	5210989	0.15
chr1	5210989	5211631	0.47
chr1	5211631	5213034	0.22
chr1	5213034	5213619	0.50
chr1	5213619	5215092	0.17
chr1	5215092	5217648	0.13
chr1	5217648	5218801	0.23
chr1	5218801	5219254	0.78
chr1	5219254	5220157	0.29
chr1	5220157	5220498	0.84
chr1	5220498	5221665	0.27
chr1	5221665	5222408	0.37
chr1	5222408	5223086	0.38
chr1	5223086	5224151	0.32
chr1	5224151	5224988	0.36
chr1	5224988	5226264	0.24
chr1	5226264	5228499	0.15
chr1	5228499	5230027	0.19
chr1	5230027	5232157	0.14
chr1	5232157	5232792	0.44
chr1	5232792	5233846	0.26
chr1	5233846	5234656	0.41
chr1	5234656	5235012	0.88
chr1	5235012	5236359	0.15
chr1	5236359	5237976	0.20
chr1	5237976	5238528	0.58
chr1	5238528	5239248	0.41
chr1	5239248	5240390	0.24
chr1	5240390	5241118	0.40
chr1	5241118	5242230	0.31
chr1	5242230	5243589	0.20
chr1	5243589	5244321	0.43
chr1	5244321	5245315	0.31
chr1	5245315	5246376	0.27
chr1	5246376	5247424	0.25
chr1	5247424	5248547	0.27
chr1	5248547	5249317	0.36
chr1	5249317	5250303	0.31
chr1	5250303	5251053	0.44
chr1	5251053	5252695	0.15
chr1	5252695	5254638	0.18
chr1	5254638	5255468	0.31
chr1	5255468	5256203	0.37
chr1	5256203	5258236	0.16
chr1	5258236	5259816	0.18
chr1	5259816	5262354	0.11
chr1	5262354	5263120	0.44
chr1	5263120	5264019	0.30
chr1	5264019	5264572	0.57
chr1	5264572	5266000	0.22
chr1	5266000	5267881	0.14
chr1	5267881	5268308	0.72
chr1	5268308	5269554	0.23
chr1	5269554	5271090	0.19
chr1	5271090	5272083	0.27
chr1	5272083	5272325	1.57
chr1	5272325	5272562	1.28
chr1	5272562	5272936	0.59
chr1	5272936	5273380	0.94
chr1	5273380	5273681	0.63
chr1	5273681	5274260	0.60
chr1	5274260	5275345	0.27
chr1	5275345	5276535	0.24
chr1	5276535	5277432	0.35
chr1	5277432	5278683	0.28
chr1	5278683	5279155	0.58
chr1	5279155	5282150	0.10
chr1	5282150	5284619	0.11
chr1	5284619	5286045	0.22
chr1	5286045	5287371	0.26
chr1	5287371	5288296	0.26
chr1	5288296	5292693	0.08
chr1	5292693	5295483	0.10
chr1	5295483	5297085	0.19
chr1	5297085	5298387	0.23
chr1	5298387	5298888	0.59
chr1	5298888	5299996	0.26
chr1	5299996	5302280	0.12
chr1	5302280	5303954	0.18
chr1	5303954	5305612	0.19
chr1	5305612	5307061	0.21
chr1	5307061	5310008	0.10
chr1	5310008	5310911	0.32
chr1	5310911	5312070	0.25
chr1	5312070	5313221	0.30
chr1	5313221	5314639	0.20
chr1	5314639	5316280	0.17
chr1	5316280	5317556	0.26
chr1	5317556	5319600	0.15
chr1	5319600	5322281	0.10
chr1	5322281	5323573	0.24
chr1	5323573	5324817	0.25
chr1	5324817	5326270	0.19
chr1	5326270	5327076	0.40
chr1	5327076	5327771	0.44
chr1	5327771	5330372	0.10
chr1	5330372	5331451	0.27
chr1	5331451	5333035	0.17
chr1	5333035	5336742	0.09
chr1	5336742	5339610	0.10
chr1	5339610	5340663	0.27
chr1	5340663	5341551	0.34
chr1	5341551	5343970	0.12
chr1	5343970	5345524	0.18
chr1	5345524	5346594	0.31
chr1	5346594	5347325	0.37
chr1	5347325	5347826	0.55
chr1	5347826	5350511	0.12
chr1	5350511	5352166	0.18
chr1	5352166	5353615	0.23
chr1	5353615	5354754	0.23
chr1	5354754	5355908	0.25
chr1	5355908	5358216	0.14
chr1	5358216	5359757	0.15
chr1	5359757	5361142	0.23
chr1	5361142	5363896	0.11
chr1	5363896	5367804	0.07
chr1	5367804	5368426	0.49
chr1	5368426	5370073	0.16
chr1	5370073	5372778	0.12
chr1	5372778	5374351	0.18
chr1	5374351	5376352	0.14
chr1	5376352	5379477	0.09
chr1	5379477	5380871	0.22
chr1	5380871	5383009	0.13
chr1	5383009	5383445	0.68
chr1	5383445	5385585	0.14
chr1	5385585	5386734	0.28
chr1	5386734	5388138	0.23
chr1	5388138	5389737	0.23
chr1	5389737	5390956	0.22
chr1	5390956	5395510	0.06
chr1	5395510	5396067	0.57
chr1	5396067	5396920	0.30
chr1	5396920	5399780	0.11
chr1	5399780	5402226	0.12
chr1	5402226	5403003	0.38
chr1	5403003	5404168	0.25
chr1	5404168	5408129	0.07
chr1	5408129	5411053	0.13
chr1	5411053	5411683	0.36
chr1	5411683	5413763	0.13
chr1	5413763	5414810	0.31
chr1	5414810	5416518	0.19
chr1	5416518	5418651	0.12
chr1	5418651	5420359	0.19
chr1	5420359	5422170	0.15
chr1	5422170	5423676	0.21
chr1	5423676	5425543	0.14
chr1	5425543	5426401	0.35
chr1	5426401	5428129	0.17
chr1	5428129	5429744	0.19
chr1	5429744	5432932	0.09
chr1	5432932	5433335	1.00
chr1	5433335	5434606	0.15
chr1	5434606	5435455	0.34
chr1	5435455	5437728	0.14
chr1	5437728	5438696	0.26
chr1	5438696	5440938	0.16
chr1	5440938	5441843	0.30
chr1	5441843	5446669	0.06
chr1	5446669	5448273	0.20
chr1	5448273	5452018	0.08
chr1	5452018	5454904	0.09
chr1	5454904	5457508	0.12
chr1	5457508	5458631	0.27
chr1	5458631	5460555	0.14
chr1	5460555	5462282	0.19
chr1	5462282	5464123	0.16
chr1	5464123	5466236	0.13
chr1	5466236	5467067	0.37
chr1	5467067	5469899	0.11
chr1	5469899	5471079	0.25
chr1	5471079	5473302	0.12
chr1	5473302	5475485	0.13
chr1	5475485	5476336	0.45
chr1	5476336	5477733	0.18
chr1	5477733	5478739	0.32
chr1	5478739	5480148	0.21
chr1	5480148	5481236	0.30
chr1	5481236	5481810	0.50
chr1	5481810	5483125	0.22
chr1	5483125	5486845	0.08
chr1	5486845	5490242	0.09
chr1	5490242	5495143	0.06
chr1	5495143	5495877	0.44
chr1	5495877	5496905	0.28
chr1	5496905	5498470	0.20
chr1	5498470	5499640	0.25
chr1	5499640	5500078	0.58
chr1	5500078	5501025	0.33
chr1	5501025	5501501	0.79
chr1	5501501	5503131	0.17
chr1	5503131	5504801	0.19
chr1	5504801	5506640	0.16
chr1	5506640	5507810	0.28
chr1	5507810	5509174	0.23
chr1	5509174	5510515	0.26
chr1	5510515	5513309	0.11
chr1	5513309	5515937	0.09
chr1	5515937	5517314	0.24
chr1	5517314	5520625	0.08
chr1	5520625	5522955	0.13
chr1	5522955	5524488	0.19
chr1	5524488	5527661	0.08
chr1	5527661	5529409	0.19
chr1	5529409	5530539	0.25
chr1	5530539	5532077	0.19
chr1	5532077	5533678	0.19
chr1	5533678	5536044	0.13
chr1	5536044	5537478	0.19
chr1	5537478	5539738	0.14
chr1	5539738	5541526	0.17
chr1	5541526	5543304	0.16
chr1	5543304	5543613	1.10
chr1	5543613	5546923	0.09
chr1	5546923	5548170	0.25
chr1	5548170	5549719	0.17
chr1	5549719	5553038	0.10
chr1	5553038	5555409	0.11
chr1	5555409	5556560	0.26
chr1	5556560	5557999	0.21
chr1	5557999	5559813	0.16
chr1	5559813	5561143	0.21
chr1	5561143	5564905	0.08
chr1	5564905	5567305	0.11
chr1	5567305	5568438	0.27
chr1	5568438	5569633	0.27
chr1	5569633	5570686	0.27
chr1	5570686	5572260	0.17
chr1	5572260	5573756	0.20
chr1	5573756	5575929	0.13
chr1	5575929	5578213	0.13
chr1	5578213	5579311	0.31
chr1	5579311	5580210	0.33
chr1	5580210	5581973	0.17
chr1	5581973	5584003	0.14
chr1	5584003	5585109	0.24
chr1	5585109	5587403	0.13
chr1	5587403	5590234	0.10
chr1	5590234	5592665	0.11
chr1	5592665	5593456	0.43
chr1	5593456	5596125	0.10
chr1	5596125	5597209	0.27
chr1	5597209	5598558	0.22
chr1	5598558	5601642	0.10
chr1	5601642	5603297	0.17
chr1	5603297	5603786	0.67
chr1	5603786	5604301	0.60
chr1	5604301	5606140	0.15
chr1	5606140	5606705	0.50
chr1	5606705	5608433	0.21
chr1	5608433	5609402	0.28
chr1	5609402	5609942	0.62
chr1	5609942	5610982	0.24
chr1	5610982	5612901	0.16
chr1	5612901	5615387	0.11
chr1	5615387	5616315	0.36
chr1	5616315	5620324	0.07
chr1	5620324	5622701	0.10
chr1	5622701	5625272	0.13
chr1	5625272	5629433	0.06
chr1	5629433	5630384	0.31
chr1	5630384	5632226	0.17
chr1	5632226	5633167	0.33
chr1	5633167	5634413	0.23
chr1	5634413	5635510	0.25
chr1	5635510	5637598	0.15
chr1	5637598	5639602	0.15
chr1	5639602	5644142	0.06
chr1	5644142	5645452	0.27
chr1	5645452	5646782	0.22
chr1	5646782	5647739	0.27
chr1	5647739	5648897	0.27
chr1	5648897	5650749	0.16
chr1	5650749	5651666	0.37
chr1	5651666	5653693	0.13
chr1	5653693	5655450	0.17
chr1	5655450	5656157	0.39
chr1	5656157	5659289	0.11
chr1	5659289	5661541	0.13
chr1	5661541	5663275	0.15
chr1	5663275	5664347	0.27
chr1	5664347	5666529	0.14
chr1	5666529	5667388	0.33
chr1	5667388	5667831	0.73
chr1	5667831	5670843	0.10
chr1	5670843	5671785	0.30
chr1	5671785	5674050	0.12
chr1	5674050	5675965	0.16
chr1	5675965	5677446	0.21
chr1	5677446	5678957	0.18
chr1	5678957	5679953	0.29
chr1	5679953	5682676	0.11
chr1	5682676	5684651	0.16
chr1	5684651	5685727	0.24
chr1	5685727	5687932	0.15
chr1	5687932	5689427	0.21
chr1	5689427	5692182	0.09
chr1	5692182	5694881	0.12
chr1	5694881	5695894	0.28
chr1	5695894	5700848	0.06
chr1	5707179	5709409	0.14
chr1	5709409	5711968	0.12
chr1	5711968	5715332	0.08
chr1	5715332	5717555	0.14
chr1	5717555	5720356	0.10
chr1	5720356	5722148	0.16
chr1	5722148	5724721	0.12
chr1	5724721	5726150	0.21
chr1	5726150	5730886	0.06
chr1	5730886	5732472	0.20
chr1	5732472	5737659	0.06
chr1	5737659	5738265	0.46
chr1	5738265	5739275	0.32
chr1	5739275	5741294	0.12
chr1	5741294	5742392	0.25
chr1	5742392	5745669	0.11
chr1	5745669	5747555	0.14
chr1	5747555	5749530	0.12
chr1	5749530	5750999	0.23
chr1	5750999	5751930	0.33
chr1	5751930	5752810	0.35
chr1	5752810	5754075	0.23
chr1	5754075	5756617	0.11
chr1	5756617	5758239	0.17
chr1	5758239	5761312	0.09
chr1	5761312	5764398	0.10
chr1	5764398	5768623	0.06
chr1	5768623	5769399	0.42
chr1	5769399	5770870	0.20
chr1	5770870	5771944	0.27
chr1	5771944	5773041	0.25
chr1	5773041	5773522	0.68
chr1	5773522	5776146	0.11
chr1	5776146	5777281	0.24
chr1	5777281	5780051	0.11
chr1	5780051	5782104	0.15
chr1	5782104	5784661	0.12
chr1	5784661	5785693	0.24
chr1	5785693	5786716	0.33
chr1	5786716	5789752	0.09
chr1	5789752	5790723	0.34
chr1	5790723	5791812	0.28
chr1	5791812	5794152	0.11
chr1	5794152	5795985	0.17
chr1	5795985	5797051	0.29
chr1	5797051	5797820	0.44
chr1	5797820	5798298	0.52
chr1	5798298	5798660	0.79
chr1	5798660	5799560	0.33
chr1	5799560	5800170	0.61
chr1	5800170	5800734	0.52
chr1	5800734	5802380	0.19
chr1	5802380	5805175	0.09
chr1	5805175	5806603	0.25
chr1	5806603	5807438	0.32
chr1	5807438	5809683	0.15
chr1	5809683	5810402	0.45
chr1	5810402	5810944	0.49
chr1	5810944	5812320	0.21
chr1	5812320	5815455	0.10
chr1	5815455	5817984	0.11
chr1	5817984	5819240	0.23
chr1	5819240	5820337	0.29
chr1	5820337	5823260	0.10
chr1	5823260	5827561	0.08
chr1	5827561	5828884	0.22
chr1	5828884	5831224	0.11
chr1	5831224	5832749	0.19
chr1	5832749	5833728	0.31
chr1	5833728	5835419	0.20
chr1	5835419	5837984	0.11
chr1	5837984	5840532	0.11
chr1	5840532	5842062	0.20
chr1	5842062	5845046	0.09
chr1	5845046	5847011	0.16
chr1	5847011	5848865	0.15
chr1	5848865	5852774	0.08
chr1	5852774	5854390	0.20
chr1	5854390	5856089	0.17
chr1	5856089	5858826	0.10
chr1	5858826	5860122	0.24
chr1	5860122	5862279	0.14
chr1	5862279	5864539	0.13
chr1	5864539	5865846	0.22
chr1	5865846	5867078	0.26
chr1	5867078	5869035	0.12
chr1	5869035	5869441	0.82
chr1	5869441	5870639	0.23
chr1	5870639	5872759	0.13
chr1	5872759	5874368	0.21
chr1	5874368	5875917	0.19
chr1	5875917	5879219	0.08
chr1	5879219	5880620	0.23
chr1	5880620	5883012	0.12
chr1	5883012	5883913	0.29
chr1	5883913	5884696	0.40
chr1	5884696	5886241	0.20
chr1	5886241	5889273	0.10
chr1	5889273	5890046	0.43
chr1	5890046	5891892	0.12
chr1	5891892	5893667	0.19
chr1	5893667	5896069	0.12
chr1	5896069	5896766	0.40
[truncated: 998,000+ more rows]
